# Supplementary material for: Gene Expression in the Skin of Dogs Sensitized to the House Dust Mite Dermatophagoides farinae
Source: G3 (Bethesda). 2014 Aug 5;4(10):1787–95. doi: 10.1534/g3.114.013003 (PMC4199687; doi:10.1534/g3.114.013003)
Supplement: Supporting Information [file supp_g3.114.013003_FileS2.xls]

## Sheet: DEGs AvsN24h
This table shows the data after statistical unpaired analysis; the feature number is the sample number in the array, following rows show different type of gene Ids, thereafter the coefficient of differential expression, the t-value, the p-value, the adjusted p-value and the F values. The last row indicates if the expression is higher (1) or lower than the mean value (-1), the colored rowsshow hum…
FeatureNum	SystematicName	PrimaryAccession	RefSeqAccession	GenbankAccession	EntrezGeneID	GeneSymbol	GeneName	Ensembl Gene ID	Associated Gene Name	Description	Ensembl transcript ID	TIGRID	Coef.DiffAvsN24	t.DiffAvsN24	p.value.DiffAvsN24	p.value.adj.DiffAvsN24	F	F.p.value	Res.DiffAvsN24		UniGeneID	GenomicCoordinates	TOG	GO_Term	ET_Name	Tentative_Annotation	Unique_Oligo	Hsa	query ID/SystemName	subject ids/AccNum	Hsa accession	Gene ID	Gene symbol	Gene name	% identity	alignment length	mismatches	gap opens	q. start	q. end	s. start	s. end	evalue	bit score
9458	ENSCAFT00000001281				---	---	---	ENSCAFG00000000818			ENSCAFT00000003310	TC59006	1.565	3.38	0.00138	0.066471	3.35	0.0163	1												XM_001714074	100133583	LOC100133583	HLA class II histocompatibility antigen, DQ beta 1 chain-like	91.99	362	29	0	1	362	455	816	8e-121	436
1098	ENSCAFT00000002106				---	---	---	ENSCAFG00000001363	IL33	interleukin 33 [Source:HGNC Symbol;Acc:16028]	ENSCAFT00000037424		0.77	4.53	3e-05	0.014489	6.39	0.00029	1												NM_033439	90865	IL33	interleukin 33	73.65	778	169	11	4	769	82	835	7e-139	496
54207	ENSCAFT00000002885				---	---	---	ENSCAFG00000001830			ENSCAFT00000031387	TC49149	0.769	4.61	3e-05	0.013315	5.71	0.00069	1												NM_138689	26472	PPP1R14B	protein phosphatase 1, regulatory (inhibitor) subunit 14B	83.21	417	49	3	28	423	293	709	1e-106	389
49302	ENSCAFT00000006133				---	---	---	ENSCAFG00000003815			ENSCAFT00000029568	TC48159	0.928	4.11	0.00014	0.023696	5.33	0.00111	1
59675	ENSCAFT00000007361				---	---	---	ENSCAFG00000024914			ENSCAFT00000016459	TC46443	2.091	4.88	1e-05	0.008995	8.62	2e-05	1												NM_006678	10871	CD300C	CD300c molecule	64.51	603	171	14	147	741	421	988	3e-53	212
53662	ENSCAFT00000007501				---	---	---	ENSCAFG00000004662	EMILIN1	elastin microfibril interfacer 1 [Source:HGNC Symbol;Acc:19880]	ENSCAFT00000020678		1.142	4.85	1e-05	0.009295	7.59	7e-05	1												NM_007046	11117	EMILIN1	elastin microfibril interfacer 1	88.64	3045	331	2	1	3045	500	3529	0	3357
12234	ENSCAFT00000011932				---	---	---	ENSCAFG00000007447			ENSCAFT00000037424	TC71624	0.7	3.94	0.00025	0.030877	10.41	0	1												NM_004085	1678	TIMM8A	translocase of inner mitochondrial membrane 8 homolog A (yeast)	94.22	294	17	0	1	294	306	599	7e-102	373
17578	ENSCAFT00000013114				---	---	---	ENSCAFG00000023533				TC57005	0.614	3.52	0.00089	0.054357	4.65	0.00273	1												NR_003149	84059	GPR98	G protein-coupled receptor 98	91.38	951	82	0	10	960	17984	18934	0	1126
40425	ENSCAFT00000013422				---	---	---	ENSCAFG00000008458			ENSCAFT00000000466	TC78490	0.703	3.38	0.00138	0.066475	11.62	0	1												NM_031212	81894	SLC25A28	solute carrier family 25, member 28	88.19	906	74	4	1	873	319	1224	0	979
11324	ENSCAFT00000014379				---	---	---	ENSCAFG00000004690	LOC612030		ENSCAFT00000014269		0.593	3.53	0.00086	0.053386	6.62	0.00022	1												NR_037926	100533955	SENP3-EIF4A1	SENP3-EIF4A1 readthrough	92.08	1199	95	0	26	1224	2585	3783	0	1443
52726	ENSCAFT00000015944				---	---	---	ENSCAFG00000010023			ENSCAFT00000008519		1.039	3.34	0.00153	0.069879	3.14	0.0219	1												NM_021129	5464	PPA1	pyrophosphatase (inorganic) 1	88.39	870	92	4	1	861	108	977	0	945
11002	ENSCAFT00000017991				---	---	---	ENSCAFG00000011317			ENSCAFT00000011505	TC70246	1.034	4.03	0.00018	0.026847	6.48	0.00026	1												NM_001206609	6404	SELPLG	selectin P ligand	64.99	1294	377	32	1	1274	226	1463	2e-129	465
19913	ENSCAFT00000020677				---	---	---	ENSCAFG00000013035			ENSCAFT00000036365	TC53891	1.28	3.27	0.00192	0.077243	4.97	0.00179	1												NM_004001	2213	FCGR2B	Fc fragment of IgG, low affinity IIb, receptor (CD32)	76.29	949	205	7	1	945	128	1060	0	695
53827	ENSCAFT00000020678				---	---	---	ENSCAFG00000013035				TC71717	1.364	3.73	0.00047	0.038519	5.95	0.0005	1												NM_001002274	2213	FCGR2B	Fc fragment of IgG, low affinity IIb, receptor (CD32)	76.23	892	192	7	1	888	128	1003	0	650
24392	ENSCAFT00000022507				---	---	---	ENSCAFG00000014184			ENSCAFT00000026982	TC63896	0.625	3.85	0.00032	0.033854	4.43	0.00369	1												NM_002408	4247	MGAT2	mannosyl (alpha-1,6-)-glycoprotein beta-1,2-N-acetylglucosaminyltransferase	93.18	983	64	1	224	1203	860	1842	0	1212
31307	ENSCAFT00000023028				---	---	---	ENSCAFG00000014493			ENSCAFT00000025005	TC59209	1.257	4.38	6e-05	0.016486	5.93	0.00052	1												NM_013439	29992	PILRA	paired immunoglobin-like type 2 receptor alpha	69.02	823	214	9	109	909	321	1124	6e-117	423
7461	ENSCAFT00000031991				---	---	---	ENSCAFG00000020101	ST6GALNAC4	ST6 (alpha-N-acetyl-neuraminyl-2,3-beta-galactosyl-1,3)-N-acetylgalactosaminide alpha-2,6-sialyltransferase 4 [Source:HGNC Symbol;Acc:17846]			0.638	3.63	0.00064	0.045867	5.41	0.00101	1												NM_175039	27090	ST6GALNAC4	ST6 (alpha-N-acetyl-neuraminyl-2,3-beta-galactosyl-1,3)-N-acetylgalactosaminide alpha-2,6-sialyltransferase 4	88.98	971	106	1	171	1140	215	1185	0	1080
9394	ENSCAFT00000036624				---	---	---	ENSCAFG00000023704	SLAMF6	SLAM family member 6 [Source:HGNC Symbol;Acc:21392]	ENSCAFT00000001281		0.825	4.5	4e-05	0.015029	5.69	0.0007	1												NM_052931	114836	SLAMF6	SLAM family member 6	65.8	918	255	15	2	876	117	1018	7e-102	373
21686	ENSCAFT00000037557				---	---	---	ENSCAFG00000024320	FXYD5	FXYD domain containing ion transport regulator 5 [Source:HGNC Symbol;Acc:4029]	ENSCAFT00000020425	TC46502	0.85	3.34	0.00154	0.069879	3.16	0.02106	1												NR_028406	53827	FXYD5	FXYD domain containing ion transport regulator 5	68.78	647	168	12	6	641	776	1399	3e-84	315
2808	ENSCAFT00000037720				---	---	---	ENSCAFG00000024424			ENSCAFT00000028854		1.029	3.85	0.00032	0.033926	5.35	0.00108	1
23383	ENSCAFT00000037885				---	---	---	ENSCAFG00000024545			ENSCAFT00000020447	TC46526	0.738	3.62	0.00067	0.046364	3.42	0.01471	1												NM_005742	10130	PDIA6	protein disulfide isomerase family A, member 6	73.81	1264	230	18	1	1167	202	1461	0	810
31234	ENSCAFT00000038728				---	---	---	ENSCAFG00000025016			ENSCAFT00000028303	TC49311	1.691	5.97	0	0.00071	19.09	0	1												NM_002993	6372	CXCL6	chemokine (C-X-C motif) ligand 6 (granulocyte chemotactic protein 2)	66.01	356	107	9	2	356	179	521	2e-31	139
24357	ENSCAFT00000039476				---	---	---	ENSCAFG00000011039	Q9TU04_CANFA	Integrin beta Fragment [Source:UniProtKB/TrEMBL;Acc:Q9TU04]	ENSCAFT00000022507		0.685	3.39	0.00133	0.065316	3.19	0.02038	1												NM_001127491	3689	ITGB2	integrin, beta 2 (complement component 3 receptor 3 and 4 subunit)	88.18	804	95	0	328	1131	687	1490	0	879
15583	ENSCAFT00000040385				---	---	---	ENSCAFG00000026102			ENSCAFT00000007254	TC76683	0.713	3.82	0.00035	0.035136	6.47	0.00026	1												NR_003026	677792	SNORA1	small nucleolar RNA, H/ACA box 1	79.85	134	22	2	2	135	2	130	9e-23	111
48335	ENSCAFT00000040472				---	---	---	ENSCAFG00000026189			ENSCAFT00000007012		0.833	3.62	0.00066	0.046147	4.21	0.00496	1												NR_002324	6044	SNORA62	small nucleolar RNA, H/ACA box 62	85.16	128	17	2	10	136	25	151	5e-27	125
23712	A_11_P077241											TC69822	0.779	3.54	0.00084	0.052402	4.69	0.0026	1			chr20:059908194-059908253
28446	BU751252	BU751252		BU751252						CH3#038_H05T7 Canine heart normalized cDNA Library in pBluescript Canis familiaris cDNA clone CH3#038_H05 5', mRNA sequence [BU751252]		TC77236	0.649	3.44	0.00115	0.06134	7.43	8e-05	1		Cfa.32993	chr12:58313187-58313128									NR_036507	100306975	LOC100306975	NADH dehydrogenase (ubiquinone) 1 alpha subcomplex, assembly factor 4 pseudogene	68.38	778	174	20	36	782	1424	2160	2e-95	353
22534	CF410483	CF410483		CF410483						CH3#067_D03MF Canine heart normalized cDNA Library in pBluescript Canis familiaris cDNA clone CH3#067_D03 5', mRNA sequence [CF410483]			0.8	3.51	0.00092	0.055202	5.9	0.00054	1		Cfa.16258										NM_003670	8553	BHLHE40	basic helix-loop-helix family, member e40	79.25	694	99	19	159	845	1785	2440	6e-148	528
55159	CF410657	CF410657		CF410657						CH3#068_E04MR Canine heart normalized cDNA Library in pBluescript Canis familiaris cDNA clone CH3#068_E04 3', mRNA sequence [CF410657]	ENSCAFT00000024055	TC47056	1.001	4.58	3e-05	0.013994	10.71	0	1		Cfa.40128	chr10:035522777-035522720									NM_006825	10970	CKAP4	cytoskeleton-associated protein 4	72.97	825	134	29	127	898	3029	2241	1e-127	461
59097	CF410904	CF410904		CF410904						CH3#070_B04MF Canine heart normalized cDNA Library in pBluescript Canis familiaris cDNA clone CH3#070_B04 5', mRNA sequence [CF410904]	ENSCAFT00000023103		1.326	3.57	0.00078	0.050614	5.12	0.00148	1		Cfa.508	chr18:20318862-20318803
40649	CN005621	CN005621		CN005621						ip33b04.g1 Brain - Cerebellum Library (DOGEST8) Canis familiaris cDNA clone ip33b04, mRNA sequence [CN005621]	ENSCAFT00000002779	TC76251	1.729	4	0.0002	0.02788	5.93	0.00052	1		Cfa.10970	chr14:62911448-62911507									NM_001206839	5803	PTPRZ1	protein tyrosine phosphatase, receptor-type, Z polypeptide 1	84.43	732	100	10	16	742	4839	5561	0	693
55370	CO705157	CO705157		CO705157						DG32-298i17 DG32-liver Canis familiaris cDNA 3', mRNA sequence [CO705157]	ENSCAFT00000026971	TC61058	0.724	3.5	0.00095	0.056506	6.44	0.00027	1		Cfa.13200	chr1:113510551-113510608									NM_005178	602	BCL3	B-cell CLL/lymphoma 3	78.61	332	46	12	8	331	1864	1550	5e-61	239
35586	Cfa.12128.1.A1_at	CO687002	---								ENSCAFT00000039219	TC65870	1.837	3.95	0.00024	0.030272	5.13	0.00144	1		Cfa.44569
7518	Cfa.15318.1.A1_at	CF412273	---								ENSCAFT00000024066		1.547	4.65	2e-05	0.012153	9.35	1e-05	1		Cfa.15318
25754	Cfa.15549.1.A1_at	CO712961	---									TC52907	1.101	5.88	0	0.000914	10.08	0	1		Cfa.15661
43484	Cfa.15549.1.A1_s_at	CO712961	---										1.117	6.15	0	0.00052	9.96	0	1		Cfa.15661
43510	Cfa.443.1.A1_at	BU749652	---								ENSCAFT00000029149		1.016	3.57	0.00077	0.050196	5.26	0.00122	1		---
15798	Cfa.9724.1.A1_at	CO591323	---								ENSCAFT00000000817	TC68106	0.592	3.32	0.00163	0.071786	3.5	0.01312	1		Cfa.9724
32666	CfaAffx.15160.1.S1_s_at	pmrna15060	---									TC63667	2.159	3.27	0.00191	0.077069	4.66	0.00271	1		---
15440	CfaAffx.20466.1.S1_at	pmrna20366	---								ENSCAFT00000005474		0.67	3.61	0.00069	0.047143	3.64	0.01084	1		---
8257	CfaAffx.22981.1.S1_x_at	pmrna22881	---					ENSCAFG00000024141			ENSCAFT00000011494	TC57363	0.715	3.76	0.00043	0.037154	4.15	0.00542	1		---
46809	CfaAffx.2505.1.S1_at	pmrna2405	---								ENSCAFT00000016459	TC46443	2.576	4.52	4e-05	0.014648	13.42	0	1		---
18750	CfaAffx.4892.1.S1_s_at	pmrna4792	---								ENSCAFT00000029149		0.927	4.25	9e-05	0.019281	5.36	0.00107	1		---
53639	DN264773	DN264773		DN264773						LIB30320_045_D07_SP6_1 LIB30320 Canis familiaris cDNA clone LIB30320_045_D07, mRNA sequence [DN264773]	ENSCAFT00000007501		0.667	3.76	0.00042	0.03684	5.03	0.00165	1		Cfa.16410	chr15:004267775-004267834
43819	DN268451	DN268451		DN268451						LIB30320_013_E04_SP6_1 LIB30320 Canis familiaris cDNA clone LIB30320_013_E04, mRNA sequence [DN268451]	-		0.607	5.01	1e-05	0.007132	9.33	1e-05	1		Cfa.36676	chr13:51550164-51550105									NM_002703	5471	PPAT	phosphoribosyl pyrophosphate amidotransferase	77.85	763	113	20	3	730	2630	3371	3e-155	552
23829	DN270586	DN270586		DN270586						LIB30321_031_D05_SP6_1 LIB30321 Canis familiaris cDNA clone LIB30321_031_D05, mRNA sequence [DN270586]	ENSCAFT00000023893	TC66720	1.362	3.53	0.00088	0.054167	3.89	0.0077	1		Cfa.46245	chr4:61893758-61893817									NM_001025158	972	CD74	CD74 molecule, major histocompatibility complex, class II invariant chain	80.13	151	24	5	7	157	18	162	2e-24	118
3019	DN376713	DN376713		DN376713						LIB38529_034_D04_T7_2 LIB38529 Canis familiaris cDNA clone LIB38529_034_D04, mRNA sequence [DN376713]		TC68876	1.085	3.6	0.00071	0.047889	4.03	0.00639	1		Cfa.37601	chr17:29622065-29622124									NM_001166266	4052	LTBP1	latent transforming growth factor beta binding protein 1	85.71	672	75	9	1	666	4117	4773	0	662
48866	DN377110	DN377110		DN377110						LIB38533_002_E03_T7_1 LIB38533 Canis familiaris cDNA clone LIB38533_2_E03, mRNA sequence [DN377110]	ENSCAFT00000024117	TC69696	1.478	4.73	2e-05	0.011613	7.83	5e-05	1		Cfa.17873	chr3:27011108-27011049									NM_001164098	1462	VCAN	versican	85.57	575	68	6	117	680	5829	6399	2e-160	569
14744	DN391816	DN391816		DN391816						LIB3934-038-A1-K1-B10 LIB3934 Canis familiaris cDNA clone CLN12935355, mRNA sequence [DN391816]		TC47040	1.599	4.74	2e-05	0.011613	5.86	0.00056	1		Cfa.10217	chr38:24221125-24221065									NM_001102566	654790	PCP4L1	Purkinje cell protein 4 like 1	76.22	328	69	5	1	323	398	721	2e-59	233
50516	DN744087	DN744087		DN744087						GL-Cf-879 GLGC-LIB0001-cf Canis familiaris Normalized Mixed Tissue cDNA Library Canis familiaris cDNA, mRNA sequence [DN744087]			1.493	5.22	0	0.005415	10.43	0	1		Cfa.17222	chr9:29674960-29674901									NM_018509	55379	LRRC59	leucine rich repeat containing 59	70.41	365	78	11	141	498	2381	2722	3e-44	183
27073	DN756066	DN756066		DN756066						GL-Cf-12862 GLGC-LIB0001-cf Canis familiaris Normalized Mixed Tissue cDNA Library Canis familiaris cDNA, mRNA sequence [DN756066]	ENSCAFT00000004340	TC46501	0.638	3.45	0.0011	0.060219	3.09	0.0235	1		Cfa.16892	chr17:50887846-50887905									NM_032181	84141	FAM176A	family with sequence similarity 176, member A	85.45	220	26	3	1	214	1492	1711	3e-54	216
45425	DN864346	DN864346		DN864346						nac08f02.y1 Dog eye lens. Unnormalized (nac) Canis familiaris cDNA clone nac08f02 5', mRNA sequence [DN864346]		TC66920	0.967	3.4	0.00129	0.065067	4.12	0.00561	1		Cfa.11208	chr7:9600510-9600569									NM_172350	4179	CD46	CD46 molecule, complement regulatory protein	76.59	205	30	9	126	321	1514	1709	8e-29	132
21027	DN870383	DN870383		DN870383						nad06c12.y1 Dog eye cornea. Unnormalized (nad) Canis familiaris cDNA clone nad06c12 5', mRNA sequence [DN870383]	ENSCAFT00000023123	TC66920	0.902	4.27	8e-05	0.018849	6.94	0.00015	1		Cfa.1189	chrX:25787095-25787154									NM_001205019	2710	GK	glycerol kinase	74.94	898	133	25	1	856	2625	3472	8e-161	571
20272	DN873401	DN873401		DN873401						nad26c03.y2 Dog eye cornea. Unnormalized (nad) Canis familiaris cDNA clone nad26c03 5', mRNA sequence [DN873401]	ENSCAFT00000032381	TC68187	0.911	5.15	0	0.005456	8.3	3e-05	1		Cfa.6166	chr12:5953958-5953899									NM_001188	578	BAK1	BCL2-antagonist/killer 1	68.35	850	154	30	1	772	1179	1991	5e-98	362
58695	DN877577	DN877577		DN877577						nae14f11.x1 Dog eye eye minus lens and cornea. Unnormalized (nae) Canis familiaris cDNA clone nae14f11 3', mRNA sequence [DN877577]		TC75304	0.909	3.51	0.00093	0.055948	5.2	0.00132	1		Cfa.2080	chr4:73214674-73214733									NM_003999	9180	OSMR	oncostatin M receptor	68.67	316	67	12	12	303	5556	5249	4e-30	136
11290	DN878400	DN878400		DN878400						nae20c10.y2 Dog eye eye minus lens and cornea. Unnormalized (nae) Canis familiaris cDNA clone nae20c10 5', mRNA sequence [DN878400]	ENSCAFT00000002964	TC47044	1.251	3.66	0.0006	0.044251	4.02	0.00645	1		Cfa.9770	chr27:25659050-25659109									NM_001178094	586	BCAT1	branched chain amino-acid transaminase 1, cytosolic	74.1	780	130	19	22	778	7406	8136	5e-135	485
17083	DN879479	DN879479		DN879479						nae27d09.y1 Dog eye eye minus lens and cornea. Unnormalized (nae) Canis familiaris cDNA clone nae27d09 5', mRNA sequence [DN879479]		TC59534	1.815	3.82	0.00036	0.035339	5.96	0.00049	1		Cfa.23150	chr18:15878892-15878833									NM_000441	5172	SLC26A4	solute carrier family 26, member 4	66.72	586	113	20	1	537	3527	4079	9e-57	225
25771	DN879824	DN879824		DN879824						nae29h10.y1 Dog eye eye minus lens and cornea. Unnormalized (nae) Canis familiaris cDNA clone nae29h10 5', mRNA sequence [DN879824]	ENSCAFT00000008545		0.868	4.59	3e-05	0.013793	7.6	7e-05	1		Cfa.12547	chr15:22131121-22131062
50861	DR108503	DR108503		DR108503						JHU165F05L701 Canine cardiovascular system biased cDNA Canis familiaris cDNA, mRNA sequence [DR108503]	ENSCAFT00000024310	TC70054	2.18	3.52	0.00091	0.055029	5.36	0.00107	1		Cfa.12214	chr7:3033105-3033164									NM_001276	1116	CHI3L1	chitinase 3-like 1 (cartilage glycoprotein-39)	69.21	302	73	10	87	373	1571	1867	6e-31	139
24581	ENSCAFT00000004310	ENSCAFT00000004310								NLR family, pyrin domain containing 12 [Source:HGNC Symbol;Acc:22938] [ENSCAFT00000004310]	ENSCAFT00000014125	TC64040	0.757	3.35	0.00152	0.069704	3.45	0.01404	1			chr1:106485064-106485123									NM_144687	91662	NLRP12	NLR family, pyrin domain containing 12	82.93	3186	538	1	1	3180	221	3406	0	2996
15482	ENSCAFT00000005474	ENSCAFT00000005474								histidine decarboxylase [Source:HGNC Symbol;Acc:4855] [ENSCAFT00000005474]	ENSCAFT00000036034	TC47505	1.462	4.62	3e-05	0.012933	7.4	8e-05	1			chr30:19193116-19193057									NM_002112	3067	HDC	histidine decarboxylase	90.45	2010	171	2	1	2010	343	2331	0	2319
61674	ENSCAFT00000010643	ENSCAFT00000010643								WDFY family member 4 [Source:HGNC Symbol;Acc:29323] [ENSCAFT00000010643]			0.714	3.47	0.00106	0.0591	4.45	0.00361	1			chr28:3899354-3899413									NM_020945	57705	WDFY4	WDFY family member 4	84.81	4227	565	24	1	4191	5820	10005	0	4137
8601	ENSCAFT00000011494	ENSCAFT00000011494								polymerase (RNA) I polypeptide B, 128kDa [Source:HGNC Symbol;Acc:20454] [ENSCAFT00000011494]		TC71500	0.66	3.26	0.00194	0.077425	3.54	0.01249	1			chr17:39909385-39909444									NM_019014	84172	POLR1B	polymerase (RNA) I polypeptide B, 128kDa	90.73	3408	313	2	1	3405	581	3988	0	3961
13259	ENSCAFT00000013624	ENSCAFT00000013624								ADAM metallopeptidase with thrombospondin type 1 motif, 1 [Source:HGNC Symbol;Acc:217] [ENSCAFT00000013624]	ENSCAFT00000029149		1.362	4.22	0.0001	0.020068	7.54	7e-05	1			chr31:25188728-25188669									NM_006988	9510	ADAMTS1	ADAM metallopeptidase with thrombospondin type 1 motif, 1	81.87	2835	461	19	70	2892	566	3359	0	2529
24751	ENSCAFT00000014125	ENSCAFT00000014125		DN880037						pentraxin-related gene, rapidly induced by IL-1 beta [Source:HGNC Symbol;Acc:9692] [ENSCAFT00000014125]		TC67692	3.658	5.37	0	0.004083	11.97	0	1		Cfa.46494	chr23:54009403-54009462									NM_002852	5806	PTX3	pentraxin 3, long	81.59	842	138	14	203	1034	451	1285	0	722
51732	ENSCAFT00000018370	ENSCAFT00000018370		DN365172						hematopoietic cell-specific Lyn substrate 1 [Source:HGNC Symbol;Acc:4844] [ENSCAFT00000018370]	ENSCAFT00000000107		0.952	3.41	0.00124	0.063845	3.39	0.01545	1		Cfa.12831	chr33:27943315-27943256									NM_005335	3059	HCLS1	hematopoietic cell-specific Lyn substrate 1	78.66	764	155	6	1	761	15	773	3e-173	610
19569	ENSCAFT00000020530	ENSCAFT00000020530		DN391816						LIB3934-038-A1-K1-B10 LIB3934 Canis familiaris cDNA clone CLN12935355, mRNA sequence [DN391816]	ENSCAFT00000011474	TC66708	1.42	4.47	4e-05	0.015029	5.24	0.00125	1		Cfa.10217	chr38:24221912-24221853									NM_001102566	654790	PCP4L1	Purkinje cell protein 4 like 1	90.4	198	19	0	1	198	258	455	7e-59	231
37102	ENSCAFT00000021984	ENSCAFT00000021984								alpha-2-macroglobulin-like 1 [Source:HGNC Symbol;Acc:23336] [ENSCAFT00000021984]	ENSCAFT00000030474	TC53626	1.056	4.85	1e-05	0.009295	7.05	0.00013	1			chr27:39872393-39871879									NM_144670	144568	A2ML1	alpha-2-macroglobulin-like 1	82.13	4376	678	24	81	4431	161	4457	0	3950
41660	ENSCAFT00000024029	ENSCAFT00000024029								mitochondrial ribosomal protein L51 [Source:HGNC Symbol;Acc:14044] [ENSCAFT00000024029]		TC49217	0.652	3.53	0.00088	0.054162	7.27	0.0001	1			chr27:41527067-41527126									NM_016497	51258	MRPL51	mitochondrial ribosomal protein L51	84.65	508	76	1	1	506	170	677	1e-140	502
34155	ENSCAFT00000036725	ENSCAFT00000036725								MHC class II antigen DM alpha Fragment [Source:UniProtKB/TrEMBL;Acc:Q5TJG7] [ENSCAFT00000036725]		TC68610	1.091	3.27	0.00192	0.077243	2.83	0.03381	1			chr12:5522286-5521101									NM_006120	3108	HLA-DMA	major histocompatibility complex, class II, DM alpha	80.93	367	70	0	1	367	93	459	1e-87	326
23986	ENSCAFT00000038665	ENSCAFT00000038665									ENSCAFT00000036212		1.499	3.8	0.00038	0.035662	5.9	0.00054	1			chr38:23981032-23980894									NM_004001	2213	FCGR2B	Fc fragment of IgG, low affinity IIb, receptor (CD32)	76.39	830	179	6	1	826	128	944	3e-173	610
13241	NM_001003291	M68524		M68524						C.familiaris ICAM-1 mRNA. [M68524]	ENSCAFT00000013624	TC61185	0.782	3.45	0.0011	0.06011	4.18	0.00518	1		Cfa.3842	chr20:53823954-53823895
12872	TC49285	TC49285								Q9WUN3_RAT (Q9WUN3) Morphine dependent protein (Fragment), partial (23%) [TC49285]	ENSCAFT00000037424		1.219	3.8	0.00038	0.035758	8.08	4e-05	1			chr31:30909025-30909084				(Q3JMG8) Hypothetical protein, partial (2%)	TCGTGTAGAGTCCATTTCTCTGCCCTCTAAGTCATCTATCATATTTTGAAAGAGTTCCAGAGTGGTCCTT
13765	TC49786	TC49786									ENSCAFT00000038113	TC46421	1.55	4.5	4e-05	0.015029	6.35	0.00031	1			chr4:73215106-73215047				similar to (Q2JCM3) AMP-dependent synthetase and ligase, partial (1%)	ATGTATTGCCAACATAATACAACAAGTTATCTTGGTTAGTTTGATAGTTTCCAGATGACTTTGGGGGCCA
56189	TC50230	TC50230									ENSCAFT00000013627		0.843	3.39	0.00133	0.065316	4.99	0.00175	1			chr11:68204406-68204465	1063026			(Q49AZ3) NADH dehydrogenase subunit 2, partial (3%)	AGGCTGGGCTGTGTTCTACTTGGATGACACAATGCAATTTCCTTGCCTCTTTACACCTCTGCATGCTGCC				NM_001198656	11217	AKAP2	A kinase (PRKA) anchor protein 2	86.2	739	75	8	10	727	6259	6991	0	743
28707	TC50899	TC50899								Q9N2I5_FELCA (Q9N2I5) CD16, partial (86%) [TC50899]	ENSCAFT00000020898	TC73574	1.823	3.78	0.0004	0.03658	4.86	0.00207	1			chr38:24060467-24060526	1061870			similar to Low affinity immunoglobulin gamma Fc region receptor III-A precursor, complete	GAAAGCGCAGAACAAACCCTGTGTCCATAGGATGAAGAGCAGCATTGCTTTCCCAGATTAAGCTCGTGAA				NM_001002274	2213	FCGR2B	Fc fragment of IgG, low affinity IIb, receptor (CD32)	64.65	563	176	11	93	642	221	773	4e-51	206
32440	TC50933	TC50933								CYC_CANFA (P00011) Cytochrome c, complete [TC50933]	ENSCAFT00000001494		0.91	3.33	0.00159	0.071132	6.09	0.00042	1			chr14:41537618-41537558	1004905 1036209 1036210 1060481 1060482 1060483 1084644 1158500 971717 977873	GO:0005506 (iron ion binding), GO:0005625 (soluble fraction), GO:0005739 (mitochondrion), GO:0005743 (mitochondrial inner membrane), GO:0005746 (mitochondrial electron transport chain), GO:0005759 (mitochondrial matrix), GO:0005829 (cytosol), GO:0006118 (electron transport), GO:0006119 (oxidative phosphorylation), GO:0006810 (transport), GO:0006919 (caspase activation), GO:0007291 (sperm individu…		homologue to similar to Cytochrome c somatic {Bos taurus} (exp=-1; wgp=0; cg=0), partial (80%)	CCGGTCAGGCCCCTGGATTTTCTTACACGGATGCCAACAAGAACAAAGGCATCACCTGGGGAGAGGAGAC				NR_001560	360155	CYCSP52	cytochrome c, somatic pseudogene 52	87.66	316	31	4	105	420	3	310	2e-88	331
61445	TC50998	TC50998									ENSCAFT00000010643	TC58450	1.029	5.31	0	0.004509	7.61	7e-05	1			chrX:53699529-53699588				similar to (Q1XNW8) Hypothetical protein, partial (8%)	TAGCTGCCTTAAGGACAATAAACACATCCACAGGGAGGCTGGGGATAAAGGTTAGATTTTGTATTCAGGG
61020	TC51089	TC51089								Q2L0L1_BORA1 (Q2L0L1) GntR-family transcriptional regulator, partial (5%) [TC51089]	ENSCAFT00000026982	TC57860	1.275	3.35	0.0015	0.069425	3.81	0.00854	1			chr6:65742852-65742911	1088581			weakly similar to (Q23TB9) E1-E2 ATPase family protein, partial (1%)	TAGTCTCTTGCTGTCCTGATCCTACAAGTATACCAATCACGATGGAATAAAGTGTGAATTGTACTGTGGA				NM_001134445	23576	DDAH1	dimethylarginine dimethylaminohydrolase 1	78.78	1277	195	29	11	1256	2792	4023	0	969
18002	TC51360	TC51360								C1R_PONPY (Q5R544) Complement C1r subcomponent precursor (Complement component 1, r subcomponent) [Contains: Complement C1r subcomponent heavy chain; Complement C1r subcomponent light chain] , partial (37%) [TC51360]	ENSCAFT00000002930		0.888	3.41	0.00126	0.064471	4.19	0.00513	1			chr27:40988672-40988731	1084626			homologue to similar to Complement C1r subcomponent precursor (Complement component 1 r subcomponent) isoform 1 , partial (37%)	TGCCAGGAGCCTTATTACAAGATGCATACCAGAGGTGGCATCAGTGAGATCCAGCGAGGGGCCTATACCT				NM_016546	51279	C1RL	complement component 1, r subcomponent-like	69.11	858	261	2	1121	1975	704	1560	6e-129	465
50416	TC53979	TC53979								CCL23_MACMU (Q8HYP4) Small inducible cytokine A23 precursor (CCL23), partial (18%) [TC53979]		TC66084	2.475	3.57	0.00078	0.050614	3.84	0.00825	1			chr9:41087319-41087378	1087530			similar to Small inducible cytokine A23 precursor (CCL23) (Macrophage inflammatory protein 3), complete	CTCCACTTCTCTTGTCTCAACTACCTCCTGAGATTTTCTTGGCCTGAATTATCTTTCAAAAAGTAACAAT				NR_027922	348249	CCL14-CCL15	CCL14-CCL15 readthrough	67.88	386	106	6	3	374	488	869	8e-44	182
55177	TC54071	TC54071								YBIS_ECO57 (P0AAY0) Protein ybiS precursor, partial (5%) [TC54071]	ENSCAFT00000031333		1.157	3.89	0.00028	0.03211	5.75	0.00065	1			chr10:24564847-24564906				similar to (Q4SFH3) Chromosome 1 SCAF14603 whole genome shotgun sequence. (Fragment), partial (1%)	CGGGGTCGTGACAAGTTCAAGTAGAGATTTACAGAGTTAGTGTTTCCTAGTGACTCCCAAACCCGGTTTT
14277	TC56078	TC56078									ENSCAFT00000024001		0.72	3.5	0.00097	0.057022	4.33	0.00423	1			chr1:119679659-119679718	1121466			similar to (Q5NYW0) Hypothetical protein, partial (2%)	CAGCCAGCGTATGCTAATGTTGCAAATCCATGATAATGTATGTGGAATGTCCTGCCATCGGGGTCTTACA				NM_139239	84807	NFKBID	nuclear factor of kappa light polypeptide gene enhancer in B-cells inhibitor, delta	89.85	335	30	4	1	334	1482	1813	5e-101	372
47477	TC56993	TC56993								AF017175 carnitine palmitoyltransferase I {Mus musculus} (exp=-1; wgp=0; cg=0), partial (27%) [TC56993]	ENSCAFT00000031387	TC78024	0.688	3.56	0.00079	0.050743	5.65	0.00074	1			chr1:109714445-109714386	1072318			similar to carnitine palmitoyltransferase 1C isoform 1 {Canis familiaris} (exp=-1; wgp=0; cg=0), partial (32%)	AAAGTCAAGCACAAAAACGGACTCCCATCGACTGGGGCAGCATATTGAGGATGCACTGTTGGACGTGGCC				NR_027928	386593	CHKB-CPT1B	CHKB-CPT1B readthrough (non-protein coding)	62.67	2312	795	37	1	2276	1571	3850	0	733
10461	TC59367	TC59367									ENSCAFT00000000153	TC57343	3.841	4.73	2e-05	0.011613	7.65	6e-05	1			chr5:43149857-43149916				similar to similar to dishevelled-associated activator of morphogenesis 1 isoform 4 {Canis familiaris}, partial (3%)	ACAAGGGCCCAAGATTGGGAGGGGACAGACAACCAATTTAAAAACCAAAGTAAGTTCTGAGCTTGGCAAA
58659	TC59704	TC59704								Q2RH64_MOOTA (Q2RH64) Nucleotidyl transferase, partial (3%) [TC59704]	ENSCAFT00000006903	TC61209	1.757	5.1	0	0.006172	7.39	8e-05	1			chr38:24220980-24220921				weakly similar to (Q75H82) Hypothetical protein OSJNBb0007E22.6, partial (10%)	CACCGTGGAGTCGGAGCAGAAGTGGACTAGCCACTCTGTGTGATTTTAGCATGTTTAATACCGATTAAAA
16726	TC59742	TC59742									ENSCAFT00000031388	NP1441945	2.366	4.41	5e-05	0.016016	8.88	2e-05	1			chr37:31999426-31999485					CCTGGGTAGTAGAATGTTAAGACTTCAGCTGAGAAACCAGAAACCTAACAGAAAGTGTTCAGGAATGCTT
29905	TC60279	TC60279									ENSCAFT00000037123	NP1442119	0.949	3.69	0.00054	0.041315	5.14	0.00143	1			chr26:3828607-3828548				weakly similar to (Q4QJB5) Hypothetical protein, partial (1%)	TTTGCCAGGCGGTGAAGTACGGCTCCTCTACATAGGTGCTATATTTAGGGACACTAGCGCCCTCCTCTCG
48333	TC61185	TC61185								Q8HZM8_HORSE (Q8HZM8) Metalloproteinase (Fragment), partial (10%) [TC61185]	ENSCAFT00000040472		1.258	4.33	7e-05	0.017372	6.96	0.00014	1			chr31:25188183-25188124	1163448			homologue to similar to ADAMTS-1 precursor (A disintegrin and metalloproteinase with thrombospondin motifs 1), partial (8%)	AATCGGATAGGGTAGTTAATGAGGGTTATTAATCTCTGAGCAATGATATAGCATGATAAAGCCCCAGGGC				NM_006988	9510	ADAMTS1	ADAM metallopeptidase with thrombospondin type 1 motif, 1	78.6	645	114	10	3	635	3120	3752	1e-139	501
41809	TC61275	TC61275								Q8BXS2_MOUSE (Q8BXS2) Adult retina cDNA, RIKEN full-length enriched library, clone:A930010H24 product:tumor necrosis factor (ligand) superfamily, member 12., full insert sequence, partial (35%) [TC61275]	ENSCAFT00000039798		1.181	4.08	0.00015	0.024823	4.51	0.00334	1			chr5:35480499-35480558	1063714			homologue to similar to Tumor necrosis factor ligand superfamily member 13 precursor, partial (62%)	GTGATTATGATACGGATGGTGGTTTTGAGCTCGGAAGACGAGGGTGGGTAATACTGGACACAGCCACGAG				NM_172089	407977	TNFSF12-TNFSF13	TNFSF12-TNFSF13 readthrough	81.18	696	107	8	281	966	592	1273	2e-169	599
15537	TC61318	TC61318									ENSCAFT00000040385		1.226	3.47	0.00105	0.0591	4.76	0.00237	1			chr7:11343183-11343242				similar to (Q57VW0) Hypothetical protein, partial (2%)	TCCATCCTAGGGCATTGGCCAAAACCCTCACATCAGTCATGGTGTAGGTGGCTTTAATGATTTTAGTTGA
6238	TC61863	TC61863									ENSCAFT00000015555		0.657	3.82	0.00035	0.035136	4.08	0.00592	1			chr23:16947219-16934288	1010831 1052295 1157729		transforming growth factor beta type II receptor [Canis familiaris]	homologue to similar to TGF-beta type II receptor isoform B precursor {Canis familiaris} (exp=-1; wgp=0; cg=0), partial (47%)	ACGTTGAATCCTTTAAGCAGACTGATGTCTACTCCATGGCCCTGGTACTCTGGGAAATGACATCTCGCTG				NM_003242	7048	TGFBR2	transforming growth factor, beta receptor II (70/80kDa)	76.67	2237	398	50	2067	4252	2445	4608	0	1563
37753	TC62677	TC62677									ENSCAFT00000006271		1.309	5.64	0	0.001851	12.13	0	1			chr10:35523213-35523272					TTAAAACTCTCAAGTGTCAGCTCTGATTTAGGAGGGGAACAAGACCCTTGGATTTTAATCAGAACCAGCT				NM_006825	10970	CKAP4	cytoskeleton-associated protein 4	72.14	639	124	20	3	606	2272	2891	4e-94	349
25167	TC63365	TC63365								Q5DHX6_SCHJA (Q5DHX6) SJCHGC03701 protein, partial (14%) [TC63365]	ENSCAFT00000029147		1.72	4.07	0.00016	0.025253	9.4	1e-05	1			chr38:22771342-22771283	1157632			(Q5DHX6) SJCHGC03701 protein, partial (14%)	CGGGCTGCTGTCTTACAAAGAGATCTGGAAGGTCATTCTGAAGGAGAAGTAAATTATTTTATGTAATACA				NM_001113381	5999	RGS4	regulator of G-protein signaling 4	77.63	371	69	6	13	377	2716	2354	1e-72	278
32687	TC63667	TC63667									ENSCAFT00000037522	TC72844	1.167	4.69	2e-05	0.012045	7.01	0.00013	1			chr23:3867292-3867351	1117051			similar to (Q2H653) Hypothetical protein, partial (11%)	TGTCCAAACTCAGCAGCCATCACGCAGCAAATATGCAGTCTTGGGGCCTACTTGATCTAGGGCAGGGGGC
39636	TC63896	TC63896								Q63742_9MURI (Q63742) P34 protein, partial (34%) [TC63896]		TC70054	1.493	4.32	7e-05	0.017583	6.01	0.00047	1			chr9:29676176-29676117				similar to (Q5E9X4) Hypothetical protein PRO1855, partial (33%)	CAAATGGCTGCCGATTGGTACTTGAGATCTCCTCTTTGTAGGACTTCTCTGTTCCGTAGTCAGGGTTCCC				NM_018509	55379	LRRC59	leucine rich repeat containing 59	84.76	433	47	4	1340	1754	1068	1499	1e-115	421
23361	TC64041	TC64041									ENSCAFT00000024001	TC74594	0.632	3.74	0.00045	0.037909	6.46	0.00026	1			chr1:19904798-19905251					AACGCTGAATGAGAACATTCTAATGGCGACTCACTCTACTTTCAGTCACTTTAACAGAGAAAATGCTTTT				NM_005570	3998	LMAN1	lectin, mannose-binding, 1	81.23	3272	455	37	1	3216	33	3201	0	2776
23013	TC64783	TC64783								LSM6_HUMAN (P62312) U6 snRNA-associated Sm-like protein LSm6 (Sm protein F), complete [TC64783]	ENSCAFT00000036857	TC49451	0.602	3.9	0.00027	0.031799	11.16	0	1			chr15:47677219-47677278	1006653 1045282 967615 987511	GO:0005554 (molecular function unknown), GO:0005634 (nucleus), GO:0005681 (spliceosome complex), GO:0005732 (small nucleolar ribonucleoprotein complex), GO:0006371 (mRNA splicing), GO:0008248 (pre-mRNA splicing factor activity)		similar to U6 snRNA-associated Sm-like protein LSm6 {Canis familiaris} (exp=-1; wgp=0; cg=0), partial (29%)	TCCGTGGAAACAATGTATTGTATATAAGTACACAGAAGAGAAAGATGTGAAGATGCCAAGAGGACAATCC
42367	TC65796	TC65796								Q4PGN2_USTMA (Q4PGN2) Predicted protein, partial (12%) [TC65796]	ENSCAFT00000010645	TC57557	1.091	4.21	0.0001	0.020369	6.68	0.0002	1			chr10:030310462-030310403				homologue to (Q6AUE6) Hypothetical protein OSJNBb0029I19.6, partial (6%)	CTTTTGAGGATTTCCGCAGACCCCACATCAGCTTGGGGATTGAGGGCCACGTTTGCCACCGCTTTTGGCC				NM_013385	27128	CYTH4	cytohesin 4	69.77	516	123	19	17	512	2628	3130	5e-61	239
7110	TC66720	TC66720								U13875 Set (trithorax/polycomb) domain containing protein 2, isoform b {Caenorhabditis elegans} (exp=0; wgp=1; cg=0), partial (3%) [TC66720]	ENSCAFT00000016904	TC67062	2.097	4.05	0.00017	0.026137	5.8	0.00061	1			chr2:81199252-81199193	984360			homologue to similar to cytidine deaminase {Canis familiaris} (exp=-1; wgp=0; cg=0), partial (26%)	AGCCTGGCTTTCCGTGCGTACCTAAGGGGACTGCTGCCCAGAGAACTCGACGAAGATGTTCTCACAGACC				NM_001785	978	CDA	cytidine deaminase	74.04	836	145	14	1	829	180	950	2e-150	536
31928	TC67226	TC67226								Q9BZT8_HUMAN (Q9BZT8) PNAS-23, partial (63%) [TC67226]	ENSCAFT00000004340	TC46501	0.7	3.33	0.00158	0.070728	2.98	0.02707	1			chr24:028367091-028367139				similar to (Q9BZT8) PNAS-23, partial (62%)	GTGGCAGTATGTGCGTGGTCCATAGCACAGTACAAGCAGCATTTAATAACAGTTTTAATTGTAGAATGTT				NM_199483	55969	C20orf24	chromosome 20 open reading frame 24	87.52	553	58	7	565	1110	433	981	5e-162	575
24796	TC67692	TC67692									ENSCAFT00000031431	TC62390	0.853	4.03	0.00018	0.026756	5.43	0.00098	1			chr9:49060380-49060321				similar to (Q4PGJ6) Hypothetical protein, partial (4%)	CCAGAAATGTGTCTGAGAATTCCTGGGAGTGCTCAGCAGGGTGGGTTGATTTTTAGATTTATACTTTTTG				NM_152346	124935	SLC43A2	solute carrier family 43, member 2	65.61	849	156	25	39	870	2210	2939	4e-82	309
51871	TC67947	TC67947								DPH5_BOVIN (Q5E982) Probable diphthine synthase (Diphthamide biosynthesis methyltransferase) , partial (62%) [TC67947]	ENSCAFT00000029147		0.592	3.9	0.00027	0.031799	8.51	2e-05	1			chr6:52182197-52182256	1157357 969125 969340 970273 970547 970548 972333 974153 975363 980259 981827 984296 999023			similar to Probable diphthine synthase (Diphthamide biosynthesis methyltransferase), partial (61%)	GATGGAGATGCTAAGTCTGTTTTCCATACCAGATAATAGTTCAGAATCCTGTTGATGAACTTCATGAACA				NM_001077395	51611	DPH5	DPH5 homolog (S. cerevisiae)	75.85	265	53	5	613	874	1410	1666	3e-44	183
34189	TC68610	TC68610								Q3FHY8_9BURK (Q3FHY8) GGDEF, partial (4%) [TC68610]	ENSCAFT00000006917		0.671	3.3	0.00174	0.074016	3.03	0.02524	1			chr3:30918085-30918144				weakly similar to (Q3FHY8) GGDEF, partial (4%)	GTATAAGGCCCGTCTCATAGTTACGGTCAGCATGGCAATATGCCTGCTTCTCGGTTTGGGTTATTACAAT
10200	TC69705	TC69705								Q2ST56_MYCCT (Q2ST56) Riboflavin kinase / FAD synthetase family protein, partial (7%) [TC69705]	ENSCAFT00000003346		1.736	3.6	0.0007	0.047481	4.97	0.00178	1			chr18:20317720-20317661	1060137 1124222			similar to (Q2ST56) Riboflavin kinase / FAD synthetase family protein, partial (7%)	GTCTACTGACTTAATGGGAACGAGGTATCATTTCAGGAGATTTGGCAAACAATTCCACATAAATACTCAA
35111	TC69796	TC69796									ENSCAFT00000001394	TC67296	0.644	4.23	9e-05	0.019881	8.64	2e-05	1			chr1:76710173-76710232				(Q8KJ82) PUTATIVE ABC TRANSPORTER ATP-BINDING PROTEIN OLIGOPEPTIDE TRANSPORT, partial (2%)	AAGTTAGAGCTACACAGGCCAGACACCTGGCAAGCCTTACCTGGTCTGGACTCATGGTGCCCCTGTCTGG				NM_177937	51280	GOLM1	golgi membrane protein 1	63.84	1095	249	47	6	995	1976	3028	2e-79	301
23744	TC69822	TC69822								Q4T2P6_TETNG (Q4T2P6) Chromosome undetermined SCAF10214, whole genome shotgun sequence. (Fragment), partial (6%) [TC69822]		TC60009	3.324	3.74	0.00046	0.038313	5.92	0.00053	1			chr38:024291918-024291971				similar to (Q5KJ64) Hypothetical protein, partial (3%)	TTATTCACTTCTATTTAGCACCAGGGAAGGGGATGAGGGCTAGGGTCCTGGGGAAGCTGACTTCCACCCC				NM_005099	9507	ADAMTS4	ADAM metallopeptidase with thrombospondin type 1 motif, 4	86.87	297	29	5	336	622	3373	3077	2e-79	301
39697	TC70054	TC70054								AB043007 SDF2 like protein 1 {Homo sapiens} (exp=-1; wgp=0; cg=0), partial (53%) [TC70054]		TC77241	0.896	5.83	0	0.000985	10.75	0	1			chr26:033985348-033985402	1007730 1011352 977798 984918			homologue to SDF2 like protein 1 {Homo sapiens} (exp=-1; wgp=0; cg=0), partial (52%)	CGTGGGCAGCACGAAGTGCATGGCATGCCCAGCGCCAATACACACAATACGTGGAAGGCCATGGAAGGCA				NM_006923	6388	SDF2	stromal cell-derived factor 2	67.79	534	166	5	456	986	107	637	5e-67	259
61278	TC70522	TC70522									ENSCAFT00000038113	TC46421	0.866	3.8	0.00037	0.035662	4.86	0.00207	1			chr10:43950348-43950289	1087355				AGCCTAAGTGTTTGAAGGGAAGTTTGCCACAAAGCATTTCACTCCCAGTTCTTAAAGCTGGCTTAGCAGA
8726	TC71500	TC71500									ENSCAFT00000036212		1.052	3.91	0.00026	0.031799	5.75	0.00065	1			chrX:124448572-124448631	1062118			similar to (Q8XUP9) Hypothetical protein RSc3137, partial (1%)	TGAGGAAGCCCCTCTCTATAAAAGCATATTATACGGAATGGGCTTGGGTCAACTGGTGTTCAGTTCTTAA				NM_021949	492	ATP2B3	ATPase, Ca++ transporting, plasma membrane 3	76.82	686	114	24	15	675	5869	6534	3e-127	459
10335	TC71592	TC71592										TC59367	0.83	4.3	7e-05	0.017894	14.61	0	1			chr6:43695157-43695216					AGAACTTAGTCTGCCTTTTTCATGGCAGTGCTTCATTCACAAAAATCCTGCCCAGCTCATCTCAAGGAAG
39576	TC73302	TC73302										TC63896	0.681	3.44	0.00116	0.061597	4.33	0.00425	1			chr9:61934948-61934889					GTGTGAACTCTGTTCTACTGTAACCCTGTCGGGTTTGAGACATTTTCTTCAGATGCAACCTCTGCTTTGT				NM_001166171	10783	NEK6	NIMA (never in mitosis gene a)-related kinase 6	71.12	561	118	23	39	579	2175	2711	9e-72	275
26516	TC74841	TC74841								Q3ZC66_BOVIN (Q3ZC66) Postsynaptic protein CRIPT, complete [TC74841]	ENSCAFT00000017002		0.68	4.09	0.00015	0.024288	5.89	0.00054	1			chr1:19906205-19906264	1156929 1164434 988471	GO:0000004 (biological process unknown), GO:0005554 (molecular function unknown), GO:0008372 (cellular component unknown)		similar to postsynaptic protein CRIPT isoform 2 {Canis familiaris} (exp=-1; wgp=0; cg=0), complete	ATTATCTTTTCCTGTCCGTGTGCTTATTAAGCAGGGAGATAGTGAACAAACGATTATATGGGGGATTTTT				NM_005570	3998	LMAN1	lectin, mannose-binding, 1	77.83	636	102	12	45	658	3294	3912	2e-131	473
34738	TC75088	TC75088								AY162464 sialic acid binding immunoglobulin-like lectin 3 {Homo sapiens} (exp=-1; wgp=0; cg=0), partial (42%) [TC75088]			1.613	3.81	0.00037	0.035662	4.48	0.00343	1			chr1:108602128-108602069	1116543			similar to sialic acid binding immunoglobulin-like lectin 3 {Homo sapiens} (exp=-1; wgp=0; cg=0), partial (41%)	CATTTCACCTAGGGGCTGGGTATGTTCTGCCCAGGACATCAGAAACGTGTCAGTCTCACTTTCAAAACCC				NM_001177608	945	CD33	CD33 molecule	77.45	337	76	0	10	346	606	942	3e-69	266
1170	TC75304	TC75304								APT_CRIGR (P47952) Adenine phosphoribosyltransferase (APRT) , partial (58%) [TC75304]	ENSCAFT00000016459	TC46443	0.601	3.91	0.00026	0.031799	30.81	0	1			chr5:67562579-67562638				similar to Adenine phosphoribosyltransferase (APRT) {Canis familiaris} (exp=-1; wgp=0; cg=0), partial (58%)	CCTGCACTTTTGTAACGGTTTTGTACAGTTGCCTTGTTCCAGTGCCTGGGCCACCTTCAGGGCCCTTCTG				NM_001030018	353	APRT	adenine phosphoribosyltransferase	84.08	402	64	0	33	434	32	433	2e-107	393
44333	TC75970	TC75970								HSU63738 mum1 {Homo sapiens} (exp=-1; wgp=0; cg=0), partial (19%) [TC75970]	ENSCAFT00000013618		1.095	3.77	0.00041	0.036699	3.67	0.0104	1			chr35:3781601-3781660	1096846 1171140			homologue to mum1 {Homo sapiens} (exp=-1; wgp=0; cg=0), partial (18%)	GGGATAGAAGCACACGAGTGTCGTACTATTACTCAGGGAACTAATGTCTAAATTTGAGGTGACTCTGCCC				NR_036585	3662	IRF4	interferon regulatory factor 4	71.88	320	79	7	470	780	1577	1894	8e-44	182
50838	TC77223	TC77223								Q20142_CAEEL (Q20142) Collagen protein 172, isoform a, partial (6%) [TC77223]		TC63685	0.607	3.77	0.00042	0.03684	5.69	0.0007	1			chr20:59854703-59854644				similar to (Q20142) Collagen protein 172 isoform a, partial (5%)	TGTTCGCTCCTGAAGTTTCCATTTGCAGTCTTTGCCTCGCTTCTGTTTGAATCTTACAATTAAACACAGA				NM_175882	162540	IMP5	intramembrane protease 5	62.52	1558	442	32	461	1902	85	1616	8e-130	468
28490	TC77236	TC77236								Q5E9N0_BOVIN (Q5E9N0) Bystin, partial (16%) [TC77236]		TC50899	0.688	3.65	0.00061	0.044556	8.4	3e-05	1			chr12:13596019-13596078				similar to bystin {Canis familiaris} (exp=-1; wgp=0; cg=0), partial (11%)	TGGAATAGGTTCTTTCTCTCAGGCTGTTGTGTCAAGTCACTGGGATGTGGATAAATACCAAAGGCAGATA				NM_004053	705	BYSL	bystin-like	75.31	482	83	13	84	547	1518	1981	2e-83	313
25128	TC77470	TC77470										TC63365	1.46	4.28	8e-05	0.018217	6.33	0.00031	1			chr37:15734630-15734690				homologue to similar to phosphorylase kinase beta isoform 3 {Canis familiaris} (exp=-1; wgp=0; cg=0), partial (18%)	CCACAGTGAGTCTGCCTGCATTTGTACTTCCAGGGTCTGGGAAAAAGCACAAATGTGCCAAGGAACATCA				NM_012092	29851	ICOS	inducible T-cell co-stimulator	75.61	1107	187	24	282	1351	1206	2266	0	743
22588	TC77835	TC77835								Q7NF13_GLOVI (Q7NF13) Gll3714 protein, partial (4%) [TC77835]	ENSCAFT00000023591		1.186	3.42	0.0012	0.062708	4.96	0.00182	1			chr13:65581085-65581144				similar to (Q9NGT0) Glutamate dehydrogenase (EC 1.4.1.2), partial (1%)	ATAAAGGCTGGAGATAGTGTGGGATCCAAGCAAATATATCACTGTTAAGGTTGTGGAATGTATGCATCTG				NM_001511	2919	CXCL1	chemokine (C-X-C motif) ligand 1 (melanoma growth stimulating activity, alpha)	67.97	487	106	15	257	724	638	1093	6e-52	209
60006	NM_001165914.1				100302725	RPGRIP1	retinitis pigmentosa GTPase regulator interacting protein 1	-			ENSCAFT00000037736		0.657	3.74	0.00046	0.038313	9.63	1e-05	1
18252	NM_001002944	NM_001002944	NM_001002944	NM_001002944	403410	ADORA2B	adenosine A2b receptor			Canis lupus familiaris adenosine A2B receptor (ADORA2B), mRNA [NM_001002944]	ENSCAFT00000022181		0.708	3.3	0.00174	0.074016	9.76	1e-05	1		Cfa.112	chr5:42885101-42885042									NM_000676	136	ADORA2B	adenosine A2b receptor	91.32	1002	81	2	1	999	333	1331	0	1179
25251,3694,49023,23525	NM_001002972	NM_001002972	NM_001002972	NM_001002972	403456	ICOS	inducible T-cell co-stimulator			Canis lupus familiaris inducible T-cell co-stimulator (ICOS), mRNA [NM_001002972]	,ENSCAFT00000037424,ENSCAFT00000006417	,TC47007	0.83025	3.7175	0.0006425	0.0439203	4.77	0.00627	1		Cfa.167	chr37:15730612-15732872									NM_012092	29851	ICOS	inducible T-cell co-stimulator	81.08	1041	158	13	1	1025	51	1068	0	889
4313,19812	ENSCAFT00000007054,NM_001195834	,AF060171		,AF060171	403458	CTSC	cathepsin C	,ENSCAFG00000004384	,CATC_CANFA	Dipeptidyl-peptidase 1 Precursor; Fragment (EC 3.4.14.1)(Dipeptidyl-peptidase I)(DPP-I)(DPPI)(Cathepsin C)(Cathepsin J)(Dipeptidyl transferase) [Contains Dipeptidyl-peptidase 1 exclusion domain chain(Dipeptidyl-peptidase I exclusion domain chain);Dipeptidyl-peptidase 1 heavy chain 1(Dipeptidyl-peptidase I heavy chain 1);Dipeptidyl-peptidase 1 heavy chain 2(Dipeptidyl-peptidase I heavy chain 2);Di…	ENSCAFT00000037424,	,TC58988	0.963	4.42	5.5e-05	0.0161155	6.64	0.000215	1
3175	DN426498	DN426498		DN426498	403525	LOC403525	hypothetical protein LOC403525			LIB4216-081-R1-K1-C12 LIB4216 Canis familiaris cDNA clone CLN10817004, mRNA sequence [DN426498]			0.615	3.82	0.00035	0.035136	8.69	2e-05	1		Cfa.24										NM_152682	201965	RWDD4	RWD domain containing 4	81.76	773	125	8	16	785	45	804	0	680
17007	NM_001003028	NM_001003028	NM_001003028	NM_001003028	403552	PGB	progastricsin (pepsinogen C)			Canis lupus familiaris progastricsin (pepsinogen C) (PGB), mRNA [NM_001003028]	ENSCAFT00000037424		0.965	3.46	0.00109	0.06011	4.21	0.00499	1		Cfa.69	chr6:43778635-43778694									NM_002630	5225	PGC	progastricsin (pepsinogen C)	69.15	1193	348	11	29	1214	61	1240	1e-176	623
39129,49791,6777,5278,61360,14136,29844,25610,43371,22694,58089,12067,35987	NM_001003075	NM_001003075	NM_001003075	NM_001003075	403622	IL13RA2	interleukin 13 receptor, alpha 2			Canis lupus familiaris interleukin 13 receptor, alpha 2 (IL13RA2), mRNA [NM_001003075]	,ENSCAFT00000029523,ENSCAFT00000024171,ENSCAFT00000026321,ENSCAFT00000000827,ENSCAFT00000036212,ENSCAFT00000011571,ENSCAFT00000016649	,TC64543,TC58311,TC50998,TC78469,TC46890	2.14977	6.08615	1.54e-06	0.00142369	10.5369	2.08e-05	1												NM_000640	3598	IL13RA2	interleukin 13 receptor, alpha 2	81.13	1288	226	7	150	1423	92	1376	0	1128
5029,19792	XM_849381,ENSCAFT00000024129	XM_849381,ENSCAFT00000024129		XM_849381,AF013955	403634	TNFRSF1A	tumor necrosis factor receptor superfamily, member 1A	,ENSCAFG00000015197		Tumor necrosis factor receptor p60 Fragment [Source:UniProtKB/TrEMBL;Acc:O97530] [ENSCAFT00000024129],PREDICTED: Canis familiaris tumor necrosis factor receptor superfamily, member 1A (TNFRSF1A), mRNA [XM_849381]	ENSCAFT00000007054,ENSCAFT00000018138	,TC72262	0.8475	3.8	0.000425	0.0373905	5.585	0.00201	1
21796	NM_001003087	NM_001003087	NM_001003087	NM_001003087	403646	CD28	CD28 molecule			Canis lupus familiaris CD28 molecule (CD28), mRNA [NM_001003087]	ENSCAFT00000000448	TC60744	0.87	5.17	0	0.005456	6.85	0.00016	1		Cfa.3508	chr37:15526378-15532258									NM_006139	940	CD28	CD28 molecule	82.16	1048	168	8	47	1090	155	1187	0	942
33339,5355,38373,40475,30176,54868,8752,32551,22092,31035,56062,36746,24084	NM_001003125,ENSCAFT00000036212	,NM_001003125	,NM_001003125	,NM_001003125	403724	CASP4	caspase 4, apoptosis-related cysteine peptidase	,ENSCAFG00000014860	,CASP1_CANFA	Canis lupus familiaris caspase 4, apoptosis-related cysteine peptidase (CASP4), mRNA [NM_001003125],"Caspase-1 Precursor (CASP-1)(EC 3.4.22.36)(Interleukin-1 beta convertase)(IL-1BC)(Interleukin-1 beta-converting enzyme)(IL-1 beta-converting enzyme)(ICE)(p45) [Contains Caspase-1 subunit p20;Caspase-1 subunit p10] [Source:UniProtKB/Swiss-Prot;Acc:Q9MZV7]"	,,ENSCAFT00000020562,ENSCAFT00000030231,ENSCAFT00000026041,ENSCAFT00000031694,ENSCAFT00000039476,ENSCAFT00000015555	,,TC46142,TC50230,TC78469,TC49547,TC47758,TC49969	1.67904	4.01666	0.000230834	0.0281315	5.72792	0.00085	1
2318	NM_001003139	NM_001003139	NM_001003139	NM_001003139	403751	SLC1A1	solute carrier family 1 (neuronal/epithelial high affinity glutamate transporter, system Xag), member 1			Canis lupus familiaris solute carrier family 1 (neuronal/epithelial high affinity glutamate transporter, system Xag), member 1 (SLC1A1), mRNA [NM_001003139]	ENSCAFT00000008981	TC66600	0.916	3.47	0.00106	0.0591	9.23	1e-05	1		Cfa.3615	chr1:96044512-96044571									NM_004170	6505	SLC1A1	solute carrier family 1 (neuronal/epithelial high affinity glutamate transporter, system Xag), member 1	83.08	3535	476	33	4	3474	251	3727	0	3249
52346,38823	AF181965,ENSCAFT00000017565	AF181965,ENSCAFT00000017565		AF181965	403770	ITGB2	integrin, beta 2 (complement component 3 receptor 3 and 4 subunit)	,-		Canis familiaris B-2 integrin (ITGB2) mRNA, partial cds. [AF181965],"Integrin beta Fragment [Source:UniProtKB/TrEMBL;Acc:Q9TU04] [ENSCAFT00000017565]"	ENSCAFT00000016459,ENSCAFT00000032314	,TC46443	1.035	3.725	0.000485	0.0400415	4.435	0.003645	1
994,6974,59903,22786,35398,1581,33090,35786,11613,47279,52357,55949	NM_001003172	NM_001003172	NM_001003172	NM_001003172	403799	MS4A2	membrane-spanning 4-domains, subfamily A, member 2 (Fc fragment of IgE, high affinity I, receptor for; beta polypeptide)			Canis lupus familiaris membrane-spanning 4-domains, subfamily A, member 2 (Fc fragment of IgE, high affinity I, receptor for; beta polypeptide) (MS4A2), mRNA [NM_001003172]	,ENSCAFG00000006038,ENSCAFT00000027443,ENSCAFT00000006944,ENSCAFT00000024075,ENSCAFT00000002106,ENSCAFT00000013012,ENSCAFT00000036212	,TC56993,TC46167,TC68360,TC64783,TC50065,TC49272,TC66720	1.29083	3.74833	0.000516667	0.0401321	4.70417	0.00279917	1												NM_000139	2206	MS4A2	membrane-spanning 4-domains, subfamily A, member 2 (Fc fragment of IgE, high affinity I, receptor for; beta polypeptide)	72.96	1128	240	26	34	1129	82	1176	0	668
36161,31174	NM_001003179	NM_001003179	NM_001003179	NM_001003179	403809	RRBP1	ribosome binding protein 1 homolog 180kDa (dog)			Canis lupus familiaris ribosome binding protein 1 homolog 180kDa (dog) (RRBP1), mRNA [NM_001003179]	ENSCAFT00000016482,ENSCAFT00000029147		0.666	4.125	0.00014	0.023543	4.89	0.002225	1												NM_004587	6238	RRBP1	ribosome binding protein 1 homolog 180kDa (dog)	84.82	2964	372	18	2446	5375	794	3713	0	2899
51546	NM_001003180	NM_001003180	NM_001003180	NM_001003180	403810	IL33	interleukin 33			Canis lupus familiaris interleukin 33 (IL33), mRNA [NM_001003180]	ENSCAFT00000029605		1.727	4.54	3e-05	0.014322	7.39	8e-05	1		Cfa.3672	chr11:30273279-30273336									NM_033439	90865	IL33	interleukin 33	72.55	2692	533	61	1	2545	37	2669	0	1562
55165,40345	NM_001003182	NM_001003182	NM_001003182	NM_001003182	403816	TIMP1	TIMP metallopeptidase inhibitor 1			Canis lupus familiaris TIMP metallopeptidase inhibitor 1 (TIMP1), mRNA [NM_001003182]	,ENSCAFT00000013422	,TC54071	2.1305	3.96	0.00023	0.029687	5.695	0.00072	1												NM_003254	7076	TIMP1	TIMP metallopeptidase inhibitor 1	85.41	788	106	5	1	787	148	927	0	785
56992,43540,59952,15183,45039,13323,43333,18929,7378,30136,22000,12850,50812	NM_001003297,ENSCAFT00000029149	,NM_001003297	,NM_001003297	,NM_001003297	403981	CCL2	chemokine (C-C motif) ligand 2	,ENSCAFG00000018349	,CCL2_CANFA	C-C motif chemokine 2 Precursor (Small-inducible cytokine A2)(Monocyte chemoattractant protein 1)(Monocyte chemotactic protein 1)(MCP-1) [Source:UniProtKB/Swiss-Prot;Acc:P52203],Canis lupus familiaris chemokine (C-C motif) ligand 2 (CCL2), mRNA [NM_001003297]	,ENSCAFT00000000377,ENSCAFT00000036342,ENSCAFT00000036034,ENSCAFT00000031991,ENSCAFT00000036212,ENSCAFT00000038113,ENSCAFT00000004569,ENSCAFT00000026986	TC57365,,TC50548,TC46871,TC71255,TC77223,TC49786,TC50083,TC65992,TC49285	2.35309	3.90416	0.000276667	0.0319674	9.15834	1.04e-05	1
27085,32292	NM_001003301	NM_001003301	NM_001003301	NM_001003301	403985	IL6	interleukin 6 (interferon, beta 2)			Canis lupus familiaris interleukin 6 (interferon, beta 2) (IL6), mRNA [NM_001003301]	,ENSCAFT00000007712	,TC50933	2.4095	3.87	0.00031	0.0332655	5.795	0.00078	1												NM_000600	3569	IL6	interleukin 6 (interferon, beta 2)	80.41	1123	190	12	1	1104	59	1170	0	943
3824	NM_001003305	NM_001003305	NM_001003305	NM_001003305	403989	IL2	interleukin 2			Canis lupus familiaris interleukin 2 (IL2), mRNA [NM_001003305]		TC51841	1.054	3.5	0.00096	0.056809	4.3	0.0044	1		Cfa.7	chr19:20764765-20764824									NM_000586	3558	IL2	interleukin 2	86.03	773	90	8	9	771	26	790	0	775
37559,28425,47667,2677,17266,22131,37311,6683,11588,5614	NM_001003306,ENSCAFT00000015555	,NM_001003306	,NM_001003306	,NM_001003306	403992	ATP1A1	ATPase, Na+/K+ transporting, alpha 1 polypeptide	,ENSCAFG00000009795	,AT1A1_CANFA	Canis lupus familiaris ATPase, Na+/K+ transporting, alpha 1 polypeptide (ATP1A1), mRNA [NM_001003306],"Sodium/potassium-transporting ATPase subunit alpha-1 Precursor (Sodium pump subunit alpha-1)(EC 3.6.3.9)(Na(+)/K(+) ATPase alpha-1 subunit) [Source:UniProtKB/Swiss-Prot;Acc:P50997]"	,ENSCAFT00000036124,ENSCAFT00000016459,ENSCAFT00000024171,ENSCAFT00000037720,ENSCAFT00000022770,ENSCAFT00000022610,ENSCAFT00000038113,ENSCAFT00000000823,ENSCAFT00000024001	,,TC53891,TC77851,TC75683,TC66066,TC46443,TC46421,TC66191	0.727611	3.44555	0.00119722	0.0610263	6.74778	0.000236666	1
36595,1604	NM_001003310	NM_001003310	NM_001003310	NM_001003310	403999	SELE	selectin E			Canis lupus familiaris selectin E (SELE), mRNA [NM_001003310]			1.7145	3.96	0.000435	0.034206	7.73	0.00014	1												NM_000450	6401	SELE	selectin E	77.04	2870	507	40	1	2819	141	2909	0	2104
11173	NM_001003326	NM_001003326	NM_001003326	NM_001003326	404018	SEC61B	Sec61 beta subunit			Canis lupus familiaris Sec61 beta subunit (Sec61b), mRNA [NM_001003326]	ENSCAFT00000015971	TC63254	0.709	4.71	2e-05	0.011689	5.95	0.0005	1		Cfa.3895	chr11:59316577-59316636									NM_006808	10952	SEC61B	Sec61 beta subunit	87.24	525	57	5	64	587	40	555	2e-153	546
25968	ENSCAFT00000008545				442949	SOCS3	suppressor of cytokine signaling 3	ENSCAFG00000005306	SOCS3_CANFA	Suppressor of cytokine signaling 3 (SOCS-3) [Source:UniProtKB/Swiss-Prot;Acc:Q68AM8]	ENSCAFT00000002969	TC54272	1.315	3.54	0.00084	0.052402	9.42	1e-05	1												NM_003955	9021	SOCS3	suppressor of cytokine signaling 3	94.65	579	31	0	1	579	441	1019	0	740
12693,6027,5184,19857,25268,30493,37268,1137,9474,43157,61985,12944,17015	ENSCAFT00000037424,NM_001003966	,NM_001003966	,NM_001003966	,NM_001003966	445451	CCL13	chemokine (C-C motif) ligand 13	,ENSCAFG00000024205	,CCL13_CANFA	C-C motif chemokine 13 Precursor (Small-inducible cytokine A13)(Monocyte chemoattractant protein 4)(Monocyte chemotactic protein 4)(MCP-4) [Source:UniProtKB/Swiss-Prot;Acc:Q68Y88],Canis lupus familiaris chemokine (C-C motif) ligand 13 (CCL13), mRNA [NM_001003966]	,,ENSCAFT00000010772,ENSCAFT00000020677,ENSCAFT00000021879,ENSCAFT00000029149,ENSCAFT00000005746,ENSCAFT00000024001,ENSCAFT00000038113,ENSCAFT00000015555	,,TC75304,TC74513,TC55068,TC48602,TC56993,TC46421,TC77241	1.38741	4.25375	0.000100833	0.0198204	7.72834	6.75e-05	1
60694,59935	ENSCAFT00000028847,NM_001005250	,NM_001005250	,NM_001005250	,NM_001005250	448786	CCL4	chemokine (C-C motif) ligand 4	,ENSCAFG00000018164	CCL4_CANFA,	C-C motif chemokine 4 Precursor (Small-inducible cytokine A4) [Source:UniProtKB/Swiss-Prot;Acc:Q68AZ0],Canis lupus familiaris chemokine (C-C motif) ligand 4 (CCL4), mRNA [NM_001005250]	,ENSCAFT00000029149		1.9545	3.345	0.001535	0.0698095	5.905	0.00074	1
2851,46805	ENSCAFT00000028854				448787	CCL3	chemokine (C-C motif) ligand 3	ENSCAFG00000018167	CCL3_CANFA	C-C motif chemokine 3 Precursor (Small-inducible cytokine A3) [Source:UniProtKB/Swiss-Prot;Acc:Q68A92]		,TC60071	0.9795	3.595	0.00079	0.049482	5.675	0.00073	1												NM_001001437	414062	CCL3L3	chemokine (C-C motif) ligand 3-like 3	80.5	282	55	0	1	282	76	357	5e-64	248
4800,31221,26402,51982,44666,25168	NM_001005255,ENSCAFT00000029147	,NM_001005255	,NM_001005255	,NM_001005255	448792	CCL8	chemokine (C-C motif) ligand 8	,ENSCAFG00000023928	,CCL8_CANFA	Canis lupus familiaris chemokine (C-C motif) ligand 8 (CCL8), mRNA [NM_001005255],"C-C motif chemokine 8 Precursor (Small-inducible cytokine A8)(Monocyte chemoattractant protein 2)(Monocyte chemotactic protein 2)(MCP-2) [Source:UniProtKB/Swiss-Prot;Acc:Q68AY9]"	,ENSCAFT00000038728,ENSCAFT00000020447,ENSCAFT00000027074,ENSCAFT00000028041	TC57710,,TC53635,TC74841,TC46526	2.068	3.688	0.000855	0.0482605	9.083	5.5e-05	1
39496	NM_001005256	NM_001005256	NM_001005256	NM_001005256	448793	CCL19	chemokine (C-C motif) ligand 19			Canis lupus familiaris chemokine (C-C motif) ligand 19 (CCL19), mRNA [NM_001005256]		TC73302	1.956	4.73	2e-05	0.011613	11.09	0	1		Cfa.15809	chr11:54387241-54387092									NM_006274	6363	CCL19	chemokine (C-C motif) ligand 19	84.78	289	38	1	20	302	146	434	3e-75	286
62334	NM_001005264	NM_001005264	NM_001005264	NM_001005264	448807	TLR2	toll-like receptor 2			Canis lupus familiaris toll-like receptor 2 (TLR2), mRNA [NM_001005264]	ENSCAFT00000019594		0.923	3.46	0.00109	0.06011	3.84	0.00827	1		Cfa.15802	chr15:54486506-54486565									NM_003264	7097	TLR2	toll-like receptor 2	82.59	2367	409	1	1	2367	215	2578	0	2203
23043	NM_001005756	NM_001005756	NM_001005756	NM_001005756	449023	HSD11B1	hydroxysteroid (11-beta) dehydrogenase 1			Canis lupus familiaris hydroxysteroid (11-beta) dehydrogenase 1 (HSD11B1), mRNA [NM_001005756]	ENSCAFT00000016649	TC61694	1.275	4.45	5e-05	0.015433	6.56	0.00023	1		Cfa.14940	chr7:11366830-11366889									NM_001206741	3290	HSD11B1	hydroxysteroid (11-beta) dehydrogenase 1	86.72	881	114	2	1	881	155	1032	0	920
44090,40432	ENSCAFT00000000466	ENSCAFT00000000466		,XM_531652	474420	AVIL	advillin			advillin [Source:HGNC Symbol;Acc:14188] [ENSCAFT00000000466]	,ENSCAFT00000036212	,TC75970	0.9545	4.06	0.000215	0.026523	12.295	2e-05	1												NM_006576	10677	AVIL	advillin	87.86	2554	300	2	4	2547	24	2577	0	2759
14957,2422,16144	ENSCAFT00000000817	ENSCAFT00000000817		XM_531682	474452	GLIPR1	GLI pathogenesis-related 1			GLI pathogenesis-related 1 [Source:HGNC Symbol;Acc:17001] [ENSCAFT00000000817]	,ENSCAFT00000030460,ENSCAFT00000018316	,TC78469	1.01333	3.46667	0.00117667	0.0598177	4.40333	0.00421333	1												NM_006851	11010	GLIPR1	GLI pathogenesis-related 1	79.11	742	146	3	92	824	222	963	3e-173	610
41071	ENSCAFT00000002779	ENSCAFT00000002779		XM_531756	474526	PWP1	PWP1 homolog (S. cerevisiae)			PWP1 homolog (S. cerevisiae) [Source:HGNC Symbol;Acc:17015] [ENSCAFT00000002779]		TC50871	0.587	3.63	0.00063	0.045515	4.98	0.00176	1		Cfa.10480	chr10:34247342-34247283									NM_007062	11137	PWP1	PWP1 homolog (S. cerevisiae)	90.31	1755	154	8	1	1749	88	1832	0	2000
22040,15485	ENSCAFT00000036034	ENSCAFT00000036034		XM_531845	474615	UGP2	UDP-glucose pyrophosphorylase 2	ENSCAFG00000003137		PREDICTED: Canis familiaris similar to UDP-glucose pyrophosphorylase 2 isoform a, transcript variant 1 (LOC474615), mRNA [XM_531845],"SSUDPGPPP {Sus scrofa} (exp=-1; wgp=0; cg=0), partial (37%) [TC50083]"	,ENSCAFT00000036212	,TC61318	0.6665	3.63	0.000995	0.0520215	4.5	0.016495	1												NM_001001521	7360	UGP2	UDP-glucose pyrophosphorylase 2	92.39	1681	115	3	5	1685	110	1777	0	2029
20042,28432	ENSCAFT00000036365,ENSCAFT00000000823	ENSCAFT00000036365,ENSCAFT00000000823		DR104668	474841	AIF1	allograft inflammatory factor 1			Allograft inflammatory factor 1 (AIF-1)(Ionized calcium-binding adapter molecule 1)(Protein G1) [Source:UniProtKB/Swiss-Prot;Acc:P55008] [ENSCAFT00000036365],"Allograft inflammatory factor 1 (AIF-1)(Ionized calcium-binding adapter molecule 1)(Protein G1) [Source:UniProtKB/Swiss-Prot;Acc:P55008] [ENSCAFT00000000823]"		TC58469,TC56581	1.1975	3.425	0.00121	0.0630795	3.655	0.010825	1
58046,52068	NM_001011726	NM_001011726	NM_001011726	NM_001011726	474861	HLA-DQA1	major histocompatibility complex, class II, DQ alpha 1"			Canis lupus familiaris major histocompatibility complex, class II, DQ alpha 1 (DLA-DQA1), mRNA [NM_001011726]	ENSCAFT00000038113,ENSCAFT00000023622	TC62355,TC46421	1.192	3.295	0.00176	0.0743375	3.52	0.01501	1												NM_002122	3117	HLA-DQA1	major histocompatibility complex, class II, DQ alpha 1	77.79	1526	277	21	1	1494	47	1542	0	1153
32753	NM_001014381	NM_001014381	NM_001014381	NM_001014381	474862	HLA-DQB1	major histocompatibility complex, class II, DQ beta 1"			Canis lupus familiaris major histocompatibility complex, class II, DQ beta 1 (DLA-DQB1), mRNA [NM_001014381]	ENSCAFT00000010217		1.553	3.49	0.001	0.057814	3.36	0.01608	1		Cfa.29550	chr12:5310906-5310847									XM_003119386	100510688	LOC100510688	HLA class II histocompatibility antigen, DQ beta 1 chain-like	78.66	1167	179	19	1	1121	80	1222	0	903
35275	ENSCAFT00000001394	ENSCAFT00000001394		XM_845710	474869	LOC474869	similar to HLA class II histocompatibility antigen, DO alpha chain precursor (MHC class II antigen DOA) (MHC DZ alpha) (MHC DN-alpha)			MHC class II antigen DO alpha [Source:UniProtKB/TrEMBL;Acc:Q5TJG5] [ENSCAFT00000001394]	ENSCAFT00000016459	TC46443	0.966	3.61	0.00068	0.046783	4.6	0.00294	1		Cfa.6248	chr12:5569664-5569605									NM_002119	3111	HLA-DOA	major histocompatibility complex, class II, DO alpha	84.58	746	115	0	28	773	83	828	0	739
11301	ENSCAFT00000002964	ENSCAFT00000002964			474912	POLR1C	polymerase (RNA) I polypeptide C, 30kDa"			polymerase (RNA) I polypeptide C, 30kDa [Source:HGNC Symbol;Acc:20194] [ENSCAFT00000002964]	ENSCAFT00000014379		0.603	3.28	0.00186	0.076114	3.44	0.01441	1			chr12:14985809-14985869									NM_203290	9533	POLR1C	polymerase (RNA) I polypeptide C, 30kDa	86.19	1289	127	8	1	1277	72	1321	0	1312
9470	ENSCAFT00000003310	ENSCAFT00000003310		XM_532375	475144	TMEM165	transmembrane protein 165			transmembrane protein 165 [Source:HGNC Symbol;Acc:30760] [ENSCAFT00000003310]	ENSCAFT00000037424		1.069	4.04	0.00018	0.026695	6.86	0.00016	1		Cfa.44656	chr13:50610321-50610380									NM_018475	55858	TMEM165	transmembrane protein 165	86.03	1224	150	9	4	1219	270	1480	0	1236
47744	ENSCAFT00000002617	ENSCAFT00000002617		XM_532435	475203	RBM28	RNA binding motif protein 28			RNA binding motif protein 28 [Source:HGNC Symbol;Acc:21863] [ENSCAFT00000002617]		TC60740	0.895	3.84	0.00034	0.034396	9.01	1e-05	1		Cfa.3335	chr14:11031282-11031341									NM_018077	55131	RBM28	RNA binding motif protein 28	84.49	2714	333	15	1	2646	116	2809	0	2633
59219	ENSCAFT00000023103	ENSCAFT00000023103		XM_532462	475230	TFPI2	tissue factor pathway inhibitor 2			tissue factor pathway inhibitor 2 [Source:HGNC Symbol;Acc:11761] [ENSCAFT00000023103]			1.87	3.43	0.00117	0.06184	5.56	0.00083	1		Cfa.13994	chr14:22347568-22347149									NM_006528	7980	TFPI2	tissue factor pathway inhibitor 2	79.18	831	144	8	1	813	76	895	0	672
43546	NM_001197045	ENSCAFT00000004569		XM_532493	475258	CYCS	cytochrome c, somatic			Cytochrome c [Source:UniProtKB/Swiss-Prot;Acc:P00011] [ENSCAFT00000004569]	ENSCAFT00000038363		0.943	3.34	0.00154	0.069879	3.82	0.00853	1		Cfa.379	chr14:41537423-41537364
20670	ENSCAFT00000007379	ENSCAFT00000007379		XM_532756	475533	GIMAP4	GTPase, IMAP family member 4"			GTPase, IMAP family member 4 [Source:HGNC Symbol;Acc:21872] [ENSCAFT00000007379]	ENSCAFT00000025840		1.335	3.72	0.00048	0.039129	5.26	0.00123	1		Cfa.41963	chr16:17780222-17780281									NM_018326	55303	GIMAP4	GTPase, IMAP family member 4	76.42	933	220	0	67	999	140	1072	0	706
39861,62226	XM_532876	XM_532876		XM_532876	475668	PDIA6	protein disulfide isomerase family A, member 6			PREDICTED: Canis familiaris similar to Protein disulfide-isomerase A6 precursor (Thioredoxin domain containing protein 7) (LOC475668), mRNA [XM_532876]	ENSCAFT00000008263,ENSCAFT00000008713	,TC78006	0.9115	4.085	0.000155	0.0247855	4.43	0.003825	1												NM_005742	10130	PDIA6	protein disulfide isomerase family A, member 6	80.99	2336	329	44	1	2303	69	2322	0	1945
22676,44796	ENSCAFT00000009391,XM_532927	ENSCAFT00000009391,XM_532927		XM_532927	475719	TTC27	tetratricopeptide repeat domain 27	,ENSCAFG00000005816		tetratricopeptide repeat domain 27 [Source:HGNC Symbol;Acc:25986] [ENSCAFT00000009391],PREDICTED: Canis familiaris similar to CG5290-PA (LOC475719), mRNA [XM_532927]	ENSCAFT00000038113,ENSCAFT00000016931	,TC46421	0.6795	4.17	0.000185	0.024682	9.995	5e-06	1
1822	ENSCAFT00000009448	ENSCAFT00000009448		XM_532928	475720	LTBP1	latent transforming growth factor beta binding protein 1			Latent transforming growth factor binding protein-1 Fragment [Source:UniProtKB/TrEMBL;Acc:Q2PPL3] [ENSCAFT00000009448]	ENSCAFT00000012375	TC59841	0.886	3.26	0.00196	0.077768	3.53	0.01273	1		Cfa.23392	chr17:29596158-29596217									NM_206943	4052	LTBP1	latent transforming growth factor beta binding protein 1	91.42	4310	361	2	6	4315	887	5187	0	5095
58678	ENSCAFT00000006903	ENSCAFT00000006903		XM_533109	475902	FGL2	fibrinogen-like 2			fibrinogen-like 2 [Source:HGNC Symbol;Acc:3696] [ENSCAFT00000006903]			1.327	3.57	0.00078	0.050614	4.6	0.00293	1		Cfa.10303	chr18:20323661-20321487									NM_006682	10875	FGL2	fibrinogen-like 2	83.48	1332	208	3	9	1337	38	1360	0	1268
21352,39064,45649	XM_533244,ENSCAFT00000023123	XM_533244,ENSCAFT00000023123		XM_533244	476035	PPP1R14B	protein phosphatase 1, regulatory (inhibitor) subunit 14B			PREDICTED: Canis familiaris similar to protein phosphatase 1, regulatory (inhibitor) subunit 14B, transcript variant 1 (LOC476035), mRNA [XM_533244]	,ENSCAFT00000029087,ENSCAFT00000037557	,TC64917,TC47114	0.70575	4.955	2e-05	0.008982	8.555	3e-05	1
9655	ENSCAFT00000009109	ENSCAFT00000009109		XM_533354	476147	TNFAIP6	tumor necrosis factor, alpha-induced protein 6"			tumor necrosis factor, alpha-induced protein 6 [Source:HGNC Symbol;Acc:11898] [ENSCAFT00000009109]			2.607	3.4	0.00128	0.064935	8.26	3e-05	1		Cfa.39863	chr19:55644256-55644315									NM_007115	7130	TNFAIP6	tumor necrosis factor, alpha-induced protein 6	89.81	834	85	0	1	834	76	909	0	950
10502,51531	ENSCAFT00000000153	ENSCAFT00000000153		XM_533390,	476186	LMAN1	lectin, mannose-binding, 1"			lectin, mannose-binding, 1 [Source:HGNC Symbol;Acc:6631] [ENSCAFT00000000153]	,ENSCAFT00000002106	,TC46237	0.7645	4.41	6e-05	0.0165005	7.78	0.000205	1												NM_005570	3998	LMAN1	lectin, mannose-binding, 1	88.04	1697	160	9	1	1663	33	1720	0	1820
13137	ENSCAFT00000005746	ENSCAFT00000005746		XM_858800	476410	CPT1C	carnitine palmitoyltransferase 1C			carnitine palmitoyltransferase 1C [Source:HGNC Symbol;Acc:18540] [ENSCAFT00000005746]		NP975122	0.721	3.88	0.00029	0.03264	4.38	0.00392	1		Cfa.20638	chr1:109714486-109714427									NM_001199753	126129	CPT1C	carnitine palmitoyltransferase 1C	87.04	2547	319	3	1	2545	317	2854	0	2689
39091	XM_859059	XM_859059		XM_859059	476411	PRMT1	protein arginine methyltransferase 1			PREDICTED: Canis familiaris similar to heterogeneous nuclear ribonucleoproteins methyltransferase-like 2, transcript variant 12 (LOC476411), mRNA [XM_859059]	ENSCAFT00000010512		0.665	4.08	0.00016	0.024823	8.67	2e-05	1		Cfa.1336	chr1:109738147-109738088									NM_001536	3276	PRMT1	protein arginine methyltransferase 1	91.63	1303	80	5	90	1385	164	1444	0	1537
40289,55821	ENSCAFT00000008713	ENSCAFT00000008713		XM_533671	476460	FBL	fibrillarin			PREDICTED: Canis familiaris similar to fibrillarin (LOC476460), mRNA [XM_533671]	,ENSCAFT00000016459	TC46443,TC65265	0.627	3.74	0.000465	0.0386805	8.57	2.5e-05	1												NM_001436	2091	FBL	fibrillarin	91.15	893	77	1	7	897	265	1157	0	1049
52049	ENSCAFT00000027074	ENSCAFT00000027074		XM_862227	476694	CALR	calreticulin			calreticulin [Source:HGNC Symbol;Acc:1455] [ENSCAFT00000027074]		TC52565	0.618	3.3	0.00173	0.073921	5.92	0.00052	1		Cfa.4277	chr20:52252446-52252387									NM_004343	811	CALR	calreticulin	90.82	1100	101	0	1	1100	81	1180	0	1285
19676	ENSCAFT00000027096	ENSCAFT00000027096		XM_533901	476696	GCDH	glutaryl-CoA dehydrogenase			glutaryl-Coenzyme A dehydrogenase [Source:HGNC Symbol;Acc:4189] [ENSCAFT00000027096]	ENSCAFT00000011296		0.807	4.18	0.00011	0.021682	8.65	2e-05	1		Cfa.7122	chr20:52288093-52288034									NM_000159	2639	GCDH	glutaryl-CoA dehydrogenase	81.76	1798	247	17	1	1770	78	1822	0	1585
57676,49552	ENSCAFT00000029568	ENSCAFT00000029568		XM_533932	476728	C3	complement component 3			complement component 3 [Source:HGNC Symbol;Acc:1318] [ENSCAFT00000029568]	ENSCAFT00000038113,ENSCAFT00000001272	TC52565,TC46421	1.16	3.625	0.000985	0.052095	4.775	0.002855	1												NM_000064	718	C3	complement component 3	80.26	4610	892	9	37	4637	99	4699	0	3961
55463	A_11_P225203	BU746888		BU746888	476729	TNFSF9	tumor necrosis factor (ligand) superfamily, member 9			CH3#008_A04T7 Canine heart normalized cDNA Library in pBluescript Canis familiaris cDNA clone CH3#008_A04 5', mRNA sequence [BU746888]	ENSCAFT00000026971	TC48602	1.322	3.9	0.00028	0.032047	5.13	0.00146	1		Cfa.39760	chr20:056625168-056625109
38982	ENSCAFT00000006884	ENSCAFT00000006884		XM_533979	476773	CHORDC1	cysteine and histidine-rich domain (CHORD)-containing 1			cysteine and histidine-rich domain (CHORD)-containing 1 [Source:HGNC Symbol;Acc:14525] [ENSCAFT00000006884]		TC67387	0.633	3.38	0.00137	0.066191	3.28	0.01798	1		Cfa.17691	chr21:13146697-13147027									NM_012124	26973	CHORDC1	cysteine and histidine-rich domain (CHORD) containing 1	91.38	1056	84	3	14	1063	355	1409	0	1242
62971,35458	NM_001048018,DR104528	NM_001048018,DR104528	,NM_001048018	NM_001048018,DR104528	476818	IL18BP	interleukin 18 binding protein			Canis lupus familiaris interleukin 18 binding protein (IL18BP), mRNA [NM_001048018],JHU066H02L738 Canine cardiovascular system biased cDNA Canis familiaris cDNA, mRNA sequence [DR104528]	,ENSCAFT00000025667	,TC62639	2.2715	4.425	5e-05	0.016018	8.285	3.5e-05	1
47591	NM_001166008	NM_001166008	NM_001166008	NM_001166008	476964	DZIP1	DAZ interacting protein 1			Canis lupus familiaris DAZ interacting protein 1 (DZIP1), mRNA [NM_001166008]	ENSCAFT00000015555		0.601	3.62	0.00065	0.046147	4.66	0.00269	1		Cfa.11464	chr22:49174645-49174586									NM_198968	22873	DZIP1	DAZ interacting protein 1	82.86	3121	464	25	3	3066	862	3968	0	2860
48838,57641,2020	ENSCAFT00000007012,XM_534200	ENSCAFT00000007012,XM_534200		XM_534200	477002	ACSS1	acyl-CoA synthetase short-chain family member 1	ENSCAFG00000004360,		acyl-CoA synthetase short-chain family member 1 [Source:HGNC Symbol;Acc:16091] [ENSCAFT00000007012],PREDICTED: Canis familiaris similar to acetyl-CoA synthetase 2-like (LOC477002), mRNA [XM_534200]	ENSCAFT00000029568,ENSCAFT00000026357,ENSCAFT00000003278	TC46655,TC56806,TC46183	1.01325	4.1575	0.000185	0.0241762	6.2325	0.0014525	1
54045	XM_534417	XM_534417		XM_534417	477226	BPI	bactericidal/permeability-increasing protein			PREDICTED: Canis familiaris similar to Bactericidal permeability-increasing protein precursor (BPI) (CAP 57), transcript variant 1 (LOC477226), mRNA [XM_534417]	ENSCAFT00000016853	TC74127	0.945	3.78	0.0004	0.03658	4.54	0.00319	1		Cfa.12188	chr24:29771506-29771565									NM_001725	671	BPI	bactericidal/permeability-increasing protein	75.79	1772	392	18	1	1766	74	1814	0	1256
30616	ENSCAFT00000010772	ENSCAFT00000010772		XM_534517	477324	SLC46A3	solute carrier family 46, member 3"			solute carrier family 46, member 3 [Source:HGNC Symbol;Acc:27501] [ENSCAFT00000010772]	ENSCAFT00000026321	TC65854	1.035	4.93	1e-05	0.00793	8.52	2e-05	1		Cfa.39252	chr25:14027159-14027218									NM_181785	283537	SLC46A3	solute carrier family 46, member 3	88.24	1411	166	0	37	1447	518	1928	0	1543
3926	XM_534533	XM_534533		XM_534533	477339	SACS	spastic ataxia of Charlevoix-Saguenay (sacsin)			PREDICTED: Canis familiaris similar to sacsin (LOC477339), mRNA [XM_534533]		TC66456	0.779	3.44	0.00115	0.06134	3.5	0.01314	1		Cfa.9009	chr25:18283487-18283546									NM_014363	26278	SACS	spastic ataxia of Charlevoix-Saguenay (sacsin)	90.26	15094	1360	36	3	15050	601	15630	0	17260
82,48864	XM_849540	XM_849540		XM_849540	477532	LOC477532	similar to X-box binding protein 1			PREDICTED: Canis familiaris similar to X-box binding protein 1 (LOC477532), mRNA [XM_849540]	,ENSCAFT00000017436		0.614	3.285	0.00184	0.0760535	3.865	0.008515	1												NM_005080	7494	XBP1	X-box binding protein 1	85.97	1832	191	22	8	1790	6	1820	0	1822
42468	ENSCAFT00000010645	ENSCAFT00000010645		XM_534787	477593	CBX5	chromobox homolog 5 (HP1 alpha homolog, Drosophila)"			chromobox homolog 5 (HP1 alpha homolog, Drosophila) [Source:HGNC Symbol;Acc:1555] [ENSCAFT00000010645]		TC67589	0.691	4.57	3e-05	0.014043	7.31	9e-05	1		Cfa.34957	chr27:4050358-4050416									NM_001127321	23468	CBX5	chromobox homolog 5	95.84	770	32	0	1	770	53	822	0	1010
23980	ENSCAFT00000020996	ENSCAFT00000020996			477691	DDX47	DEAD (Asp-Glu-Ala-Asp) box polypeptide 47			DEAD (Asp-Glu-Ala-Asp) box polypeptide 47 [Source:HGNC Symbol;Acc:18682] [ENSCAFT00000020996]	ENSCAFT00000038665		0.601	3.28	0.00183	0.076058	10.11	0	1			chr27:36527542-36527483									NM_016355	51202	DDX47	DEAD (Asp-Glu-Ala-Asp) box polypeptide 47	86.16	1821	191	15	1	1786	23	1817	0	1840
47671,230	ENSCAFT00000022610,XM_534901	ENSCAFT00000022610,XM_534901		XM_534901	477707	C1R	complement component 1, r subcomponent,"complement component 1, r subcomponent"""			complement component 1, r subcomponent [Source:HGNC Symbol;Acc:1246] [ENSCAFT00000022610],PREDICTED: Canis familiaris similar to Complement C1r subcomponent precursor (Complement component 1, r subcomponent), transcript variant 1 (LOC477707), mRNA [XM_534901]	,ENSCAFT00000024001		0.923	3.89	0.000785	0.042771	4.345	0.00827	1
35838	XM_534976	XM_534976		XM_534976	477781	ALDH18A1	aldehyde dehydrogenase 18 family, member A1			PREDICTED: Canis familiaris similar to pyrroline-5-carboxylate synthetase isoform 1 (LOC477781), mRNA [XM_534976]	ENSCAFT00000038113	TC46421	0.641	3.9	0.00028	0.03211	4.98	0.00176	1		Cfa.2653	chr28:12099316-12099257									NM_002860	5832	ALDH18A1	aldehyde dehydrogenase 18 family, member A1	85.73	3342	372	30	1	3289	159	3448	0	3327
11264	ENSCAFT00000015971	ENSCAFT00000015971		XM_534998	477805	PPRC1	peroxisome proliferator-activated receptor gamma, coactivator-related 1"			peroxisome proliferator-activated receptor gamma, coactivator-related 1 [Source:HGNC Symbol;Acc:30025] [ENSCAFT00000015971]		TC52896	0.815	3.39	0.00135	0.065883	4.31	0.00436	1		Cfa.7704	chr28:17684840-17684899									NM_015062	23082	PPRC1	peroxisome proliferator-activated receptor gamma, coactivator-related 1	86.57	5197	598	18	1	5148	40	5185	0	5379
35738,46718	XM_852340,ENSCAFT00000039219	XM_852340,ENSCAFT00000039219		XM_852340	477886	LYN	v-yes-1 Yamaguchi sarcoma viral related oncogene homolog			PREDICTED: Canis familiaris similar to Yamaguchi sarcoma viral (v-yes-1) oncogene homolog, transcript variant 2 (LOC477886), mRNA [XM_852340],"v-yes-1 Yamaguchi sarcoma viral related oncogene homolog [Source:HGNC Symbol;Acc:6735] [ENSCAFT00000039219]"	ENSCAFT00000016459,ENSCAFT00000028854	,TC46443	0.932	3.62	0.000835	0.049791	4.77	0.00325	1
52474	ENSCAFT00000006944	ENSCAFT00000006944		XM_535169	477985	APBB1IP	amyloid beta (A4) precursor protein-binding, family B, member 1 interacting protein"			amyloid beta (A4) precursor protein-binding, family B, member 1 interacting protein [Source:HGNC Symbol;Acc:17379] [ENSCAFT00000006944]	ENSCAFT00000020665	TC50899	0.949	3.75	0.00044	0.037834	4.24	0.00479	1		Cfa.40808	chr2:10042490-10042431									NM_019043	54518	APBB1IP	amyloid beta (A4) precursor protein-binding, family B, member 1 interacting protein	85.24	2006	262	8	1	1980	322	2319	0	1999
19625	ENSCAFT00000011474	ENSCAFT00000011474		XM_535246	478067	NDUFAF2	NADH dehydrogenase (ubiquinone) 1 alpha subcomplex, assembly factor 2"			NADH dehydrogenase (ubiquinone) 1 alpha subcomplex, assembly factor 2 [Source:HGNC Symbol;Acc:28086] [ENSCAFT00000011474]	ENSCAFT00000027096	TC73408	1.013	4.03	0.00018	0.026756	8.75	2e-05	1		Cfa.7110	chr2:50571614-50571673									NM_174889	91942	NDUFAF2	NADH dehydrogenase (ubiquinone) 1 alpha subcomplex, assembly factor 2	85.1	577	77	2	1	568	128	704	2e-162	575
39123	ENSCAFT00000010512				478072	LOC478072	similar to Probable dimethyladenosine transferase (S-adenosylmethionine-6-N,N-adenosyl(rRNA) dimethyltransferase) (18S rRNA dimethylase) (HUSSY-05)	ENSCAFG00000006508	XM_535250.2		ENSCAFT00000038113	TC46421	0.591	3.59	0.00073	0.048531	8.64	2e-05	1												NM_014473	27292	DIMT1L	DIM1 dimethyladenosine transferase 1-like (S. cerevisiae)	90.76	942	84	1	1	939	130	1071	0	1096
44828	ENSCAFT00000016931	ENSCAFT00000016931		XM_846879	478151	LCK	lymphocyte-specific protein tyrosine kinase			lymphocyte-specific protein tyrosine kinase [Source:HGNC Symbol;Acc:6524] [ENSCAFT00000016931]	ENSCAFT00000029149		0.685	3.39	0.00134	0.065549	5.47	0.00094	1		Cfa.9866	chr2:71836795-71836736							NM_001012719	NM_001127215.1	NM_005356	3932	LCK	lymphocyte-specific protein tyrosine kinase	91.98	1658	131	1	1	1658	13	1668	0	1987
38065	ENSCAFT00000014073				478448	GK2	glycerol kinase 2	ENSCAFG00000008864	XM_535625.2			TC51825	1.051	4.66	2e-05	0.012127	7.37	9e-05	1												NM_033214	2712	GK2	glycerol kinase 2	87.97	1662	200	0	1	1662	10	1671	0	1805
5160	ENSCAFT00000018138	ENSCAFT00000018138		XM_535693	478514	PLA2G12A	phospholipase A2, group XIIA"			phospholipase A2, group XIIA [Source:HGNC Symbol;Acc:18554] [ENSCAFT00000018138]	ENSCAFT00000037424		0.605	3.44	0.00115	0.061419	3.72	0.00975	1		Cfa.8242	chr32:32836753-32836694									NM_030821	81579	PLA2G12A	phospholipase A2, group XIIA	86.6	739	74	6	3	719	230	965	0	758
55527,11337	ENSCAFT00000014269,XM_535784.2				478608	CTSC	cathepsin C	ENSCAFG00000008984,-	,XM_535784.2		ENSCAFT00000008713,ENSCAFT00000038480	,TC50759	0.976	4.41	5e-05	0.016016	6.205	0.00037	1
56733	ENSCAFT00000021211	ENSCAFT00000021211		XM_536041	478882	GPR1	G protein-coupled receptor 1			G protein-coupled receptor 1 [Source:HGNC Symbol;Acc:4463] [ENSCAFT00000021211]	ENSCAFT00000015791	TC73123	1.057	4.38	6e-05	0.016486	7.97	4e-05	1		Cfa.39195	chr37:17726670-17726611							XM_533463	NM_000636.2	NM_001098199	2825	GPR1	G protein-coupled receptor 1	89.97	1037	104	0	1	1037	410	1446	0	1186
52513	ENSCAFT00000020665	ENSCAFT00000020665		XM_536141	478984	FCGR3A	Fc fragment of IgG, low affinity IIIa, receptor (CD16a)			PREDICTED: Canis familiaris similar to Low affinity immunoglobulin gamma Fc region receptor III-A precursor (IgG Fc receptor III-2) (Fc-gamma RIII-alpha) (Fc-gamma RIIIa) (FcRIIIa) (Fc-gamma RIII) (FcRIII) (Antigen CD16-A) (FcR-10) (LOC478984), mRNA [XM_536141]	ENSCAFT00000030069		0.959	4.74	2e-05	0.011613	6.21	0.00036	1		Cfa.21258	chr38:24058395-24059147									NM_001127595	2214	FCGR3A	Fc fragment of IgG, low affinity IIIa, receptor (CD16a)	71.82	1068	256	13	1	1038	138	1190	3e-179	630
20593	ENSCAFT00000020456	ENSCAFT00000020456		DN434372	479051	NMB	neuromedin B			neuromedin B [Source:HGNC Symbol;Acc:7842] [ENSCAFT00000020456]	ENSCAFT00000007379		0.834	3.88	0.00029	0.03264	6.49	0.00025	1		Cfa.5063	chr3:56788821-56788762									NM_021077	4828	NMB	neuromedin B	82.76	609	96	4	1	607	420	1021	3e-158	561
43139,50446	ENSCAFT00000025350,XM_536254	ENSCAFT00000025350,XM_536254		XM_536254	479107	UGDH	UDP-glucose 6-dehydrogenase			PREDICTED: Canis familiaris similar to UDP-glucose dehydrogenase, transcript variant 1 (LOC479107), mRNA [XM_536254]	ENSCAFT00000037424,	,TC69411	1.0875	4.075	0.000265	0.0275015	6.685	0.00027	1
10917,31285	ENSCAFT00000028303	ENSCAFT00000028303		XM_536460	479322	G3BP1	GTPase activating protein (SH3 domain) binding protein 1			GTPase activating protein (SH3 domain) binding protein 1 [Source:HGNC Symbol;Acc:30292] [ENSCAFT00000028303]	ENSCAFT00000023028,ENSCAFT00000017991		0.6655	4.295	7.5e-05	0.0180765	9.535	5e-05	1												NM_005754	10146	G3BP1	GTPase activating protein (SH3 domain) binding protein 1	90.3	1979	141	13	1	1952	172	2126	0	2243
22619	NM_001077236	NM_001077236	NM_001077236	NM_001077236	479458	LOC479458	caspase 12			Canis lupus familiaris caspase 12 (LOC479458), mRNA [NM_001077236]	ENSCAFT00000007354	TC73580	1.34	3.75	0.00044	0.037834	6.74	0.00019	1		Cfa.13715	chr5:30185549-30185608									NR_034070	120329	CASP12	caspase 12 (gene/pseudogene)	73.8	1126	238	10	340	1458	302	1377	0	739
23969,691	ENSCAFT00000026330	ENSCAFT00000026330		XM_844607,	479484	TNFSF12-TNFSF13	TNFSF12-TNFSF13 readthrough			Tumor necrosis factor superfamily member 13 [Source:UniProtKB/TrEMBL;Acc:B5B3U5] [ENSCAFT00000026330]	ENSCAFT00000016459,ENSCAFT00000020996	TC73441,TC46443	1.0265	3.66	0.00059	0.0432435	4.11	0.005795	1												NM_172089	407977	TNFSF12-TNFSF13	TNFSF12-TNFSF13 readthrough	84.34	1194	160	9	1	1184	97	1273	0	1148
48843	ENSCAFT00000026357	ENSCAFT00000026357		XM_536623	479485	EIF4A1	eukaryotic translation initiation factor 4A1			PREDICTED: Canis familiaris similar to eukaryotic translation initiation factor 4A, isoform 1, transcript variant 1 (LOC479485), mRNA [XM_536623]		TC53768	0.628	3.71	0.0005	0.039548	6.15	0.00039	1		Cfa.14708	chr5:35495832-35495891									NR_037926	100533955	SENP3-EIF4A1	SENP3-EIF4A1 readthrough	90.58	1369	115	3	23	1388	2585	3942	0	1580
6205,55484,55378	ENSCAFT00000026971,DN271345	ENSCAFT00000026971,DN271345		,DN271345	479494	RANGRF	RAN guanine nucleotide release factor			LIB30321_030_B07_SP6_1 LIB30321 Canis familiaris cDNA clone LIB30321_030_B07, mRNA sequence [DN271345],"RAN guanine nucleotide release factor [Source:HGNC Symbol;Acc:17679] [ENSCAFT00000026971]"		,TC61863	0.673	4.155	0.00013	0.0223873	7.2575	0.00013	1
58784	DN379781	DN379781		DN379781	479615	APRT	adenine phosphoribosyltransferase			LIB38533_018_F12_T7_1 LIB38533 Canis familiaris cDNA clone LIB38533_18_F12, mRNA sequence [DN379781]	ENSCAFT00000024001		0.588	3.83	0.00034	0.034594	31.28	0	1		Cfa.14529	chr5:67562484-67562543									NM_000485	353	APRT	adenine phosphoribosyltransferase	85.19	547	81	0	26	572	32	578	3e-155	552
54994	ENSCAFT00000031694	ENSCAFT00000031694		XM_536760	479624	COX4NB	COX4 neighbor			COX4 neighbor [Source:HGNC Symbol;Acc:7864] [ENSCAFT00000031694]			0.685	4.22	0.0001	0.020039	10.4	0	1		Cfa.11403	chr5:69910507-69910566									NM_006067	10328	COX4NB	COX4 neighbor	89.43	946	94	5	1	943	248	1190	0	1053
14785,14688	XM_536788,ENSCAFT00000032047	XM_536788,ENSCAFT00000032047		XM_536788	479656	AARS	alanyl-tRNA synthetase			alanyl-tRNA synthetase [Source:HGNC Symbol;Acc:20] [ENSCAFT00000032047],PREDICTED: Canis familiaris similar to Alanyl-tRNA synthetase (Alanine--tRNA ligase) (AlaRS), transcript variant 1 (LOC479656), mRNA [XM_536788]	,ENSCAFT00000000817	TC51179,TC77951	0.624	3.555	0.000825	0.052001	4.335	0.00423	1
30350	ENSCAFT00000026041	ENSCAFT00000026041		XM_536895	479767	SNX8	sorting nexin 8			sorting nexin 8 [Source:HGNC Symbol;Acc:14972] [ENSCAFT00000026041]	ENSCAFT00000037424		0.728	4.64	2e-05	0.012481	7.31	9e-05	1		Cfa.40651	chr6:17878733-17880753									NM_013321	29886	SNX8	sorting nexin 8	84.7	1464	193	5	1	1446	44	1494	0	1439
54546,47548	ENSCAFT00000031387	ENSCAFT00000031387		XM_860515	479902	WDR77	WD repeat domain 77			PREDICTED: Canis familiaris similar to methylosome protein 50, transcript variant 2 (LOC479902), mRNA [XM_860515]	,ENSCAFT00000008793	,TC48486	0.8195	3.945	0.00025	0.030368	5.335	0.002885	1												NM_024102	79084	WDR77	WD repeat domain 77	86.46	1352	146	9	1	1340	40	1366	0	1385
24873	ENSCAFT00000031431	ENSCAFT00000031431		XM_537031	479905	DRAM2	DNA-damage regulated autophagy modulator 2			DNA-damage regulated autophagy modulator 2 [Source:HGNC Symbol;Acc:28769] [ENSCAFT00000031431]	ENSCAFT00000021454	TC72761	0.662	3.27	0.00193	0.077306	5.47	0.00093	1		Cfa.9350	chr6:43959003-43959062									NM_178454	128338	DRAM2	DNA-damage regulated autophagy modulator 2	89.59	1057	104	2	1	1057	258	1308	0	1192
33193	ENSCAFT00000027443	ENSCAFT00000027443		XM_860767	480137	TPM3	tropomyosin 3			PREDICTED: Canis familiaris similar to tropomyosin 3 isoform 2, transcript variant 21 (LOC480137), mRNA [XM_860767]			0.59	4.45	5e-05	0.015433	5.7	0.00069	1		Cfa.39320	chr7:46041010-46041069							TC70870	NM_178140.2	NM_153649	7170	TPM3	tropomyosin 3	91.68	949	65	8	241	1187	263	1199	0	1109
61822	XM_537434	XM_537434		XM_537434	480312	MGAT2	mannosyl (alpha-1,6-)-glycoprotein beta-1,2-N-acetylglucosaminyltransferase			PREDICTED: Canis familiaris similar to Alpha-1,6-mannosyl-glycoprotein 2-beta-N-acetylglucosaminyltransferase (Mannoside acetylglucosaminyltransferase 2) (N-glycosyl-oligosaccharide-glycoprotein N-acetylglucosaminyltransferase II) (Beta-1,2-N-acetylg ... [XM_537434]	ENSCAFT00000037424		0.641	4.34	6e-05	0.017372	6.04	0.00045	1		Cfa.39715	chr8:29253087-29253146									NM_002408	4247	MGAT2	mannosyl (alpha-1,6-)-glycoprotein beta-1,2-N-acetylglucosaminyltransferase	90.16	2033	172	10	12	2034	1	2015	0	2306
25489	NM_001145120	NM_001145120	NM_001145120	NM_001145120	480364	ARG2	arginase, type II			Canis lupus familiaris arginase, type II (ARG2), nuclear gene encoding mitochondrial protein, mRNA [NM_001145120]	ENSCAFT00000038113	TC46421	0.886	3.39	0.00132	0.065316	4.54	0.00318	1			chr8:44654648-44654707									NM_001172	384	ARG2	arginase, type II	84.7	1431	119	10	1	1423	109	1447	0	1392
4915	ENSCAFT00000028041	ENSCAFT00000028041		XM_537546	480425	SERPINA3	serpin peptidase inhibitor, clade A (alpha-1 antiproteinase, antitrypsin), member 3	ENSCAFG00000017675		serpin peptidase inhibitor, clade A (alpha-1 antiproteinase, antitrypsin), member 5 [Source:HGNC Symbol;Acc:8723] [ENSCAFT00000028041]	ENSCAFT00000024129	TC75032	2.731	3.6	0.00072	0.048015	7.23	0.0001	1		Cfa.18653	chr8:66636497-66636556									NM_000624	5104	SERPINA5	serpin peptidase inhibitor, clade A (alpha-1 antiproteinase, antitrypsin), member 5	79.69	517	102	1	1	514	325	841	3e-121	438
26782	DR104112	DR104112		DR104112	480602	LOC480602	similar to Small inducible cytokine A23 precursor (CCL23) (Macrophage inflammatory protein 3) (MIP-3) (Myeloid progenitor inhibitory factor-1) (MPIF-1) (CK-beta-8) (CKB-8)			JHU053G07L720 Canine cardiovascular system biased cDNA Canis familiaris cDNA, mRNA sequence [DR104112]	ENSCAFT00000022665	TC60303	0.938	3.34	0.00155	0.070006	3.61	0.01131	1		Cfa.12237	chr9:41086685-41086626									NM_032965	6359	CCL15	chemokine (C-C motif) ligand 15	65.12	559	141	16	88	631	1024	505	1e-48	198
29572,29715,3968	ENSCAFT00000031798,NM_001122854	,NM_001122854	,NM_001122854	,NM_001122854	480698	PTGES	prostaglandin E synthase	ENSCAFG00000019982,	,PTGES_CANFA	Canis lupus familiaris prostaglandin E synthase (PTGES), mRNA [NM_001122854],"Prostaglandin E synthase (EC 5.3.99.3) [Source:UniProtKB/Swiss-Prot;Acc:A0SYQ0]"	,,ENSCAFT00000038113	,TC47828,TC46421	1.305	4.8125	2e-05	0.0101008	8.375	4.25e-05	1
31782	ENSCAFT00000032170	ENSCAFT00000032170		XM_537847	480726	LOC480726	similar to 78 kDa glucose-regulated protein precursor (GRP 78) (Immunoglobulin heavy chain binding protein) (BiP) (Endoplasmic reticulum lumenal Ca(2+) binding protein grp78)			heat shock 70kDa protein 5 (glucose-regulated protein, 78kDa) [Source:HGNC Symbol;Acc:5238] [ENSCAFT00000032170]		TC67226	0.776	3.73	0.00047	0.038519	4.8	0.00225	1		Cfa.11966	chr9:61196812-61196871									NM_005347	3309	HSPA5	heat shock 70kDa protein 5 (glucose-regulated protein, 78kDa)	92.59	2052	128	2	60	2111	199	2226	0	2493
26830	ENSCAFT00000022665	ENSCAFT00000022665		XM_537889	480772	UPP1	uridine phosphorylase 1			uridine phosphorylase 1 [Source:HGNC Symbol;Acc:12576] [ENSCAFT00000022665]	ENSCAFT00000026321	TC64543	1.585	4.08	0.00016	0.024823	7.35	9e-05	1		Cfa.12204	chrUn:41256649-41256590									NM_181597	7378	UPP1	uridine phosphorylase 1	78.21	849	185	0	79	927	596	1444	0	686
30047	ENSCAFT00000021157	ENSCAFT00000021157		XM_537979	480862	PHEX	phosphate regulating endopeptidase homolog, X-linked"			phosphate regulating endopeptidase homolog, X-linked [Source:HGNC Symbol;Acc:8918] [ENSCAFT00000021157]	ENSCAFT00000029149		1.452	4.4	5e-05	0.016016	5.69	0.0007	1		Cfa.7899	chrX:17986575-17986634									NM_000444	5251	PHEX	phosphate regulating endopeptidase homolog, X-linked	89.53	2530	236	10	1	2519	204	2715	0	2830
55418,22749,51339	XM_855240.1,XM_855212.1,XM_537989.2				480872	GK	glycerol kinase	ENSCAFG00000013713			,ENSCAFT00000016459	,TC46443	0.976333	4.03333	0.000656667	0.0392047	7.45	0.00032	1
31527	ENSCAFT00000025005	ENSCAFT00000025005		XM_538032	480912	PRAF2	PRA1 domain family, member 2"			PRA1 domain family, member 2 [Source:HGNC Symbol;Acc:28911] [ENSCAFT00000025005]	ENSCAFT00000020562	TC67589	0.618	3.65	0.00061	0.044509	4.92	0.00193	1		Cfa.19173	chrX:42168540-42168481									NM_007213	11230	PRAF2	PRA1 domain family, member 2	77.11	1267	194	19	1	1199	17	1255	0	929
38086	XM_538391	XM_538391		XM_538391	481270	CYTH4	cytohesin 4			PREDICTED: Canis familiaris similar to Cytohesin 4 (LOC481270), mRNA [XM_538391]	ENSCAFT00000036056	NP1271875	0.688	3.54	0.00085	0.052707	3.76	0.00923	1		Cfa.37415	chr10:30311998-30311939									NM_013385	27128	CYTH4	cytohesin 4	81.63	1775	276	18	169	1931	135	1871	0	1555
34080,25988	ENSCAFT00000002969,XM_538416.2	ENSCAFT00000002969,		,XM_538416	481295	CKAP4	cytoskeleton-associated protein 4	-		,"cytoskeleton-associated protein 4 [Source:HGNC Symbol;Acc:16991] [ENSCAFT00000002969]"	ENSCAFT00000021755,ENSCAFT00000024001		1.349	5.525	5e-06	0.004225	9.11	3.5e-05	1
51419	XM_538636.2				481515	TIFAB	TRAF-interacting protein with forkhead-associated domain, family member B	ENSCAFG00000001081			ENSCAFT00000000153		1.606	4.87	1e-05	0.009006	8.01	4e-05	1
57418	ENSCAFT00000003885	ENSCAFT00000003885		XM_538746	481624	NANS	N-acetylneuraminic acid synthase			N-acetylneuraminic acid synthase [Source:HGNC Symbol;Acc:19237] [ENSCAFT00000003885]	ENSCAFT00000022013		0.613	3.64	0.00062	0.044568	4.13	0.00555	1		Cfa.16909	chr11:58336302-58336361									NM_018946	54187	NANS	N-acetylneuraminic acid synthase	92.55	1100	81	1	1	1099	133	1232	0	1336
9129	NM_001020808	NM_001020808	NM_001020808	NM_001020808	481744	BAK1	BCL2-antagonist/killer 1			Canis lupus familiaris BCL2-antagonist/killer 1 (Bak1), mRNA [NM_001020808]	ENSCAFT00000029406		0.623	4.02	0.00019	0.027233	4.27	0.00458	1		Cfa.23307	chr12:5954970-5954911									NM_001188	578	BAK1	BCL2-antagonist/killer 1	89.88	652	66	0	2	653	291	942	0	745
17809	ENSCAFT00000003432	ENSCAFT00000003432			481838	IL17F	interleukin 17F			interleukin 17F [Source:HGNC Symbol;Acc:16404] [ENSCAFT00000003432]		TC51360	0.895	3.56	0.00081	0.05142	5.53	0.00086	1			chr12:22906284-22906225									NM_052872	112744	IL17F	interleukin 17F	73.16	488	114	4	1	472	72	558	8e-84	313
8790	XM_849338.1				482170	LOC482170	similar to E2F transcription factor 4	-			ENSCAFT00000016435		0.663	4.02	0.00019	0.027379	4.37	0.00398	1
18070	ENSCAFT00000002930	ENSCAFT00000002930			482287	STEAP4	STEAP family member 4			STEAP family member 4 [Source:HGNC Symbol;Acc:21923] [ENSCAFT00000002930]	ENSCAFT00000028718	TC46532	1.776	3.26	0.00194	0.077479	6.1	0.00042	1			chr14:17272090-17272031									NM_001205315	79689	STEAP4	STEAP family member 4	88.38	1437	151	3	1	1425	224	1656	0	1569
50547	XM_848404.1				482338	LOC482338	similar to Ribose-phosphate pyrophosphokinase I (Phosphoribosyl pyrophosphate synthetase I) (PRS-I)	-			ENSCAFT00000029149		0.699	3.47	0.00105	0.0591	5.34	0.0011	1
10799	ENSCAFT00000007440	ENSCAFT00000007440		XM_845473	482516	HPDL	4-hydroxyphenylpyruvate dioxygenase-like			4-hydroxyphenylpyruvate dioxygenase-like [Source:HGNC Symbol;Acc:28242] [ENSCAFT00000007440]	ENSCAFT00000024001		0.789	3.56	0.0008	0.050997	6.19	0.00037	1		Cfa.45016	chr15:18033108-18033049									NM_032756	84842	HPDL	4-hydroxyphenylpyruvate dioxygenase-like	82.36	1117	168	4	1	1092	277	1389	0	1023
15777	A_11_P139186	DN269410		DN269410	482754	LOC482754	similar to T-cell receptor beta chain V region E1 precursor			LIB30321_051_B06_SP6_1 LIB30321 Canis familiaris cDNA clone LIB30321_051_B06, mRNA sequence [DN269410]			0.75	3.55	0.00083	0.051967	3.49	0.01331	1		Cfa.41954	chr16:9749383-9746188
43761,9634	ENSCAFT00000038363,ENSCAFT00000007384	,ENSCAFT00000007384		,XM_539913	482797	GIMAP5	GTPase, IMAP family member 5,"GTPase, IMAP family member 5"""	,ENSCAFG00000024817	,GIMAP5	GTPase, IMAP family member 5 [Source:HGNC Symbol;Acc:18005],"GTPase, IMAP family member 5 [Source:HGNC Symbol;Acc:18005] [ENSCAFT00000007384]"	,ENSCAFT00000009109	,TC50094	1.291	3.785	0.000405	0.0365185	6.42	0.00028	1
47812	XM_855899	XM_855899		XM_855899	482806	ABCF2	ATP-binding cassette, sub-family F (GCN20), member 2			PREDICTED: Canis familiaris similar to ATP-binding cassette, sub-family F, member 2 isoform b, transcript variant 9 (LOC482806), mRNA [XM_855899]		TC61185	0.611	3.7	0.00051	0.040027	4.6	0.00293	1		Cfa.36575	chr16:18201416-18201357									NM_007189	10061	ABCF2	ATP-binding cassette, sub-family F (GCN20), member 2	89.99	2487	173	15	116	2534	53	2531	0	2800
27369	ENSCAFT00000007712	ENSCAFT00000007712		XM_540124	483009	CAD	carbamoyl-phosphate synthetase 2, aspartate transcarbamylase, and dihydroorotase"			carbamoyl-phosphate synthetase 2, aspartate transcarbamylase, and dihydroorotase [Source:HGNC Symbol;Acc:1424] [ENSCAFT00000007712]	ENSCAFT00000024001		0.747	4.19	0.00011	0.021279	7.52	7e-05	1		Cfa.41898	chr17:24201895-24201954									NM_004341	790	CAD	carbamoyl-phosphate synthetase 2, aspartate transcarbamylase, and dihydroorotase	90.78	6682	611	3	1	6681	163	6840	0	7778
27974	ENSCAFT00000013849	ENSCAFT00000013849		XM_540223	483107	MTHFD2	methylenetetrahydrofolate dehydrogenase (NADP+ dependent) 2, methenyltetrahydrofolate cyclohydrolase	-		methylenetetrahydrofolate dehydrogenase (NADP+ dependent) 2, methenyltetrahydrofolate cyclohydrolase [Source:HGNC Symbol;Acc:7434] [ENSCAFT00000013849]	ENSCAFT00000021418		0.94	3.28	0.00183	0.076042	7.2	0.00011	1		Cfa.41889	chr17:51953936-51953877									NM_006636	10797	MTHFD2	methylenetetrahydrofolate dehydrogenase (NADP+ dependent) 2, methenyltetrahydrofolate cyclohydrolase	86.93	1056	135	1	1	1056	80	1132	0	1113
56779	ENSCAFT00000015791	ENSCAFT00000015791		XM_540261	483143	WDR3	WD repeat domain 3			WD repeat domain 3 [Source:HGNC Symbol;Acc:12755] [ENSCAFT00000015791]	ENSCAFT00000029149	TC50450	0.711	3.54	0.00084	0.052402	3.77	0.00906	1		Cfa.39439	chr17:58325709-58326490									NM_006784	10885	WDR3	WD repeat domain 3	88.91	2786	300	5	1	2783	67	2846	0	3084
34091	ENSCAFT00000021755	ENSCAFT00000021755		XM_540345	483226	LOC483226	similar to methylosome protein 50			WD repeat domain 77 [Source:HGNC Symbol;Acc:29652] [ENSCAFT00000021755]	ENSCAFT00000024001		0.629	3.35	0.00149	0.069229	3.58	0.01182	1		Cfa.41867	chr17:67041118-67041303									NM_024102	79084	WDR77	WD repeat domain 77	80.46	952	127	11	1	933	157	1068	0	799
37818	ENSCAFT00000006271	ENSCAFT00000006271		XM_540382	483263	SLC26A4	solute carrier family 26, member 4"			solute carrier family 26, member 4 [Source:HGNC Symbol;Acc:8818] [ENSCAFT00000006271]	ENSCAFT00000014073		0.862	4.18	0.00011	0.021295	6.2	0.00037	1		Cfa.41862	chr18:15885438-15885379									NM_000441	5172	SLC26A4	solute carrier family 26, member 4	89.07	2343	256	0	1	2343	225	2567	0	2617
32487	ENSCAFT00000017517	ENSCAFT00000017517		XM_858943	483691	TCIRG1	T-cell, immune regulator 1, ATPase, H+ transporting, lysosomal V0 subunit A3"			T-cell, immune regulator 1, ATPase, H+ transporting, lysosomal V0 subunit A3 [Source:HGNC Symbol;Acc:11647] [ENSCAFT00000017517]	ENSCAFT00000036212		0.687	4.46	4e-05	0.015427	9.01	1e-05	1		Cfa.11351	chr18:52810692-52810633									NM_006019	10312	TCIRG1	T-cell, immune regulator 1, ATPase, H+ transporting, lysosomal V0 subunit A3	86.27	2564	336	9	1	2555	130	2686	0	2633
51836,60833,54662,9750	XM_851943.1,XM_541074.2,ENSCAFT00000000107,XM_851902.1	,ENSCAFT00000000107		XM_541074,	483954	SERPINB4	serpin peptidase inhibitor, clade B (ovalbumin), member 4	ENSCAFG00000000062		,PREDICTED: Canis familiaris similar to Squamous cell carcinoma antigen 2 (SCCA-2) (Leupin), transcript variant 1 (LOC483954), mRNA [XM_541074]		,TC51089,TC69705,TC67947	1.86825	4.355	6.5e-05	0.0169338	8.9	1.5e-05	1
7825	ENSCAFT00000001015	ENSCAFT00000001015		XM_541172	484055	SYTL3	synaptotagmin-like 3			synaptotagmin-like 3 [Source:HGNC Symbol;Acc:15587] [ENSCAFT00000001015]	ENSCAFT00000024001		0.933	3.37	0.00142	0.067392	4.27	0.0046	1		Cfa.42950	chr1:51202084-51202143									NM_001009991	94120	SYTL3	synaptotagmin-like 3	84.65	1629	250	0	1	1629	384	2012	0	1615
10266	ENSCAFT00000003346	ENSCAFT00000003346			484186	CD274	CD274 molecule			CD274 molecule [Source:HGNC Symbol;Acc:17635] [ENSCAFT00000003346]		TC71592	1.624	3.26	0.00196	0.077685	5.81	0.0006	1			chr1:96667477-96667536									NM_014143	29126	CD274	CD274 molecule	83.22	876	138	3	1	870	109	981	0	825
46495	XM_541425.2				484309	LILRB2	leukocyte immunoglobulin-like receptor, subfamily B (with TM and ITIM domains), member 2	-				TC65870	1.349	3.63	0.00063	0.045515	5.38	0.00105	1
61678	XM_541429.2				484313	OSCAR	osteoclast associated, immunoglobulin-like receptor	-				TC71388	1	3.71	0.00051	0.040027	4.01	0.00657	1
59925	ENSCAFT00000004665	ENSCAFT00000004665		XM_541472	484356	LOC484356	hypothetical LOC484356			PREDICTED: Canis familiaris hypothetical LOC484356 (LOC484356), mRNA [XM_541472]	ENSCAFT00000028847	TC72283	0.838	3.91	0.00027	0.031799	5.83	0.00059	1		Cfa.22415	chr1:108931004-108931063									NM_199250	84798	C19orf48	chromosome 19 open reading frame 48	64.56	742	146	28	1	720	298	944	7e-59	231
11083,6014	ENSCAFT00000011505,XM_541822	ENSCAFT00000011505,XM_541822		XM_541822	484706	PTPRG	protein tyrosine phosphatase, receptor type, G",protein tyrosine phosphatase, receptor type, G			protein tyrosine phosphatase, receptor type, G [Source:HGNC Symbol;Acc:9671] [ENSCAFT00000011505],PREDICTED: Canis familiaris similar to protein tyrosine phosphatase, receptor type, G precursor (LOC484706), mRNA [XM_541822]	ENSCAFT00000037424,ENSCAFT00000003996	,TC63117	0.795	3.665	0.000685	0.0464215	3.775	0.00955	1
9537,57312,29337	ENSCAFT00000021879,NM_001012342	,NM_001012342	,NM_001012342	,NM_001012342	484789	CCR5	chemokine (C-C motif) receptor 5	,ENSCAFG00000013783	,CCR5_CANFA	Canis lupus familiaris chemokine (C-C motif) receptor 5 (CCR5), mRNA [NM_001012342],"C-C chemokine receptor type 5 (C-C CKR-5)(CC-CKR-5)(CCR-5)(CCR5)(CD195 antigen) [Source:UniProtKB/Swiss-Prot;Acc:Q5ECR9]"	ENSCAFT00000020689,ENSCAFT00000007384,	,TC67033,	1.53775	3.33	0.001615	0.0712925	4.8525	0.002795	1
45790	NM_001130832	NM_001130832	NM_001130832	NM_001130832	485000	CD209	CD209 molecule			Canis lupus familiaris CD209 molecule (CD209), mRNA [NM_001130832]	ENSCAFT00000012150		1.283	3.78	0.0004	0.03658	4.64	0.0028	1		Cfa.14490	chr20:55519991-55519932									NM_001144895	30835	CD209	CD209 molecule	67.18	457	141	1	282	729	487	943	2e-56	223
14273	ENSCAFT00000029523	ENSCAFT00000029523		XM_542134	485016	VAV1	vav 1 guanine nucleotide exchange factor			vav 1 guanine nucleotide exchange factor [Source:HGNC Symbol;Acc:12657] [ENSCAFT00000029523]		TC56078	1.068	3.62	0.00066	0.046147	3.94	0.00721	1		Cfa.18885	chr20:56430319-56430260									NM_005428	7409	VAV1	vav 1 guanine nucleotide exchange factor	90.77	2599	240	0	12	2610	37	2635	0	3029
55354	ENSCAFT00000031333	ENSCAFT00000031333			485099	PRSSL1	protease, serine-like 1"			protease, serine-like 1 [Source:HGNC Symbol;Acc:31397] [ENSCAFT00000031333]			1.246	3.27	0.00191	0.077117	3.4	0.01522	1			chr20:61020143-61020202									NM_214710	400668	PRSS57	protease, serine, 57	81.12	805	139	5	39	830	85	889	0	703
3261,36146,46402,59911	XM_542664.2,FJ793193.2,NM_001161710.2				485545	KIF2C,WDR65,TNFSF13B	tumor necrosis factor (ligand) superfamily, member 13b,WD repeat domain 65,kinesin family member 2C	,ENSCAFG00000006038,ENSCAFG00000004770,-			ENSCAFT00000004665,ENSCAFT00000015570,,ENSCAFT00000038540	,,TC46142,TC68160	1.07083	3.98333	0.00052	0.0353273	5.14167	0.008075	1
38306	XM_542682.2				485563	CST7	cystatin F (leukocystatin)	-			ENSCAFT00000036212		0.855	3.29	0.00177	0.074433	3.54	0.01241	1
62305	ENSCAFT00000008263	ENSCAFT00000008263			485604	ENTPD3	ectonucleoside triphosphate diphosphohydrolase 3			ectonucleoside triphosphate diphosphohydrolase 3 [Source:HGNC Symbol;Acc:3365] [ENSCAFT00000008263]	ENSCAFT00000013259	TC46254	0.642	3.32	0.00165	0.072409	3.25	0.01858	1			chr23:12897247-12899501									NM_001248	956	ENTPD3	ectonucleoside triphosphate diphosphohydrolase 3	86.73	1590	211	0	1	1590	93	1682	0	1670
51329	ENSCAFT00000011927	ENSCAFT00000011927		XM_542795	485675	TMEM22	transmembrane protein 22			transmembrane protein 22 [Source:HGNC Symbol;Acc:28480] [ENSCAFT00000011927]			0.965	5.56	0	0.002343	8.62	2e-05	1		Cfa.41558	chr23:36345501-36345560									NM_001097599	80723	TMEM22	transmembrane protein 22	94.51	1239	68	0	1	1239	364	1602	0	1577
34133	ENSCAFT00000013585	ENSCAFT00000013585		XM_542982	485858	LOC485858	similar to RAB5-interacting protein isoform a			Uncharacterized protein C20orf24 (Rab5-interacting protein)(RIP5) [Source:UniProtKB/Swiss-Prot;Acc:Q9BUV8] [ENSCAFT00000013585]	ENSCAFT00000036725	NP1271920	0.614	3.82	0.00036	0.035476	11.48	0	1		Cfa.9670	chr24:28365371-28366632									NM_018840	55969	C20orf24	chromosome 20 open reading frame 24	89.85	729	65	5	1	722	219	945	0	818
57373	ENSCAFT00000020689	ENSCAFT00000020689		XM_543101	485976	RTEL1	regulator of telomere elongation helicase 1			regulator of telomere elongation helicase 1 [Source:HGNC Symbol;Acc:15888] [ENSCAFT00000020689]	ENSCAFT00000003885	TC74262	1.55	4.34	7e-05	0.017372	6.79	0.00017	1		Cfa.41507	chr24:50295966-50296025									NR_037882	100533107	RTEL1-TNFRSF6B	RTEL1-TNFRSF6B readthrough	79.59	4244	790	21	1	4212	828	5027	0	3530
49161	XM_543259	XM_543259		XM_543259	486133	DOK2	docking protein 2, 56kDa			PREDICTED: Canis familiaris similar to docking protein 2 isoform a (LOC486133), mRNA [XM_543259]	ENSCAFT00000006133		0.898	4.12	0.00013	0.023616	5.77	0.00063	1		Cfa.18280	chr25:38327385-38327444									NM_003974	9046	DOK2	docking protein 2, 56kDa	83.88	1334	205	6	78	1403	1	1332	0	1276
32878	ENSCAFT00000010217	ENSCAFT00000010217			486225	NOC4L	nucleolar complex associated 4 homolog (S. cerevisiae)			nucleolar complex associated 4 homolog (S. cerevisiae) [Source:HGNC Symbol;Acc:28461] [ENSCAFT00000010217]		TC46443	0.79	3.8	0.00038	0.035662	4.02	0.00642	1			chr26:3830069-3830010									NM_024078	79050	NOC4L	nucleolar complex associated 4 homolog (S. cerevisiae)	82.35	1518	268	0	34	1551	75	1592	0	1405
37530	ENSCAFT00000036124	ENSCAFT00000036124		XM_543408	486282	SDSL	serine dehydratase-like			serine dehydratase-like [Source:HGNC Symbol;Acc:30404] [ENSCAFT00000036124]	ENSCAFT00000015555		2.632	5.15	0	0.005456	11.11	0	1		Cfa.40315	chr26:13772117-13772414									NM_138432	113675	SDSL	serine dehydratase-like	85.34	962	141	0	3	964	234	1195	0	973
42795	ENSCAFT00000010256	ENSCAFT00000010256		XM_543615	486489	LOC486489	similar to sperm specific antigen 2			KIAA0748 [Source:HGNC Symbol;Acc:29109] [ENSCAFT00000010256]	ENSCAFT00000025350	TC66084	1.082	3.39	0.00135	0.065883	6.74	0.00019	1		Cfa.44555	chr27:3449190-3449249									NM_001136030	9840	KIAA0748	KIAA0748	83.9	1410	182	7	12	1385	295	1695	0	1347
41895	ENSCAFT00000039798	ENSCAFT00000039798		XM_543760	486633	BCAT1	branched chain amino-acid transaminase 1, cytosolic"			branched chain aminotransferase 1, cytosolic [Source:HGNC Symbol;Acc:976] [ENSCAFT00000039798]			0.952	3.95	0.00023	0.03021	5.51	0.00089	1		Cfa.39100	chr27:25629617-25635109									NM_001178093	586	BCAT1	branched chain amino-acid transaminase 1, cytosolic	88.02	1310	121	5	46	1330	110	1408	0	1410
48979	ENSCAFT00000024117	ENSCAFT00000024117		XM_543855	486728	LTBR	lymphotoxin beta receptor (TNFR superfamily, member 3)"			lymphotoxin beta receptor (TNFR superfamily, member 3) [Source:HGNC Symbol;Acc:6718] [ENSCAFT00000024117]	ENSCAFT00000020447	TC46526	0.622	3.26	0.00195	0.077591	3.64	0.01085	1		Cfa.45933	chr27:41629453-41629394									NM_002342	4055	LTBR	lymphotoxin beta receptor (TNFR superfamily, member 3)	79.31	1542	301	11	1	1531	169	1703	0	1262
25757	XM_543863	XM_543863		XM_543863	486736	LOC486736	similar to chromosome 12 open reading frame 5			PREDICTED: Canis familiaris similar to chromosome 12 open reading frame 5 (LOC486736), mRNA [XM_543863]		TC51536	0.757	4.19	0.00011	0.021203	4.96	0.00182	1		Cfa.10481	chr27:43551425-43551366									NM_020375	57103	C12orf5	chromosome 12 open reading frame 5	78.3	1650	253	29	30	1668	1	1556	0	1253
39494	XM_846248.1				486837	SLC25A28	solute carrier family 25, member 28	ENSCAFG00000025373			ENSCAFT00000003094	TC49917	0.744	3.81	0.00036	0.035662	6.85	0.00016	1
15623	ENSCAFT00000007254	ENSCAFT00000007254		XM_544242	487114	LOC487114	similar to mannose receptor, C type 1-like 1			PREDICTED: Canis familiaris similar to mannose receptor, C type 1-like 1 (LOC487114), mRNA [XM_544242]			1.598	4.99	1e-05	0.007203	8.62	2e-05	1		Cfa.44702	chr2:21924356-21924297									NM_002438	4360	MRC1	mannose receptor, C type 1	88.54	4312	489	3	70	4377	164	4474	0	4741
46059	ENSCAFT00000012150	ENSCAFT00000012150		XM_544362	487234	CD180	CD180 molecule			CD180 molecule [Source:HGNC Symbol;Acc:6726] [ENSCAFT00000012150]			1.169	4.47	4e-05	0.015029	7.12	0.00012	1		Cfa.42811	chr2:55516893-55516834									NM_005582	4064	CD180	CD180 molecule	83.26	2109	344	3	1	2108	33	2133	0	1997
23866	ENSCAFT00000023893	ENSCAFT00000023893		XM_544519	487393	CDA	cytidine deaminase			cytidine deaminase [Source:HGNC Symbol;Acc:1712] [ENSCAFT00000023893]	ENSCAFT00000026330	TC61275	1.922	4.11	0.00014	0.023696	5.67	0.00072	1		Cfa.14519	chr2:81199681-81199622									NM_001785	978	CDA	cytidine deaminase	83.71	442	70	2	1	441	180	620	2e-116	422
34696	ENSCAFT00000024114	ENSCAFT00000024114		XM_544532	487406	MRTO4	mRNA turnover 4 homolog (S. cerevisiae)			PREDICTED: Canis familiaris similar to ribosomal protein P0-like protein, transcript variant 1 (LOC487406), mRNA [XM_544532]		TC75088	0.802	4.25	9e-05	0.018958	13.62	0	1		Cfa.15122	chr2:82255310-82255251									NM_016183	51154	MRTO4	mRNA turnover 4 homolog (S. cerevisiae)	89.89	752	69	2	1	752	256	1000	0	853
29230	XM_544676.2				487551	HDC	histidine decarboxylase	ENSCAFG00000015072			ENSCAFT00000021879	TC46518	1.374	4.21	0.0001	0.020369	6.12	0.0004	1
56614	ENSCAFT00000013627	ENSCAFT00000013627			487713	ADAMTS5	ADAM metallopeptidase with thrombospondin type 1 motif, 5"			ADAM metallopeptidase with thrombospondin type 1 motif, 5 [Source:HGNC Symbol;Acc:221] [ENSCAFT00000013627]	ENSCAFT00000021211		1.196	3.59	0.00072	0.048149	6.83	0.00017	1			chr31:25266639-25266580									NM_007038	11096	ADAMTS5	ADAM metallopeptidase with thrombospondin type 1 motif, 5	87.48	2493	249	8	4	2433	1030	3522	0	2649
41229	XM_544859	XM_544859		XM_544859	487735	URB1	URB1 ribosome biogenesis 1 homolog (S. cerevisiae)			PREDICTED: Canis familiaris similar to Nucleolar preribosomal-associated protein 1 (LOC487735), mRNA [XM_544859]	ENSCAFT00000024029	TC55330	0.593	4.17	0.00011	0.021803	6.37	0.0003	1		Cfa.4795	chr31:30104479-30104420									NM_014825	9875	URB1	URB1 ribosome biogenesis 1 homolog (S. cerevisiae)	83.31	7260	1157	19	1	7214	94	7344	0	6855
19331	XM_544863	XM_544863		XM_544863	487739	IFNGR2	interferon gamma receptor 2 (interferon gamma transducer 1)			PREDICTED: Canis familiaris similar to interferon-gamma receptor beta chain precursor (LOC487739), mRNA [XM_544863]	ENSCAFT00000024001		0.701	3.35	0.0015	0.069449	4.92	0.00191	1		Cfa.30269	chr31:31067179-31067238									NM_005534	3460	IFNGR2	interferon gamma receptor 2 (interferon gamma transducer 1)	74.93	1528	316	27	130	1623	706	2200	0	1013
28364	ENSCAFT00000015307	ENSCAFT00000015307		XM_544873	487748	CBR3	carbonyl reductase 3			carbonyl reductase 3 [Source:HGNC Symbol;Acc:1549] [ENSCAFT00000015307]	ENSCAFT00000015555		0.655	3.57	0.00078	0.050614	7.65	6e-05	1		Cfa.41252	chr31:33541860-33541919									NM_001236	874	CBR3	carbonyl reductase 3	88.58	832	95	0	1	832	229	1060	0	919
7241	ENSCAFT00000016904	ENSCAFT00000016904		XM_544913	487788	PDXK	pyridoxal (pyridoxine, vitamin B6) kinase"			pyridoxal (pyridoxine, vitamin B6) kinase [Source:HGNC Symbol;Acc:8819] [ENSCAFT00000016904]	ENSCAFT00000029149		0.626	3.5	0.00095	0.056506	3.82	0.00846	1		Cfa.37097	chr31:40031464-40032323									NM_003681	8566	PDXK	pyridoxal (pyridoxine, vitamin B6) kinase	85.26	855	126	0	4	858	283	1137	0	863
1672	XM_847469.1				488509	LOC488509	similar to ATP-binding cassette, sub-family F (GCN20), member 2	-			ENSCAFT00000009448	TC54026	0.614	3.52	0.00091	0.055029	3.75	0.00934	1
54070	ENSCAFT00000016853	ENSCAFT00000016853		XM_853197	488585	RGS1	regulator of G-protein signaling 1			regulator of G-protein signaling 1 [Source:HGNC Symbol;Acc:9991] [ENSCAFT00000016853]	ENSCAFT00000002885		1.53	3.88	0.00029	0.032655	6.74	0.00019	1		Cfa.18826	chr38:9373545-9373486									NM_002922	5996	RGS1	regulator of G-protein signaling 1	87.63	744	83	5	1	742	106	842	0	788
18573	ENSCAFT00000019996	ENSCAFT00000019996		XM_545759	488642	CD48	CD48 molecule			CD48 molecule [Source:HGNC Symbol;Acc:1683] [ENSCAFT00000019996]			1.158	3.45	0.00112	0.060651	4.97	0.0018	1		Cfa.14560	chr38:24627707-24627766									NM_001778	962	CD48	CD48 molecule	70.71	939	242	12	97	1014	126	1052	5e-147	523
36110,18349	ENSCAFT00000022181,ENSCAFT00000022179	,ENSCAFT00000022179		,XM_545888	488770	BCL2A1	BCL2-related protein A1	,ENSCAFG00000013979	,BCL2A1	BCL2-related protein A1 [Source:HGNC Symbol;Acc:991],"BCL2-related protein A1 [Source:HGNC Symbol;Acc:991] [ENSCAFT00000022179]"	ENSCAFT00000011628,ENSCAFT00000019996	,TC63383	1.3345	3.48	0.00102	0.0583525	5.225	0.001305	1
27901	ENSCAFT00000023769	ENSCAFT00000023769		XM_545925	488807	LETM1	leucine zipper-EF-hand containing transmembrane protein 1			leucine zipper-EF-hand containing transmembrane protein 1 [Source:HGNC Symbol;Acc:6556] [ENSCAFT00000023769]	ENSCAFT00000013849		0.654	3.82	0.00035	0.035064	9.28	1e-05	1		Cfa.24361	chr3:65120081-65121097									NM_012318	3954	LETM1	leucine zipper-EF-hand containing transmembrane protein 1	83.64	2354	353	10	1	2327	298	2646	0	2236
44423	ENSCAFT00000013618	ENSCAFT00000013618		XM_546039	488922	VCAN	versican			versican [Source:HGNC Symbol;Acc:2464] [ENSCAFT00000013618]			1.647	4.59	3e-05	0.013964	7.7	6e-05	1		Cfa.42703	chr3:27012264-27012205									NM_004385	1462	VCAN	versican	82.4	10307	1615	37	31	10245	348	10547	0	9436
51574	ENSCAFT00000029605	ENSCAFT00000029605			489223	OSMR	oncostatin M receptor			oncostatin M receptor [Source:HGNC Symbol;Acc:8507] [ENSCAFT00000029605]	ENSCAFT00000018370	TC62991	1.028	4.41	5e-05	0.016016	7.76	5e-05	1			chr4:73215708-73215649									NM_003999	9180	OSMR	oncostatin M receptor	80.25	2937	541	5	1	2901	403	3336	0	2526
39358,23166,38450,16676	ENSCAFT00000016649,XM_843957	ENSCAFT00000016649,XM_843957		XM_843957	489294	LOC489294	hypothetical LOC489294			PREDICTED: Canis familiaris hypothetical LOC79607, transcript variant 2 (LOC489294), mRNA [XM_843957],"family with sequence similarity 118, member B [Source:HGNC Symbol;Acc:26110] [ENSCAFT00000016649]"	,,ENSCAFT00000024001	,,TC59742	0.78925	4.43	0.0002525	0.0231027	10.815	7.5e-06	1
24976	ENSCAFT00000021454	ENSCAFT00000021454		XM_546514	489396	NNMT	nicotinamide N-methyltransferase			nicotinamide N-methyltransferase [Source:HGNC Symbol;Acc:7861] [ENSCAFT00000021454]		TC77470	1.434	4.05	0.00017	0.026137	5.32	0.00114	1		Cfa.14468	chr5:22053469-22052638									NM_006169	4837	NNMT	nicotinamide N-methyltransferase	86.15	794	110	0	1	794	730	1523	0	822
23375,27524,7846,59027,554,26196,34112,19457,10808,14374,23273,5655,25389	NM_001080725,ENSCAFT00000024001	,NM_001080725	,NM_001080725	,NM_001080725	489433	BIRC3	baculoviral IAP repeat-containing 3	,ENSCAFG00000015105	,BIRC3_CANFA	Baculoviral IAP repeat-containing protein 3 [Source:UniProtKB/Swiss-Prot;Acc:A1E2V0],Canis lupus familiaris baculoviral IAP repeat-containing 3 (BIRC3), mRNA [NM_001080725]	,ENSCAFT00000013585,ENSCAFT00000023769,ENSCAFT00000032047,ENSCAFT00000029147,ENSCAFT00000026049,ENSCAFT00000022766,ENSCAFT00000026330,ENSCAFT00000016658,ENSCAFT00000037885	,,TC61275,TC63344,TC57338,TC64424,TC47040,TC60482,TC69705	2.16979	3.85333	0.000324167	0.0338439	6.88	0.000175834	1
26721	ENSCAFT00000025819	ENSCAFT00000025819			489470	TNK1	tyrosine kinase, non-receptor, 1"			tyrosine kinase, non-receptor, 1 [Source:HGNC Symbol;Acc:11940] [ENSCAFT00000025819]			1.377	3.36	0.00144	0.068267	5.46	0.00094	1			chr5:35322676-35322735									NM_003985	8711	TNK1	tyrosine kinase, non-receptor, 1	85.52	2009	266	7	1	2007	161	2146	0	2020
33744,55000,38899	XM_858415.1,ENSCAFT00000032314,XM_546858.2	,ENSCAFT00000032314		,XM_546858	489738	CIRH1A	cirrhosis, autosomal recessive 1A (cirhin)	ENSCAFG00000020291		,"cirrhosis, autosomal recessive 1A (cirhin) [Source:HGNC Symbol;Acc:1983] [ENSCAFT00000032314]"	,ENSCAFT00000016292,ENSCAFT00000006884	,TC57229,TC47873	0.806333	3.81	0.000423333	0.0365867	8.53	2.33333e-05	1
20425	ENSCAFT00000032381	ENSCAFT00000032381		XM_546869	489749	PSMB10	proteasome (prosome, macropain) subunit, beta type, 10"			proteasome (prosome, macropain) subunit, beta type, 10 [Source:HGNC Symbol;Acc:9538] [ENSCAFT00000032381]	ENSCAFT00000020456	TC52546	1.031	4.09	0.00015	0.024594	9.39	1e-05	1		Cfa.19042	chr5:84571037-84571217									NM_002801	5699	PSMB10	proteasome (prosome, macropain) subunit, beta type, 10	84.15	858	131	3	57	913	95	948	0	830
29599	XM_546959.2				489841	PILRA	paired immunoglobin-like type 2 receptor alpha	-			ENSCAFT00000031798	TC66456	1.393	4.48	4e-05	0.015029	6.21	0.00036	1
20954	ENSCAFT00000025840	ENSCAFT00000025840		XM_547005	489887	CARD11	caspase recruitment domain family, member 11"			caspase recruitment domain family, member 11 [Source:HGNC Symbol;Acc:16393] [ENSCAFT00000025840]	ENSCAFT00000008981	TC66600	0.788	3.52	0.00089	0.054357	5.95	0.0005	1		Cfa.42539	chr6:17339691-17339750									NM_032415	84433	CARD11	caspase recruitment domain family, member 11	88.94	3481	364	3	6	3486	340	3799	0	3866
17752,52563	XM_547128,ENSCAFT00000030069	XM_547128,ENSCAFT00000030069		XM_547128	490008	LOC490008	similar to MHC class II transactivator			class II, major histocompatibility complex, transactivator [Source:HGNC Symbol;Acc:7067] [ENSCAFT00000030069],PREDICTED: Canis familiaris similar to MHC class II transactivator, transcript variant 1 (LOC490008), mRNA [XM_547128]	ENSCAFT00000003432,ENSCAFT00000015944		1.3985	4.13	0.000165	0.0245855	5.095	0.00173	1
36646	XM_547166.2				490046	MMP25	matrix metallopeptidase 25	-			ENSCAFT00000036212		0.655	3.55	0.00082	0.051904	3.4	0.0151	1
28294	ENSCAFT00000031424	ENSCAFT00000031424		XM_860559	490105	DENND2D	DENN/MADD domain containing 2D			DENN/MADD domain containing 2D [Source:HGNC Symbol;Acc:26192] [ENSCAFT00000031424]	ENSCAFT00000015307		0.645	3.42	0.00123	0.063429	5.17	0.00138	1		Cfa.17079	chr6:43896078-43896137									NM_024901	79961	DENND2D	DENN/MADD domain containing 2D	87.73	1671	192	6	1	1664	201	1865	0	1786
60304	NM_001177807	NM_001177807	NM_001177807	NM_001177807	490222	CHI3L1	chitinase 3-like 1 (cartilage glycoprotein-39)			Canis lupus familiaris chitinase 3-like 1 (cartilage glycoprotein-39) (CHI3L1), mRNA [NM_001177807]	ENSCAFT00000028847		1.798	4.01	0.00019	0.027431	4.3	0.0044	1			chr7:3028148-3028970									NM_001276	1116	CHI3L1	chitinase 3-like 1 (cartilage glycoprotein-39)	84.16	1155	180	1	1	1155	172	1323	0	1126
62631	ENSCAFT00000019594	ENSCAFT00000019594			490283	BATF3	basic leucine zipper transcription factor, ATF-like 3"			basic leucine zipper transcription factor, ATF-like 3 [Source:HGNC Symbol;Acc:28915] [ENSCAFT00000019594]	ENSCAFT00000009397	TC51885	2.11	4.73	2e-05	0.011613	8.1	4e-05	1			chr7:13812890-13803961									NM_018664	55509	BATF3	basic leucine zipper transcription factor, ATF-like 3	90.57	297	25	1	4	297	311	607	8e-93	343
28973	ENSCAFT00000020898	ENSCAFT00000020898		XM_547433	490313	NPL	N-acetylneuraminate pyruvate lyase (dihydrodipicolinate synthase)			N-acetylneuraminate pyruvate lyase (dihydrodipicolinate synthase) [Source:HGNC Symbol;Acc:16781] [ENSCAFT00000020898]			1.004	3.3	0.00175	0.074115	3.11	0.0228	1		Cfa.25930	chr7:19180427-19183674									NM_030769	80896	NPL	N-acetylneuraminate pyruvate lyase (dihydrodipicolinate synthase)	92.83	963	69	0	1	963	429	1391	0	1180
26695,12699,29873	ENSCAFT00000017002,XM_850825.1,XM_843284.1	,ENSCAFT00000017002		,XM_843284	490576	NLRP3	NLR family, pyrin domain containing 3	ENSCAFG00000010686		,"NLR family, pyrin domain containing 3 [Source:HGNC Symbol;Acc:16400] [ENSCAFT00000017002]"	,ENSCAFT00000029149,ENSCAFT00000025819	,TC60279	1.089	3.67333	0.000593333	0.0435833	5.15333	0.00217667	1
41764	XM_547896	XM_547896		XM_547896	490774	PNMA1	paraneoplastic antigen MA1			PREDICTED: Canis familiaris similar to Paraneoplastic antigen Ma1 (Neuron- and testis-specific protein 1) (37 kDa neuronal protein) (LOC490774), mRNA [XM_547896]		TC61275	0.594	3.28	0.00185	0.076114	4.27	0.00458	1		Cfa.10197	chr8:50009187-50009128									NM_006029	9240	PNMA1	paraneoplastic antigen MA1	77.07	2512	350	63	192	2562	213	2639	0	1765
29536,11537	XM_547943.1,ENSCAFT00000038480				490821	GPR65	G protein-coupled receptor 65	ENSCAFG00000017342,-	,GPR65	,"G protein-coupled receptor 65 [Source:HGNC Symbol;Acc:4517]"	ENSCAFT00000031798,ENSCAFT00000015555		1.194	3.295	0.001765	0.0744275	4.315	0.004405	1
205,22559	XM_548020.2,ENSCAFT00000017436	,ENSCAFT00000017436		XM_548020,	490898	ABCA8	ATP-binding cassette, sub-family A (ABC1), member 8	ENSCAFG00000024916		,"ATP-binding cassette, sub-family A (ABC1), member 8 [Source:HGNC Symbol;Acc:38] [ENSCAFT00000017436]"		TC56915,TC77835	1.205	3.565	0.00082	0.051606	7.61	7.5e-05	1
17473,49976	ENSCAFT00000024171	ENSCAFT00000024171		XM_854485	490967	STAT3	signal transducer and activator of transcription 3 (acute-phase response factor)			signal transducer and activator of transcription 3 (acute-phase response factor) [Source:HGNC Symbol;Acc:11364] [ENSCAFT00000024171]		TC77350,TC53979	0.612	3.465	0.001155	0.0593655	4.955	0.00186	1												NM_139276	6774	STAT3	signal transducer and activator of transcription 3 (acute-phase response factor)	90.65	2888	213	16	1	2852	241	3107	0	3310
24490,61070	ENSCAFT00000026982	ENSCAFT00000026982		XM_548200	491080	LOC491080	similar to CG3408-PA			leucine rich repeat containing 59 [Source:HGNC Symbol;Acc:28817] [ENSCAFT00000026982]	ENSCAFT00000004310,	,TC70522	1.2975	4.36	6e-05	0.0171825	5.965	0.00051	1												NM_018509	55379	LRRC59	leucine rich repeat containing 59	86.36	1151	129	11	1	1140	27	1160	0	1166
37139,36971	ENSCAFT00000030474	ENSCAFT00000030474		XM_849286	491193	SLC43A2	solute carrier family 43, member 2"			solute carrier family 43, member 2 [Source:HGNC Symbol;Acc:23087] [ENSCAFT00000030474]	ENSCAFT00000037424,ENSCAFT00000021984		0.7535	3.505	0.00111	0.0569675	3.9	0.00836	1												NM_152346	124935	SLC43A2	solute carrier family 43, member 2	86.06	2188	265	16	1	2178	90	2247	0	2210
7678	ENSCAFT00000024066	ENSCAFT00000024066		XM_548978	491859	CFP	complement factor properdin			complement factor properdin [Source:HGNC Symbol;Acc:8864] [ENSCAFT00000024066]	ENSCAFT00000001015		1.296	4.12	0.00014	0.023616	4.83	0.00215	1		Cfa.41062	chrX:41193264-41193205									NM_002621	5199	CFP	complement factor properdin	82.32	1369	236	2	30	1395	287	1652	0	1260
26936,12184,30978	ENSCAFT00000026321	ENSCAFT00000026321		XM_850954	491924	MSN	moesin			moesin [Source:HGNC Symbol;Acc:7373] [ENSCAFT00000026321]	ENSCAFT00000011932,,ENSCAFT00000036212		0.896667	4.31	8e-05	0.0187543	6	0.00084	1												NM_002444	4478	MSN	moesin	85.78	1955	245	20	26	1970	1	1932	0	1943
47704,41964,33311,59314	XM_846608.1,XM_859099.1,XM_859077.1,XM_859124.1				492093	SLC25A5	solute carrier family 25 (mitochondrial carrier; adenine nucleotide translocator), member 5	ENSCAFG00000018384			ENSCAFT00000002617,ENSCAFT00000007361,ENSCAFT00000036212,	,TC52817,TC65796,TC46472	0.93425	4.42	0.0001525	0.019572	11.5975	7.5e-06	1
10637,55104,36810	XM_549303.2,ENSCAFT00000030231,XM_847854.1				492183	SLITRK4	SLIT and NTRK-like family, member 4	-,ENSCAFG00000019037	,SLITRK4	,"SLIT and NTRK-like family, member 4 [Source:HGNC Symbol;Acc:23502]"	,ENSCAFT00000007440,ENSCAFT00000030474	,TC53626,TC75383	1.09233	3.69	0.000833333	0.0479397	4.66	0.00653667	1
17167	NM_001195154	XM_549390		XM_549390	492270	CLIC2	chloride intracellular channel 2			PREDICTED: Canis familiaris similar to chloride intracellular channel 2 (LOC492270), mRNA [XM_549390]	ENSCAFT00000015555		0.799	3.43	0.00119	0.062185	3.65	0.01075	1		Cfa.5332	chrX:126284056-126283997
29931	NM_001025269	NM_001025269	NM_001025269	NM_001025269	574011	PTPLA	protein tyrosine phosphatase-like (proline instead of catalytic arginine), member A"			Canis lupus familiaris protein tyrosine phosphatase-like (proline instead of catalytic arginine), member a (PTPLA), mRNA [NM_001025269]	ENSCAFT00000021157	TC54622	0.805	3.35	0.00152	0.069704	4.01	0.00651	1		Cfa.38724	chr2:22204916-22205234									NM_014241	9200	PTPLA	protein tyrosine phosphatase-like (proline instead of catalytic arginine), member A	93.2	883	59	1	2	884	113	994	0	1089
35512	XM_843188.1				606783	CEBPD	CCAAT/enhancer binding protein (C/EBP), delta	-					1.111	3.48	0.00103	0.058663	6.04	0.00045	1
44053,35080	XM_843653.1,EU263365.1				607076	CD14	CD14 molecule	,-			ENSCAFT00000000466,	TC69796,TC78490	1.183	3.645	0.000615	0.0446175	4.55	0.003215	1
58339	XM_843766.1				607166	DPPA2	developmental pluripotency associated 2	-				TC59704	0.682	4.55	3e-05	0.014043	13.17	0	1
36008	ENSCAFT00000011571	ENSCAFT00000011571		XM_844002	607366	LOC607366	similar to family with sequence similarity 3, member D"			family with sequence similarity 3, member D [Source:HGNC Symbol;Acc:18665] [ENSCAFT00000011571]	ENSCAFT00000022179	TC47480	1.079	4.4	5e-05	0.016016	7.3	0.0001	1		Cfa.22524	chr20:35032105-35034454									NM_138805	131177	FAM3D	family with sequence similarity 3, member D	83.18	666	112	0	1	666	307	972	4e-180	633
19028	ENSCAFT00000036342	ENSCAFT00000036342		XM_844211	607514	CXCL16	chemokine (C-X-C motif) ligand 16			chemokine (C-X-C motif) ligand 16 [Source:HGNC Symbol;Acc:16642] [ENSCAFT00000036342]		TC58549	1.217	4.29	8e-05	0.017982	7.89	5e-05	1		Cfa.39305	chr5:34816525-34816584									NM_001100812	58191	CXCL16	chemokine (C-X-C motif) ligand 16	70.18	855	213	9	40	884	629	1451	1e-130	469
45162	ENSCAFT00000000377	ENSCAFT00000000377		XM_844317	607578	HNRNPAB	heterogeneous nuclear ribonucleoprotein A/B	-		heterogeneous nuclear ribonucleoprotein A/B [Source:HGNC Symbol;Acc:5034] [ENSCAFT00000000377]		TC60166	0.651	3.59	0.00073	0.04848	6.3	0.00032	1		Cfa.40472	chr11:6358628-6358569									NM_031266	3182	HNRNPAB	heterogeneous nuclear ribonucleoprotein A/B	88.58	1340	124	15	1	1322	468	1796	0	1436
21888	ENSCAFT00000000448	ENSCAFT00000000448			607590	METTL1	methyltransferase like 1			methyltransferase like 1 [Source:HGNC Symbol;Acc:7030] [ENSCAFT00000000448]	ENSCAFT00000029149		1.122	4.99	1e-05	0.007203	10.88	0	1			chr10:4814533-4814474									NM_005371	4234	METTL1	methyltransferase like 1	82.83	1095	131	8	1	1055	160	1237	0	1006
38282	NM_001048127	NM_001048127	NM_001048127	NM_001048127	607786	HLA-DOB	major histocompatibility complex, class II, DO beta			Canis lupus familiaris major histocompatibility complex, class II, DO beta (HLA-DOB), mRNA [NM_001048127]			0.782	3.77	0.00042	0.03684	3.81	0.00863	1		Cfa.26688	chr12:5382437-5381944									NM_002120	3112	HLA-DOB	major histocompatibility complex, class II, DO beta	79.75	1373	228	18	1	1337	2	1360	0	1118
23335	ENSCAFT00000016658	ENSCAFT00000016658		XM_845156	608208	GCA	grancalcin, EF-hand calcium binding protein"			grancalcin, EF-hand calcium binding protein [Source:HGNC Symbol;Acc:15990] [ENSCAFT00000016658]		TC64041	0.656	3.31	0.00168	0.072987	5.99	0.00048	1		Cfa.43620	chr36:10782588-10789139									NM_012198	25801	GCA	grancalcin, EF-hand calcium binding protein	87.39	666	72	2	1	660	171	830	0	708
19701	ENSCAFT00000011296	ENSCAFT00000011296		XM_857215	608355	LOC608355	similar to minor histocompatibility antigen 13 isoform 1			histocompatibility (minor) 13 [Source:HGNC Symbol;Acc:16435] [ENSCAFT00000011296]		TC75032	0.631	4.68	2e-05	0.012045	12.49	0	1		Cfa.43724	chr24:24026893-24028877									NM_178580	81502	HM13	histocompatibility (minor) 13	94.77	1185	62	0	1	1185	115	1299	0	1517
55092	ENSCAFT00000016292	ENSCAFT00000016292		XM_845447	608421	MANF	mesencephalic astrocyte-derived neurotrophic factor			mesencephalic astrocyte-derived neurotrophic factor [Source:HGNC Symbol;Acc:15461] [ENSCAFT00000016292]			1.007	5.06	1e-05	0.006431	12.43	0	1		Cfa.20824	chr20:41192276-41192217									NM_006010	7873	MANF	mesencephalic astrocyte-derived neurotrophic factor	92.32	560	43	0	1	560	72	631	0	679
50893	ENSCAFT00000024310	ENSCAFT00000024310		XM_845717	608633	SDF2L1	stromal cell-derived factor 2-like 1			stromal cell-derived factor 2-like 1 [Source:HGNC Symbol;Acc:10676] [ENSCAFT00000024310]	ENSCAFT00000011927		0.875	5.32	0	0.004492	9.13	1e-05	1		Cfa.8688	chr26:33985337-33985396									NM_022044	23753	SDF2L1	stromal cell-derived factor 2-like 1	88.17	786	72	2	1	765	85	870	0	853
57501	ENSCAFT00000022013	ENSCAFT00000022013			608840	CXCR6	chemokine (C-X-C motif) receptor 6			chemokine (C-X-C motif) receptor 6 [Source:HGNC Symbol;Acc:16647] [ENSCAFT00000022013]	ENSCAFT00000007012	TC54370	0.682	3.93	0.00025	0.031164	6.03	0.00045	1			chr20:45564585-45564526									NM_006564	10663	CXCR6	chemokine (C-X-C motif) receptor 6	86.57	789	106	0	87	875	180	968	0	826
44678	A_11_P140156	XM_855729		XM_855729	608848	LOC608848	similar to T-cell surface glycoprotein CD1a precursor (CD1a antigen) (T-cell surface antigen T6/Leu-6) (hTa1 thymocyte antigen)			PREDICTED: Canis familiaris similar to T-cell surface glycoprotein CD1a precursor (CD1a antigen) (T-cell surface antigen T6 [XM_855729]		TC60290	1.616	3.75	0.00044	0.037679	4.43	0.00371	1		Cfa.43412	chr38:26467453-26467394
36325	ENSCAFT00000013968	ENSCAFT00000013968		DR108393	608951	FKBP11	FK506 binding protein 11, 19 kDa"			FK506 binding protein 11, 19 kDa [Source:HGNC Symbol;Acc:18624] [ENSCAFT00000013968]		TC46167	0.682	4.1	0.00015	0.024187	6.02	0.00046	1		Cfa.43727	chr27:8649282-8649341									NM_016594	51303	FKBP11	FK506 binding protein 11, 19 kDa	90.92	595	54	0	3	597	131	725	0	698
4556	XM_846184	XM_846184		XM_846184	609006	LMO2	LIM domain only 2 (rhombotin-like 1)			PREDICTED: Canis familiaris similar to Rhombotin-2 (Cysteine-rich protein TTG-2) (T-cell translocation protein 2) (LIM-only protein 2) (LOC609006), mRNA [XM_846184]			0.807	3.35	0.00151	0.069651	5.29	0.00118	1		Cfa.10937	chr18:36905865-36905924									NM_001142316	4005	LMO2	LIM domain only 2 (rhombotin-like 1)	84.17	1232	139	18	21	1212	481	1696	0	1153
53571	ENSCAFT00000008519				609032	SYNGR2	synaptogyrin 2	ENSCAFG00000005284	C17orf99	Uncharacterized protein C17orf99 Precursor [Source:UniProtKB/Swiss-Prot;Acc:Q6UX52]			0.829	5.16	0	0.005456	9.26	1e-05	1												NM_001163075	100141515	C17orf99	chromosome 17 open reading frame 99	77.5	551	124	0	1	551	146	696	2e-120	435
14968	ENSCAFT00000018316	ENSCAFT00000018316			609165	HAPLN3	hyaluronan and proteoglycan link protein 3			hyaluronan and proteoglycan link protein 3 [Source:HGNC Symbol;Acc:21446] [ENSCAFT00000018316]	ENSCAFT00000029149		0.592	5.25	0	0.005164	7.27	0.0001	1			chr3:54896368-54896309									NM_178232	145864	HAPLN3	hyaluronan and proteoglycan link protein 3	85.83	1073	152	0	1	1073	129	1201	0	1100
32473	ENSCAFT00000001494	ENSCAFT00000001494			609569	RRP7A	ribosomal RNA processing 7 homolog A (S. cerevisiae)			ribosomal RNA processing 7 homolog A (S. cerevisiae) [Source:HGNC Symbol;Acc:24286] [ENSCAFT00000001494]	ENSCAFT00000017517	TC57381	0.812	3.45	0.00113	0.061017	7.91	5e-05	1			chr10:25954606-25954665									NM_015703	27341	RRP7A	ribosomal RNA processing 7 homolog A (S. cerevisiae)	86.36	843	115	0	1	843	38	880	0	878
5862	ENSCAFT00000022766	ENSCAFT00000022766		XM_847056	609730	NR2C2AP	nuclear receptor 2C2-associated protein			nuclear receptor 2C2-associated protein [Source:HGNC Symbol;Acc:30763] [ENSCAFT00000022766]		TC60297	0.667	3.74	0.00046	0.038313	10.83	0	1		Cfa.27510	chr20:46980713-46980772									NM_176880	126382	NR2C2AP	nuclear receptor 2C2-associated protein	89.29	420	45	0	1	420	370	789	6e-132	473
22647	ENSCAFT00000007354	ENSCAFT00000007354		XM_847137	609800	CD300C	CD300c molecule				ENSCAFT00000009391	TC76859	0.979	3.27	0.0019	0.077069	4.83	0.00217	1		Cfa.43440	chr9:8907133-8907192									NM_006678	10871	CD300C	CD300c molecule	65.82	708	186	16	1	686	362	1035	1e-72	276
52084	ENSCAFT00000023622	ENSCAFT00000023622		XM_847238	609889	LRRC25	leucine rich repeat containing 25			leucine rich repeat containing 25 [Source:HGNC Symbol;Acc:29806] [ENSCAFT00000023622]	ENSCAFT00000017565	TC74613	0.745	4	0.0002	0.02788	7.81	5e-05	1		Cfa.21072	chr20:47629548-47629607									NM_145256	126364	LRRC25	leucine rich repeat containing 25	74.47	893	219	4	1	890	643	1529	2e-174	615
4789	XM_847240.1				609892	LOC609892	similar to Trifunctional purine biosynthetic protein adenosine-3	-			ENSCAFT00000029147	TC71527	0.7	4.11	0.00014	0.023688	6.83	0.00017	1
37599	ENSCAFT00000022770	ENSCAFT00000022770			610295	S100P	S100 calcium binding protein P			S100 calcium binding protein P [Source:HGNC Symbol;Acc:10504] [ENSCAFT00000022770]		TC62677	1.682	3.32	0.00163	0.071786	3.54	0.01251	1			chr3:61627069-61627128									NM_005980	6286	S100P	S100 calcium binding protein P	81.58	304	56	0	1	304	89	392	1e-72	276
36261	ENSCAFT00000031438	ENSCAFT00000031438		XM_847399	610454	CD53	CD53 molecule			CD53 molecule [Source:HGNC Symbol;Acc:1686] [ENSCAFT00000031438]	ENSCAFT00000013968		1.196	3.46	0.00107	0.059269	3.4	0.01517	1		Cfa.18818	chr6:44132190-44131289									NM_000560	963	CD53	CD53 molecule	84.74	819	112	2	23	828	8	826	0	809
17564	XM_848737	XM_848737		XM_848737	611100	CTRL	chymotrypsin-like			PREDICTED: Canis familiaris similar to chymotrypsin-like (LOC611100), mRNA [XM_848737]	ENSCAFT00000013114		0.902	3.26	0.00195	0.077587	3.91	0.00751	1		Cfa.18315	chr5:84575122-84575181									NM_001907	1506	CTRL	chymotrypsin-like	87.9	843	99	2	3	845	24	863	0	909
40312	XM_848970	XM_848970		XM_848970	611312	PHLDA1	pleckstrin homology-like domain, family A, member 1			PREDICTED: Canis familiaris similar to T-cell death associated gene (LOC611312), mRNA [XM_848970]	ENSCAFT00000024055	TC47056	1.303	3.52	0.00089	0.054523	3.66	0.01058	1		Cfa.16275	chr15:22134490-22134431									NM_007350	22822	PHLDA1	pleckstrin homology-like domain, family A, member 1	73.69	1167	157	25	1	1025	459	1617	0	720
28117	ENSCAFT00000021418	ENSCAFT00000021418			611385	CLEC7A	C-type lectin domain family 7, member A"			C-type lectin domain family 7, member A [Source:HGNC Symbol;Acc:14558] [ENSCAFT00000021418]	ENSCAFT00000031424	TC56249	0.64	3.47	0.00106	0.0591	4.21	0.00495	1			chr27:38903138-38903197									NM_197947	64581	CLEC7A	C-type lectin domain family 7, member A	83.47	744	117	2	1	744	188	925	0	708
11693	ENSCAFT00000013012	ENSCAFT00000013012		XM_849174	611500	PLSCR1	phospholipid scramblase 1			PREDICTED: Canis familiaris similar to phospholipid scramblase 1 (LOC611500), mRNA [XM_849174]	ENSCAFT00000038113	TC46421	0.863	3.37	0.00142	0.067392	6.21	0.00036	1		Cfa.43011	chr23:44695875-44695816									NM_021105	5359	PLSCR1	phospholipid scramblase 1	86.25	829	99	1	156	969	499	1327	0	858
5589	ENSCAFT00000029083	ENSCAFT00000029083		XM_849222	611542	LOC611542	similar to mast cell-expressed membrane protein 1			Mast cell-expressed membrane protein 1 [Source:UniProtKB/Swiss-Prot;Acc:Q8IX19] [ENSCAFT00000029083]	ENSCAFT00000015555	TC63332	1.112	3.68	0.00055	0.042224	5.13	0.00144	1		Cfa.46783	chr20:55443298-55443670									NM_174918	199675	C19orf59	chromosome 19 open reading frame 59	76.75	357	71	2	1	345	41	397	2e-70	269
2389,20955	ENSCAFT00000008981	ENSCAFT00000008981		DR104568	611578	GMFG	glia maturation factor, gamma"			glia maturation factor, gamma [Source:HGNC Symbol;Acc:4374] [ENSCAFT00000008981]	,ENSCAFT00000000817	TC58973,TC51179	1.0015	3.875	0.00034	0.033082	5.71	0.000735	1												NM_004877	9535	GMFG	glia maturation factor, gamma	86.21	544	61	7	93	626	113	652	2e-153	545
3286	ENSCAFT00000015570	ENSCAFT00000015570		XM_849343	611649	CYLD	cylindromatosis (turban tumor syndrome)			cylindromatosis (turban tumor syndrome) [Source:HGNC Symbol;Acc:2584] [ENSCAFT00000015570]	ENSCAFT00000020447	TC46526	0.827	3.39	0.00132	0.065316	7.09	0.00012	1		Cfa.42985	chr2:67448754-67448695									NM_015247	1540	CYLD	cylindromatosis (turban tumor syndrome)	92.65	2871	211	0	1	2871	416	3286	0	3500
19515	TC58557	DN365983		DN365983	611899	LOC611899	hypothetical protein LOC611899			LIB3629-005-Q6-K7-D3 LIB3629 Canis familiaris cDNA clone CLN2583687, mRNA sequence [DN365983]	ENSCAFT00000020530	TC77951	2.253	4.92	1e-05	0.00793	10.62	0	1		Cfa.43450	chr1:109735998-109735939
57132	ENSCAFT00000026986	ENSCAFT00000026986		XM_849670	611951	BATF	basic leucine zipper transcription factor, ATF-like"			basic leucine zipper transcription factor, ATF-like [Source:HGNC Symbol;Acc:958] [ENSCAFT00000026986]	ENSCAFT00000021879		1.298	4.53	3e-05	0.014453	7.69	6e-05	1		Cfa.18264	chr8:51598205-51598264									NM_006399	10538	BATF	basic leucine zipper transcription factor, ATF-like	93.12	378	26	0	1	378	243	620	3e-130	468
5407,31754,42694	NM_001115014,ENSCAFT00000020562	,NM_001115014	,NM_001115014	,NM_001115014	611981	SELM	selenoprotein M	,ENSCAFG00000012957		,Canis lupus familiaris selenoprotein M (SELM), mRNA [NM_001115014]	ENSCAFT00000032170,ENSCAFT00000010256,ENSCAFT00000029083	,,TC67346	1.0575	4.2075	0.000155	0.0219785	6.545	0.0002875	1
19489	XM_849719	XM_849719		XM_849719	611995	GLIPR2	GLI pathogenesis-related 2			PREDICTED: Canis familiaris similar to chromosome 9 open reading frame 19 (LOC611995), mRNA [XM_849719]		TC58557	1.047	4.56	3e-05	0.014043	6.26	0.00034	1		Cfa.5950	chr11:55662490-55662549									NM_022343	152007	GLIPR2	GLI pathogenesis-related 2	86.03	909	110	5	128	1022	45	950	0	923
2473	ENSCAFT00000030460	ENSCAFT00000030460		XM_849722	611999	MATK	megakaryocyte-associated tyrosine kinase			megakaryocyte-associated tyrosine kinase [Source:HGNC Symbol;Acc:6906] [ENSCAFT00000030460]	ENSCAFT00000015555		0.82	3.8	0.00037	0.035662	4.51	0.00333	1		Cfa.43419	chr20:58768001-58768060									NM_139355	4145	MATK	megakaryocyte-associated tyrosine kinase	87.44	1529	183	3	2	1527	402	1924	0	1629
38603	XM_849791	XM_849791		XM_849791	612065	LOC612065	similar to basement membrane-induced gene			PREDICTED: Canis familiaris similar to basement membrane-induced gene (LOC612065), mRNA [XM_849791]		TC74613	1.719	3.78	0.0004	0.03658	5.12	0.00147	1		Cfa.35063	chr2:75378987-75376672									NM_001105556	9473	C1orf38	chromosome 1 open reading frame 38	81.87	1864	327	5	1	1857	29	1888	0	1685
36132	ENSCAFT00000011628	ENSCAFT00000011628		XM_849916	612179	DRAM1	DNA-damage regulated autophagy modulator 1			DNA-damage regulated autophagy modulator 1 [Source:HGNC Symbol;Acc:25645] [ENSCAFT00000011628]			1.084	4.33	7e-05	0.017372	6.64	0.00021	1		Cfa.40668	chr15:43801834-43802647									NM_018370	55332	DRAM1	DNA-damage regulated autophagy modulator 1	85.69	1034	130	7	1	1026	464	1487	0	1036
44571	XM_850007.1				612267	RAB3IL1	RAB3A interacting protein (rabin3)-like 1	ENSCAFG00000015918			ENSCAFT00000029147		0.865	3.76	0.00043	0.037154	4.54	0.00317	1
35508	ENSCAFT00000025667	ENSCAFT00000025667		XM_850057	612314	TMEM138	transmembrane protein 138			transmembrane protein 138 [Source:HGNC Symbol;Acc:26944] [ENSCAFT00000025667]			0.621	3.27	0.0019	0.077069	9.15	1e-05	1		Cfa.13816	chr18:58064118-58063785									NM_016464	51524	TMEM138	transmembrane protein 138	81.26	1003	143	18	1	973	560	1547	0	846
1970	ENSCAFT00000012375	ENSCAFT00000012375		XM_850069	612329	LSM6	LSM6 homolog, U6 small nuclear RNA associated (S. cerevisiae)	-		PREDICTED: Canis familiaris similar to U6 snRNA-associated Sm-like protein LSm6 (LOC612329), mRNA [XM_850069]			0.667	4.52	4e-05	0.014489	12.64	0	1		Cfa.34018	chr15:47677221-47677280									NM_007080	11157	LSM6	LSM6 homolog, U6 small nuclear RNA associated (S. cerevisiae)	83.3	461	53	7	3	461	74	512	5e-116	421
9373	ENSCAFT00000029406	ENSCAFT00000029406		XM_850183	612454	FGF10	fibroblast growth factor 10			fibroblast growth factor 10 [Source:HGNC Symbol;Acc:3666] [ENSCAFT00000029406]	ENSCAFT00000036624		1.208	3.66	0.00059	0.044251	4	0.00661	1		Cfa.43471	chr4:69128480-69128539									NM_004465	2255	FGF10	fibroblast growth factor 10	88.05	678	27	2	1	675	1	627	0	733
10838	XM_863653.1				612470	LOC612470	hypothetical protein LOC612470	-			ENSCAFT00000028303	TC70460	2.172	4.71	2e-05	0.011689	10.48	0	1
8901	ENSCAFT00000016435	ENSCAFT00000016435		XM_850268	612538	TCN1	transcobalamin I (vitamin B12 binding protein, R binder family)"			transcobalamin I (vitamin B12 binding protein, R binder family) [Source:HGNC Symbol;Acc:11652] [ENSCAFT00000016435]	ENSCAFT00000001574	TC50289	0.601	3.57	0.00079	0.050656	5.16	0.0014	1		Cfa.20847	chr21:53539664-53538593									NM_001062	6947	TCN1	transcobalamin I (vitamin B12 binding protein, R binder family)	77.46	1309	284	7	1	1305	99	1400	0	1009
36180	ENSCAFT00000016482	ENSCAFT00000016482			612564	MS4A7	membrane-spanning 4-domains, subfamily A, member 7"			membrane-spanning 4-domains, subfamily A, member 7 [Source:HGNC Symbol;Acc:13378] [ENSCAFT00000016482]	ENSCAFT00000031438	TC54436	1.329	4.66	2e-05	0.012127	8.04	4e-05	1			chr21:53836995-53837055									NM_206939	58475	MS4A7	membrane-spanning 4-domains, subfamily A, member 7	80.28	720	139	1	1	717	146	865	1e-176	622
54761	XM_850400.1				612666	LOC612666	similar to FXYD domain-containing ion transport regulator 5 precursor (Dysadherin)	-			ENSCAFT00000036212		0.819	3.43	0.0012	0.062708	3.61	0.01135	1
34388	ENSCAFT00000006917	ENSCAFT00000006917			612795	TMEM90B	transmembrane protein 90B			transmembrane protein 90B [Source:HGNC Symbol;Acc:15885] [ENSCAFT00000006917]	ENSCAFT00000024114	TC54242	0.845	4.68	2e-05	0.012045	5.66	0.00073	1			chr23:3760993-3761052									NM_024893	79953	TMEM90B	transmembrane protein 90B	90.6	777	73	0	1	777	634	1410	0	903
21306	ENSCAFT00000016192				---	---	---	ENSCAFG00000010205	ID4	inhibitor of DNA binding 4, dominant negative helix-loop-helix protein [Source:HGNC Symbol;Acc:5363]			-0.621	-3.55	0.00081	0.051765	3.63	0.011	-1												NM_001546	3400	ID4	inhibitor of DNA binding 4, dominant negative helix-loop-helix protein	95.02	321	13	1	1	318	370	690	2e-113	412
46306	ENSCAFT00000016855				---	---	---	ENSCAFG00000024848					-0.617	-3.69	0.00053	0.040932	5.11	0.00149	-1												NM_033254	91653	BOC	Boc homolog (mouse)	88	375	45	0	2	376	341	715	1e-112	409
10378	ENSCAFT00000020644				---	---	---	ENSCAFG00000013003	KPRP	keratinocyte proline-rich protein [Source:HGNC Symbol;Acc:31823]		TC69832	-1.421	-3.66	0.00059	0.044251	6.12	0.00041	-1												NM_001025231	448834	KPRP	keratinocyte proline-rich protein	76.14	1794	356	13	1	1776	59	1798	0	1305
11691	ENSCAFT00000027078				---	---	---	ENSCAFG00000017095	YPEL3	yippee-like 3 (Drosophila) [Source:HGNC Symbol;Acc:18327]		TC54562	-0.871	-4.94	1e-05	0.00793	8.62	2e-05	-1												NM_031477	83719	YPEL3	yippee-like 3 (Drosophila)	92.49	985	64	4	18	993	603	1586	0	1186
37633	ENSCAFT00000028869				---	---	---	ENSCAFG00000018173	LAMA3	laminin, alpha 3 [Source:HGNC Symbol;Acc:6483]		TC56320	-0.659	-3.39	0.00132	0.065316	5.49	0.0009	-1												NM_000227	3909	LAMA3	laminin, alpha 3	80.75	4593	798	32	6116	10674	660	5200	0	3946
1319	ENSCAFT00000031400				---	---	---	ENSCAFG00000019744	CTNNBIP1	catenin, beta interacting protein 1 [Source:HGNC Symbol;Acc:16913]	ENSCAFT00000031182		-0.697	-3.86	0.00032	0.033743	10.87	0	-1												NM_020248	56998	CTNNBIP1	catenin, beta interacting protein 1	92.68	246	18	0	1	246	308	553	2e-80	302
30678	ENSCAFT00000035552				---	---	---	ENSCAFG00000023213			ENSCAFT00000029232	TC51573	-0.617	-3.65	0.00061	0.044509	5.61	0.00078	-1												NM_001127232	26053	AUTS2	autism susceptibility candidate 2	94.93	138	7	0	1	138	1266	1403	2e-43	179
21765	ENSCAFT00000035590				---	---	---	ENSCAFG00000023228				TC53238	-0.892	-4.03	0.00018	0.026756	9.18	1e-05	-1												NM_004558	4902	NRTN	neurturin	79.29	594	42	6	1	513	360	953	1e-134	482
35178	ENSCAFT00000036410				---	---	---	ENSCAFG00000014243					-1.352	-3.3	0.00174	0.074016	6.79	0.00018	-1												NM_018476	55859	BEX1	brain expressed, X-linked 1	83.55	681	90	7	6	677	193	860	1e-180	635
19386	ENSCAFT00000037610				---	---	---	ENSCAFG00000024349			ENSCAFT00000042206		-0.756	-3.58	0.00075	0.049382	4.1	0.00575	-1												NM_018192	55214	LEPREL1	leprecan-like 1	80.16	257	45	2	15	271	403	653	5e-55	218
60433	ENSCAFT00000038282				---	---	---	ENSCAFG00000024775				TC52010	-1.051	-3.35	0.0015	0.069296	4.82	0.0022	-1
37000	ENSCAFT00000038679				---	---	---	ENSCAFG00000024987					-0.631	-3.35	0.00152	0.069704	3.98	0.00677	-1												NM_138420	113146	AHNAK2	AHNAK nucleoprotein 2	77.19	1144	239	9	1	1130	121	1256	0	865
5108	ENSCAFT00000039416				---	---	---	ENSCAFG00000025382	KRT77	keratin 77 [Source:HGNC Symbol;Acc:20411]	ENSCAFT00000025234	TC65838	-1.449	-3.62	0.00066	0.046147	7.05	0.00013	-1												NM_175078	374454	KRT77	keratin 77	83.95	1576	225	8	1	1559	30	1594	0	1507
56423	ENSCAFT00000042033				---	---	---	ENSCAFG00000027750			ENSCAFT00000000941		-0.681	-3.42	0.00122	0.063058	3.59	0.0116	-1
20383	ENSCAFT00000042206				---	---	---	ENSCAFG00000027923				TC57014	-0.931	-3.81	0.00036	0.035662	10.98	0	-1
3264	BQ234864	BQ234864		BQ234864						hd50h08.g1 Canis Total Brain cDNAs Canis familiaris cDNA clone hd50h08 5', mRNA sequence [BQ234864]	ENSCAFT00000030270	TC47852	-0.892	-3.27	0.00188	0.076754	4.08	0.00597	-1		Cfa.33483	chr13:022025811-022025870									XR_114202	100506966	LOC100506966	hypothetical LOC100506966	74.04	104	27	0	380	483	62	165	3e-11	74
877	BU744517	BU744517		BU744517						CH1#002_F11T7 Canine heart non-normalized cDNA Library in pBluescript Canis familiaris cDNA clone CH1#002_F11 5', mRNA sequence [BU744517]	ENSCAFT00000020610		-0.68	-3.6	0.00071	0.047796	3.76	0.00914	-1		Cfa.340	chr1:102270963-102270904									NM_032558	84641	HIATL1	hippocampus abundant transcript-like 1	77.22	790	135	22	39	799	2454	3227	1e-155	553
9971	CF409439	CF409439		CF409439						CH3#060_F06T3 Canine heart normalized cDNA Library in pBluescript Canis familiaris cDNA clone CH3#060_F06 3', mRNA sequence [CF409439]	ENSCAFT00000020644		-0.586	-3.44	0.00115	0.06134	7.87	5e-05	-1		Cfa.16364	chr2:033292569-033292509									NM_005863	10276	NET1	neuroepithelial cell transforming 1	76.6	752	106	18	65	792	1949	2654	3e-146	522
15431	CF410322	CF410322		CF410322						CH3#066_C01MR Canine heart normalized cDNA Library in pBluescript Canis familiaris cDNA clone CH3#066_C01 3', mRNA sequence [CF410322]		TC62750	-0.638	-3.4	0.00128	0.064968	3.95	0.00712	-1		Cfa.44922	chr15:18026232-18026173							ENSCAFT00000022610	NM_001733.4
6334	CF410697	CF410697		CF410697						CH3#068_G05MF Canine heart normalized cDNA Library in pBluescript Canis familiaris cDNA clone CH3#068_G05 5', mRNA sequence [CF410697]	ENSCAFT00000027571		-0.683	-3.88	0.00029	0.03264	8.56	2e-05	-1		Cfa.2767	chr8:37671331-37671390									NM_001077243	2893	GRIA4	glutamate receptor, ionotrophic, AMPA 4	70.23	131	25	3	140	256	5621	5491	7e-10	69.7
59536	CN002798	CN002798		CN002798						ip09c06.g1 Brain - Cerebellum Library (DOGEST8) Canis familiaris cDNA clone ip09c06, mRNA sequence [CN002798]		TC65558	-1.171	-3.44	0.00115	0.06134	9.56	1e-05	-1		Cfa.33660	chr4:64982397-64982456									NM_013409	10468	FST	follistatin	91.94	62	2	1	665	726	1834	1776	3e-11	74
34907	CO585812	CO585812		CO585812						DG2-120m23 DG2-brain Canis familiaris cDNA 3', mRNA sequence [CO585812]	ENSCAFT00000012569	TC49475	-0.721	-3.88	0.00029	0.03264	10.28	0	-1		Cfa.16377	chr4:91472410-91472351									NM_054027	56172	ANKH	ankylosis, progressive homolog (mouse)	76.42	776	123	24	5	754	3758	3017	9e-146	521
39389	CO676975	CO676975		CO676975						DG42-31m6 DG42-liver Canis familiaris cDNA 3', mRNA sequence [CO676975]			-0.588	-4.68	2e-05	0.012127	8.51	2e-05	-1		Cfa.14441	chr21:38563526-38563585
50487	CO715093	CO715093		CO715093						DG14-243f18 DG14-muscle Canis familiaris cDNA 3', mRNA sequence [CO715093]	ENSCAFT00000030189	TC48297	-1.139	-3.4	0.0013	0.065231	3.67	0.01044	-1		Cfa.9886	chr15:57164928-57164992									NR_036641	56034	PDGFC	platelet derived growth factor C	84.62	663	68	19	1	645	3041	2395	1e-170	603
40083	Cfa.10220.1.S1_at	CK996680	---								ENSCAFT00000031702	TC55890	-1.168	-4.65	2e-05	0.012153	17.76	0	-1		---								ENSCAFT00000019934	NM_005401.4
21567	Cfa.1121.1.S1_at	BM541080	---									TC64720	-0.656	-3.9	0.00027	0.031799	4.69	0.00259	-1		Cfa.1121								ENSCAFT00000024185	NM_021179.1
35360	Cfa.14863.1.A1_at	CO682874	---								ENSCAFT00000030189	TC66574	-0.616	-3.74	0.00045	0.037909	4.24	0.00478	-1		Cfa.14863
49001	Cfa.16368.1.S1_at	DN340273	---								ENSCAFT00000029520	TC47087	-0.694	-4	0.0002	0.02788	4.88	0.00202	-1		Cfa.16368
26481	Cfa.4320.1.S1_at	CN003934	---								ENSCAFT00000035257	TC56576	-0.723	-3.71	0.0005	0.039704	14.11	0	-1		Cfa.4320
41281	Cfa.4363.1.S1_at	BQ235290	---								ENSCAFT00000014995	TC49726	-0.612	-3.85	0.00033	0.033969	10.01	0	-1		Cfa.4363
27581	Cfa.6800.2.A1_s_at	CO600468	---					ENSCAFG00000023213			ENSCAFT00000011973	TC68506	-0.614	-3.81	0.00037	0.035662	6.2	0.00037	-1		---
10666	CfaAffx.9285.1.S1_at	pmrna9185	---								ENSCAFT00000013767		-0.649	-3.27	0.00188	0.076637	3.03	0.02543	-1		---
12741	DN368579	DN368579		DN368579						LIB3731-004-Q6-K1-E4 LIB3731 Canis familiaris cDNA clone CLN2602132, mRNA sequence [DN368579]		TC58510	-0.762	-3.46	0.0011	0.06011	5.22	0.0013	-1		Cfa.20767	chrX:11156333-11156392									NM_001177475	158747	MOSPD2	motile sperm domain containing 2	68.71	735	128	17	3	643	2116	2842	3e-93	346
27508	DN371046	DN371046		DN371046						LIB3733-058-A1-K1-E8 LIB3733 Canis familiaris cDNA clone CLN12922525, mRNA sequence [DN371046]	ENSCAFT00000029051		-0.999	-3.78	0.0004	0.03658	11	0	-1		Cfa.4743	chr32:14956850-14956791									NM_014883	10144	FAM13A	family with sequence similarity 13, member A	74.7	668	126	18	1	660	3948	4580	4e-116	422
2976	DN373009	DN373009		DN373009						LIB3733-048-A1-K1-B7 LIB3733 Canis familiaris cDNA clone CLN12921528, mRNA sequence [DN373009]			-0.693	-3.28	0.00183	0.076075	5.1	0.00151	-1		Cfa.10958	chr10:28962831-28962890									NM_175709	23492	CBX7	chromobox homolog 7	94.12	272	11	1	39	310	4	270	5e-92	342
27619	DN392973	DN392973		DN392973						LIB3934-039-A1-K1-F7 LIB3934 Canis familiaris cDNA clone CLN12935496, mRNA sequence [DN392973]		TC71836	-0.73	-4.35	6e-05	0.017186	6.7	0.0002	-1		Cfa.5794	chr14:45884589-45884648									NM_152793	222166	C7orf41	chromosome 7 open reading frame 41	75.68	740	137	12	25	730	5078	5808	9e-143	511
40065	DN425315	DN425315		DN425315						LIB4216-047-R1-K1-D9 LIB4216 Canis familiaris cDNA clone CLN10813749, mRNA sequence [DN425315]			-0.728	-3.3	0.00175	0.074089	5.96	0.0005	-1		Cfa.16531	chr13:22026789-22026849									XR_114202	100506966	LOC100506966	hypothetical LOC100506966	71.95	164	29	3	214	376	391	538	4e-18	96.8
26777	DN746088	DN746088		DN746088						GL-Cf-2880 GLGC-LIB0001-cf Canis familiaris Normalized Mixed Tissue cDNA Library Canis familiaris cDNA, mRNA sequence [DN746088]		TC53070	-0.591	-3.54	0.00084	0.05258	11.34	0	-1		Cfa.40909	chr20:45592732-45592791									NM_024513	79443	FYCO1	FYVE and coiled-coil domain containing 1	72.3	610	156	9	197	797	7879	8484	7e-99	365
51462	DN746492	DN746492		DN746492						GL-Cf-3284 GLGC-LIB0001-cf Canis familiaris Normalized Mixed Tissue cDNA Library Canis familiaris cDNA, mRNA sequence [DN746492]	ENSCAFT00000027345	NP545446	-0.988	-4.12	0.00013	0.023616	5.22	0.00129	-1		Cfa.10793	chr25:38027417-38027476									NM_001099335	9796	PHYHIP	phytanoyl-CoA 2-hydroxylase interacting protein	67.16	679	135	20	107	722	2620	3273	1e-72	278
33337	DN748840	DN748840		DN748840						GL-Cf-5632 GLGC-LIB0001-cf Canis familiaris Normalized Mixed Tissue cDNA Library Canis familiaris cDNA, mRNA sequence [DN748840]	ENSCAFT00000019866	TC47497	-0.843	-3.71	0.0005	0.039704	4.52	0.00325	-1		Cfa.36271	chr10:22988954-22988892									NM_001001928	5465	PPARA	peroxisome proliferator-activated receptor alpha	68.73	291	69	7	310	586	9634	9916	2e-30	138
42756	DN750102	DN750102		DN750102						GL-Cf-6895 GLGC-LIB0001-cf Canis familiaris Normalized Mixed Tissue cDNA Library Canis familiaris cDNA, mRNA sequence [DN750102]	ENSCAFT00000014686	TC53760	-1.138	-3.91	0.00026	0.031799	12.46	0	-1		Cfa.35114	chr17:63898451-63898392									NM_001001523	6097	RORC	RAR-related orphan receptor C	65.83	641	141	24	40	618	2309	2933	2e-56	223
16887	DN756703	DN756703		DN756703						GL-Cf-13499 GLGC-LIB0001-cf Canis familiaris Normalized Mixed Tissue cDNA Library Canis familiaris cDNA, mRNA sequence [DN756703]			-0.607	-3.33	0.00157	0.070431	6.44	0.00027	-1		Cfa.1387	chr5:59274732-59274791
12049	DN865059	DN865059		DN865059						nac13e12.y1 Dog eye lens. Unnormalized (nac) Canis familiaris cDNA clone nac13e12 5', mRNA sequence [DN865059]	ENSCAFT00000022529		-0.609	-3.28	0.00186	0.076114	7.1	0.00012	-1		Cfa.46617	chr2:61613864-61613923									NM_001130100	3801	KIFC3	kinesin family member C3	92.24	425	31	2	1	423	1034	1458	2e-142	509
6950	DN866042	DN866042		DN866042						nac19e04.y1 Dog eye lens. Unnormalized (nac) Canis familiaris cDNA clone nac19e04 5', mRNA sequence [DN866042]		TC60920	-0.622	-4.71	2e-05	0.011689	11.39	0	-1		Cfa.44065	chr1:20160938-20160879									NM_018181	55205	ZNF532	zinc finger protein 532	84.82	797	91	12	5	792	5527	6302	0	760
44378	DN871766	DN871766		DN871766						nad15e01.x1 Dog eye cornea. Unnormalized (nad) Canis familiaris cDNA clone nad15e01 3', mRNA sequence [DN871766]	ENSCAFT00000039403		-0.754	-3.49	0.001	0.057814	7.67	6e-05	-1		Cfa.44198	chr9:24572075-24572016									NM_002275	3866	KRT15	keratin 15	83.31	845	103	11	2	817	1855	1020	0	775
58713	DN873237	DN873237		DN873237						nad25c05.y2 Dog eye cornea. Unnormalized (nad) Canis familiaris cDNA clone nad25c05 5', mRNA sequence [DN873237]		TC47366	-0.96	-3.38	0.00135	0.065883	5.23	0.00127	-1		Cfa.13726	chr5:27087490-27087549									NM_015065	23086	EXPH5	exophilin 5	77.16	416	79	8	2	411	8198	8603	5e-80	302
8168	DN875961	DN875961		DN875961						nae03a08.y1 Dog eye eye minus lens and cornea. Unnormalized (nae) Canis familiaris cDNA clone nae03a08 5', mRNA sequence [DN875961]			-0.924	-3.48	0.00102	0.058663	7.82	5e-05	-1		Cfa.12428	chr4:58193536-58193595									NM_032385	10826	C5orf4	chromosome 5 open reading frame 4	65.37	924	183	32	5	837	1787	2664	3e-84	316
30512	DR103189	DR103189		DR103189						JHU026D05L646 Canine cardiovascular system biased cDNA Canis familiaris cDNA similar to Hs adenomatosis polyposis coli down-regulated 1 (APCDD1), mRNA sequence [DR103189]	ENSCAFT00000035552		-0.837	-3.81	0.00037	0.035662	13.82	0	-1		Cfa.22394	chr7:79411698-79411757									NM_153000	147495	APCDD1	adenomatosis polyposis coli down-regulated 1	75.65	616	105	10	58	642	1871	2472	6e-117	425
62874	DR103203	DR103203		DR103203						JHU026G03L782 Canine cardiovascular system biased cDNA Canis familiaris cDNA, mRNA sequence [DR103203]			-0.734	-4	0.0002	0.02788	6.64	0.00021	-1		Cfa.9915	chr33:19433458-19433517
51322	DT536707	DT536707		DT536707						DR010001000E02 Canine normalized retinal cDNA library Canis familiaris cDNA clone DR010001000E02, mRNA sequence [DT536707]			-0.809	-4.12	0.00014	0.023616	5.77	0.00063	-1		Cfa.37096	chr33:19432762-19432821
56257	ENSCAFT00000000698	ENSCAFT00000000698								Uncharacterized protein C12orf28 Precursor [Source:UniProtKB/Swiss-Prot;Acc:Q96LU7] [ENSCAFT00000000698]	ENSCAFT00000042033		-1.09	-4.14	0.00013	0.022893	6.11	0.00041	-1			chr10:14830044-14830103									XM_001716650	196446	C12orf28	chromosome 12 open reading frame 28	85.97	2188	282	6	512	2685	743	2919	0	2233
2641	ENSCAFT00000005685	ENSCAFT00000005685										TC47624	-0.629	-3.48	0.00103	0.058663	5.09	0.00152	-1			chr18:10886150-10886209									NM_000168	2737	GLI3	GLI family zinc finger 3	88.83	367	41	0	1	367	92	458	1e-112	409
57981	ENSCAFT00000008343	ENSCAFT00000008343								sciellin [Source:HGNC Symbol;Acc:10573] [ENSCAFT00000008343]		TC49980	-1.176	-4.15	0.00012	0.022602	7.06	0.00013	-1			chr22:34115574-34115633									NM_144777	8796	SCEL	sciellin	84.73	2083	298	6	1	2079	171	2237	0	2052
42284	ENSCAFT00000011629	ENSCAFT00000011629								interleukin 1 family, member 7 (zeta) [Source:HGNC Symbol;Acc:15563] [ENSCAFT00000011629]		TC62657	-1.751	-4.29	8e-05	0.018038	5.29	0.00119	-1			chr17:40212202-40212261									NM_014439	27178	IL37	interleukin 37	79.91	657	120	2	1	645	43	699	2e-157	558
54374	ENSCAFT00000019672	ENSCAFT00000019672								BCL2/adenovirus E1B 19kD interacting protein like [Source:HGNC Symbol;Acc:16976] [ENSCAFT00000019672]	ENSCAFT00000032349		-0.624	-3.47	0.00106	0.0591	6.4	0.00028	-1			chr17:63212992-63213495									NM_001159642	149428	BNIPL	BCL2/adenovirus E1B 19kD interacting protein like	86.23	610	73	4	18	621	541	1145	1e-176	622
949	ENSCAFT00000020610	ENSCAFT00000020610								filaggrin family member 2 [Source:HGNC Symbol;Acc:33276] [ENSCAFT00000020610]	ENSCAFT00000035787	TC56189	-1.883	-4.48	4e-05	0.015029	9.15	1e-05	-1			chr17:64397018-64396959							ENSCAFT00000040931	NR_023344.1	NM_001014342	388698	FLG2	filaggrin family member 2	76.47	1832	379	17	1	1806	74	1879	0	1339
60149	ENSCAFT00000020634	ENSCAFT00000020634								filaggrin family member 2 [Source:HGNC Symbol;Acc:33276] [ENSCAFT00000020634]	ENSCAFT00000038282		-1.412	-4.37	6e-05	0.016649	7.09	0.00012	-1			chr17:64390999-64390940									NM_001014342	388698	FLG2	filaggrin family member 2	69.58	4964	1340	59	815	5711	2175	7035	0	2610
25356	ENSCAFT00000027219	ENSCAFT00000027219								nucleosome assembly protein 1-like 2 [Source:HGNC Symbol;Acc:7638] [ENSCAFT00000027219]			-1.053	-3.35	0.00151	0.069651	8.89	1e-05	-1			chrX:60138549-60138490									NM_021963	4674	NAP1L2	nucleosome assembly protein 1-like 2	85.02	1382	123	7	1	1298	383	1764	0	1365
27570	ENSCAFT00000029051	ENSCAFT00000029051								KIAA1543 [Source:HGNC Symbol;Acc:29307] [ENSCAFT00000029051]			-0.926	-4.34	7e-05	0.017372	7.83	5e-05	-1			chr20:55392907-55392966									NM_020902	57662	KIAA1543	KIAA1543	84.16	3612	492	25	1	3545	249	3847	0	3456
1707	ENSCAFT00000031182	ENSCAFT00000031182								coiled-coil domain containing 78 [Source:HGNC Symbol;Acc:14153] [ENSCAFT00000031182]	ENSCAFT00000005990	TC47366	-0.677	-3.5	0.00095	0.056506	10.74	0	-1			chr6:42902313-42902372									NM_001031737	124093	CCDC78	coiled-coil domain containing 78	71.3	857	207	16	1	833	221	1062	3e-133	478
26715	ENSCAFT00000035257	ENSCAFT00000035257		DN747336						yippee-like 3 (Drosophila) [Source:HGNC Symbol;Acc:18327] [ENSCAFT00000035257]		TC47528	-0.718	-3.86	0.00031	0.03354	7.34	9e-05	-1		Cfa.29524	chr6:21111518-21111459									NM_001145524	83719	YPEL3	yippee-like 3 (Drosophila)	94.54	897	45	3	1	895	45	939	0	1135
44613	ENSCAFT00000039403	ENSCAFT00000039403								glutamate receptor, ionotropic, N-methyl D-aspartate-like 1A [Source:HGNC Symbol;Acc:14862] [ENSCAFT00000039403]	ENSCAFT00000011313	TC47993	-1.087	-4.07	0.00016	0.025066	5.63	0.00076	-1			chr30:25798634-25806592									NM_001018091	145781	GCOM1	GRINL1A complex locus	89.2	1046	113	0	1	1046	207	1252	0	1173
52540	TC46888	TC46888								Q6DQ48_SPAAU (Q6DQ48) Nonspecific cytotoxic cell receptor protein-1, partial (26%) [TC46888]		TC53582	-0.726	-3.64	0.00063	0.045347	8.67	2e-05	-1			chr1:116897655-116897596	1011383 1084824 1131732			similar to nonspecific cytotoxic cell receptor protein 1 {Canis familiaris} (exp=-1; wgp=0; cg=0), partial (49%)	CTGTTCTGTCCCCTTGTCTCACTTATCCGCTGCCTTGACACTTTCCTGATCCCTTAGCACCTCCCTGATC
2848	TC47624	TC47624										TC56339	-0.767	-3.46	0.00109	0.06011	3.9	0.00755	-1			chr25:23826246-23826187	1121849			similar to (Q4A369) Putative DNA-dependent RNA polymerase II largest subunit, partial (1%)	GAAGATGCTTGCTTGCACTTATGTTTGGCTTGCTATCTCTCTAGTTTTGAATGTCCTTTGTTAAAATTGG				NM_021647	9848	MFAP3L	microfibrillar-associated protein 3-like	76.08	807	121	20	3	797	5436	6182	2e-153	546
58690	TC49980	TC49980									ENSCAFT00000024185	TC54486	-0.943	-3.29	0.0018	0.075168	12.34	0	-1			chr29:30888936-30888877	1160311			similar to similar to DiGeorge syndrome critical region protein 14 {Strongylocentrotus purpuratus}, partial (2%)	GTCCCTCACCCTGATGGAGCCCTCTTCCCATGCTTTGGGCCCACGTGGCCAAAAGAGCGAAGAAAAAGGT
12717	TC50281	TC50281									ENSCAFT00000004486		-0.941	-3.4	0.00128	0.064902	5.22	0.00129	-1			chr5:27088779-27088838	1085722			similar to (Q24253) CG12532-PA (Beta-adaptin Drosophila 1) (LP17054p), partial (1%)	ACTTTCCCAGCAAGTTTCTGAACGTATTACCACTCGGGGGCTCTTTGTGACTGGTACACCTGTGTTTTTG				NM_015065	23086	EXPH5	exophilin 5	81.85	314	44	4	140	441	9295	9607	3e-72	276
24043	TC51518	TC51518								AK223403 bleomycin hydrolase variant {Homo sapiens} (exp=-1; wgp=0; cg=0), partial (13%) [TC51518]		TC73229	-0.909	-4.12	0.00014	0.023616	6.72	0.00019	-1			chr9:47596755-47596696	1158448			similar to Bleomycin hydrolase (BLM hydrolase) (BMH) (BH) {Canis familiaris} (exp=-1; wgp=0; cg=0), partial (9%)	GGGTAGGAAAAGGTGATACCATTCTTTCTGACAACTAGATGGTGCTGAGAAGCTTTTGAATAAAACACTT				NM_000386	642	BLMH	bleomycin hydrolase	88.5	2347	216	20	447	2758	198	2525	0	2526
53346	TC51602	TC51602									ENSCAFT00000035921	TC46141	-0.77	-3.86	0.00031	0.033552	7.41	8e-05	-1			chr25:32211119-32211178	1084609 1158442			similar to (Q5KMJ4) UDP-glucose:glycoprotein glucosyltransferase putative, partial (1%)	GGGGGTGGCTTGTGAACTGATCAGCGATTATGCCTGTTTCCTGCATCTCCGCATCTCTCCCTACTTCCCA				NM_018660	55893	ZNF395	zinc finger protein 395	73.51	755	156	20	18	751	3892	4623	4e-125	452
56967	TC51846	TC51846								Q6IHU7_DROME (Q6IHU7) HDC00897, partial (12%) [TC51846]	ENSCAFT00000001377		-0.619	-4.21	0.0001	0.020369	5.37	0.00106	-1			chr7:9115745-9115686				homologue to (Q96G45) KIAA0523 protein, partial (2%)	TCAGGCCCTTCACGATCCTCGAGTGTCTCCTGGAACGTCAGAGATTAAATGTCGTTCAAGACCAAAGTTA
21865	TC53238	TC53238								Q550K7_DICDI (Q550K7) Spore coat protein sp96, partial (4%) [TC53238]		TC77931	-0.773	-3.65	0.00061	0.044509	5.58	0.00081	-1			chr24:25850266-25850207	1087770			similar to (Q550K7) Spore coat protein sp96, partial (3%)	ACTCAGGGCACTATGGGAAGCCTCAGGGTGACCTTGCCAAGTAGCAATAATTTGGGCCCAGTGTCACCTG				NM_031232	63941	NECAB3	N-terminal EF-hand calcium binding protein 3	75.26	679	104	14	35	694	1410	2043	4e-125	452
53265	TC53396	TC53396										TC51602	-0.748	-4	0.0002	0.02788	8.2	3e-05	-1			chr26:22313274-22313333	1046751			similar to (Q25KB4) Brain cDNA clone: QflA-16274 similar to human KIAA1671 protein (KIAA1671) , partial (51%)	GTCAACTGCCGTCAAACAGGATGACCTTTGCATGTACAAAGACGTTGCATTCAGACCATGAAAATAGCAA				NM_001145206	85379	KIAA1671	KIAA1671	65.19	540	115	17	234	744	8989	9484	2e-45	188
53213	TC53582	TC53582								FST_PIG (P10669) Follistatin precursor (FS) (Activin-binding protein), partial (30%) [TC53582]		TC53396	-0.724	-4.33	7e-05	0.017372	7.03	0.00013	-1			chr4:64983017-64982958	1160317			similar to Follistatin precursor (FS) (Activin-binding protein) {Canis familiaris}, partial (28%)	ACAGCAGATGCCAAAAACAAAGCATCTCACTGCAAGTCACATAAAAATGCAACGCTGTAATATGGCTGTA				NM_013409	10468	FST	follistatin	93.94	231	12	2	33	261	1080	1310	3e-75	286
17732	TC53639	TC53639									ENSCAFT00000026621	TC46355	-0.824	-3.73	0.00048	0.038735	16.52	0	-1			chr32:14955895-14955835	1016452 1158310			similar to similar to GA15372-PA {Apis mellifera} (exp=-1; wgp=0; cg=0), partial (1%)	TGTTGGAAGTGCCCTGTGTTAATCCACACATTGAAAGACGGTACATAACCCTACAAATTTAACTGTACAT				NM_014883	10144	FAM13A	family with sequence similarity 13, member A	83.71	577	66	12	68	640	4886	5438	1e-146	523
23873	TC54488	TC54488										TC51518	-0.73	-3.81	0.00037	0.035662	9.32	1e-05	-1			chr38:17124587-17124646					GTACCACAGGAATTCAGACGAAACAGAGATCGTACCTATTTGAGGCTATTCAGTAATTGTTTAATAGTTG
11722	TC54562	TC54562								Q2BAN1_9BACI (Q2BAN1) Biotin synthase, partial (8%) [TC54562]	ENSCAFT00000012601		-0.594	-3.28	0.00187	0.07631	6.87	0.00016	-1			chr25:40475913-40475972				homologue to (Q4WN14) Calpain-like protein, partial (1%)	CCTGTTTATCTGCTCATCTGACTTCATCCATTTTGCATCTTACTGAAAAAGTAGTGTCAGTGGTTTTGAT				NM_183421	26260	FBXO25	F-box protein 25	69.15	995	214	25	126	1034	902	1889	6e-132	475
22293	TC55663	TC55663								SAT2_BOVIN (Q7PCJ8) Diamine acetyltransferase 2 (Spermidine/spermine N(1)-acetyltransferase 2) (Polyamine N-acetyltransferase 2) , partial (76%) [TC55663]	ENSCAFT00000015201	TC71144	-0.85	-3.48	0.00102	0.058599	6.16	0.00039	-1			chr5:35529964-35529905	1158143			similar to polyamine N-acetyltransferase {Canis familiaris} (exp=-1; wgp=0; cg=0), partial (74%)	AGAATCGGGGGAGAGGCCTTTCCACCTCCTTGTTGAGGGTGAAAAATAAATGAGAATTACTATAAAGTTA				NM_133491	112483	SAT2	spermidine/spermine N1-acetyltransferase family member 2	78.82	609	87	9	40	614	358	958	8e-133	478
20512	TC57014	TC57014								Q6ISF2_HUMAN (Q6ISF2) C6orf192 protein (Fragment), partial (46%) [TC57014]	ENSCAFT00000004134		-0.74	-4.55	3e-05	0.014043	6.94	0.00015	-1			chr1:28834758-28834699	1161720			homologue to similar to F55A4.8a {Canis familiaris} (exp=-1; wgp=0; cg=0), partial (30%)	TCATTGCTTGAAATGAGTGAATCCTTATCATGTCATTCTCATACCTTCTGGGGTGTTTTCATGCTGTGGT
45669	TC57648	TC57648									ENSCAFT00000037708	TC53088	-0.868	-4.8	1e-05	0.010783	12.63	0	-1			chr1:110464106-110464165				similar to unknown protein {Oryza sativa (japonica cultivar-group)} (exp=0; wgp=1; cg=0), partial (13%)	AGTCATCTCAAGGAGTTTGGAGGGATCACTCCCTACTCAGCTGCCAAGGTTGAAGAGAGGGAGGTATGAA
13067	TC58510	TC58510									ENSCAFT00000015756	TC70156	-0.864	-4.26	9e-05	0.018958	5.25	0.00124	-1			chr10:22991171-22991112					TCCACTACATTTCTCTGGAAACCACAATGCAAACTAGAGGTGGTATTGGAAGTTTTATAAGGGAAAGTTA
54614	TC58698	TC58698								Q5T6N4_HUMAN (Q5T6N4) Actin binding LIM protein 1, partial (50%) [TC58698]	ENSCAFT00000004092	TC78351	-0.667	-3.41	0.00127	0.064721	4.27	0.00457	-1			chr28:28274876-28269680	1162675			similar to actin-binding LIM protein 1 isoform 2 {Canis familiaris} (exp=-1; wgp=0; cg=0), partial (50%)	CCTCTCCCTTACCGGCCAGACAGTCGTCCTCTCACTCCAACTTATGCTCAGGCCCCTAAACATTTCCATG				NM_001004304	283337	ZNF740	zinc finger protein 740	98.08	156	2	1	1427	1582	4086	4240	3e-53	213
4096	TC58920	TC58920								Q6KB56_TETNG (Q6KB56) ST3Gal I-related alpha 2,3-sialyltransferase, partial (5%) [TC56969]		TC59065	-0.608	-4.4	5e-05	0.016016	11.8	0	-1			chr4:24928626-24928685					CCCAGCTCAGTGCTCCCTTCCTAATTGCAGCAATAATATCTTAAAAAAGCAATTCAGTAATTAAACGACT
4390	TC59065	TC59065								Q20XS2_RHOPA (Q20XS2) TonB-like precursor, partial (6%) [TC59065]			-1.129	-4.2	0.0001	0.020535	12.67	0	-1			chr26:27272951-27272892				similar to HGFL protein isoform 2 {Bos taurus} (exp=-1; wgp=0; cg=0), partial (12%)	GGTCCCTTGGTGTTAGTTGATACCGAAGAAAAGAACAGTACATTACTGGTTTCTACTTTTCTATAAAAGC				NM_001135911	113791	PIK3IP1	phosphoinositide-3-kinase interacting protein 1	76.22	307	59	10	2	299	1627	1928	3e-50	203
39213	TC59812	TC59812								O00461_HUMAN (O00461) 130 kD Golgi-localized phosphoprotein, partial (11%) [TC59812]	ENSCAFT00000032263		-0.635	-3.47	0.00106	0.059256	10.57	0	-1			chr34:35816544-35816485				homologue to similar to golgi phosphoprotein 4 isoform 1 {Canis familiaris} (exp=-1; wgp=0; cg=0), partial (13%)	CATTTGGTTAGGAGGTAACAAAAACAGGGCCATAGACTCCTTCCTTCTGGTGCTCACTAGAAATTTTGAA				NM_014498	27333	GOLIM4	golgi integral membrane protein 4	86.93	306	37	3	7	310	1902	2206	3e-84	316
5756	TC62081	TC62081								AF196186 atypical PKC isotype-specific interacting protein short variant {Homo sapiens} (exp=-1; wgp=0; cg=0), partial (16%) [TC62081]	ENSCAFT00000021002	TC58897	-0.62	-3.32	0.00166	0.072649	6.09	0.00042	-1			chr2:5602931-5602990	1019823 1035711			homologue to atypical PKC isotype-specific interacting protein short variant {Homo sapiens} (exp=-1; wgp=0; cg=0), partial (15%)	CCTGAGAAGAGATGAACAACAAACCAGATTCAAAAAGGTCTTGAGAAGCACATATTGCACAGTTGATTTT				NM_001184789	56288	PARD3	par-3 partitioning defective 3 homolog (C. elegans)	89.58	499	49	2	135	632	2807	3303	9e-158	561
62860	TC62226	TC62226								Q5Z8I0_ORYSA (Q5Z8I0) Transcription factor BHLH9-like protein, partial (6%) [TC62226]			-0.738	-4.09	0.00015	0.024288	14.42	0	-1			chrX:55086015-55086074	1159884			(Q5Z8I0) Transcription factor BHLH9-like protein, partial (6%)	GATTAATTTGGCAGCAAGAGGGAGCAGACAATGTAACCAGATGTAAGAATTAATTTTCAATGTTGAGGGA
55918	TC64386	TC64386								Q8F1V0_LEPIN (Q8F1V0) Leucine-rich repeat containing protein, partial (3%) [TC64386]	ENSCAFT00000000698		-0.62	-3.86	0.00031	0.03354	4.16	0.00531	-1			chr17:55367455-55367396				similar to (Q8F1V0) Leucine-rich repeat containing protein, partial (2%)	TTCCTGGGCACTCACCACATAATCACCCCAACCCTTAATATCTAAAATACTAGTGACTAGAAGGAGGAAC
56687	TC67889	TC67889								Q6UKG2_9BILA (Q6UKG2) NADH dehydrogenase subunit 3, partial (11%) [TC67889]		TC51846	-0.768	-4.4	5e-05	0.016016	8.94	1e-05	-1			chr2:12724001-12723942	1013624 1063479			similar to (Q6UKG2) NADH dehydrogenase subunit 3, partial (11%)	AATGTATTTTTGCACAACGTTTTTAAGAATGGGTGTACCTTCATCTATGACGTGTTCCGTTTTGACAGAC				NM_001145373	220213	OTUD1	OTU domain containing 1	85.77	281	27	8	3	278	1644	1916	3e-69	266
17471	TC69118	TC69118								Q4RAY0_TETNG (Q4RAY0) Chromosome undetermined SCAF22702, whole genome shotgun sequence, partial (9%) [TC69118]	ENSCAFT00000022002	TC48887	-0.668	-3.91	0.00027	0.031799	7.68	6e-05	-1			chr28:28257651-28257592				homologue to (Q4T8G9) Chromosome undetermined SCAF7793 whole genome shotgun sequence. (Fragment), partial (0%)	CAATGCGTAATACGGTGCACACTCCCACTGCAACTTTCATCCTCTCAATCTGGTGATGTCCATCAACTCT				NM_014945	22885	ABLIM3	actin binding LIM protein family, member 3	64.25	537	176	9	234	768	919	1441	1e-47	195
57046	TC69816	TC69816											-0.754	-3.47	0.00106	0.0591	15.22	0	-1			chr18:5440038-5439979					AAAGCAAGCAATGCCTTTTTGGGAGACGTGGATTGGTTTAGGTCATCATTGAAGTCCTTGTCCCTTTGAA
10410	TC69832	TC69832											-0.924	-3.3	0.00173	0.074016	11.31	0	-1			chr28:11850898-11850839				(Q91Y36) Semaphorin 6C, partial (1%)	CCTGTGTTTCCGTGGGTGTTCTTCAGACAGTGGAAGGCGTGAATGATGTACAAGGGATGTTTAGAGGAAC
2195	TC69974	TC69974									ENSCAFT00000005685		-1.047	-3.84	0.00033	0.034158	5.45	0.00096	-1			chr1:102623359-102623300				similar to CG16976-PA {Apis mellifera} (exp=-1; wgp=0; cg=0), partial (2%)	ATGCTGGAACCCGCGTCACTCCCATTTCCACTCATTAATTTCTTAGGGTCCGTTATTGCACCTCCTCTTC
27620	TC71836	TC71836									ENSCAFT00000008442		-1.174	-4.66	2e-05	0.012127	17.45	0	-1			chr5:33813934-33813993	1085897			similar to unknown {Pasteurella multocida subsp. multocida str. Pm70} (exp=0; wgp=1; cg=1), partial (1%)	TCGGAGATTTTTACACCCGGTCTTGTTTTTGACGTGAGCTGGTTTTTACTCTCGAATGTTGTCACTGAAA				NM_001165966	83394	PITPNM3	PITPNM family member 3	73.36	428	93	14	138	554	6631	7048	1e-63	248
24500	TC73229	TC73229									ENSCAFT00000019351	TC46264	-0.942	-3.35	0.00148	0.069168	8.98	1e-05	-1			chr30:28315157-28315098	1157022			similar to (Q24AP1) Hypothetical protein, partial (1%)	CCATTTGCGAAACGATTAAGAACTAATTGAACTTCTCTAAGGGTGAGAGAGAGCATAATGTTGAGCTTAA				NM_002943	6095	RORA	RAR-related orphan receptor A	80.32	986	134	20	4	946	3447	4415	0	716
19165	TC74042	TC74042								Q9Q5K9_CHV12 (Q9Q5K9) NTR, partial (5%) [TC74042]			-0.923	-4.37	6e-05	0.016649	7.16	0.00011	-1			chr18:41606444-41606503				weakly similar to (Q9Q5K9) NTR, partial (4%)	CCAGGCTTCCTTCGTGGCTGCCACCAGCGAAAGAAACTTTTGTATGATACATAAAGTGTTTGGGTCTATT				NM_145008	219539	YPEL4	yippee-like 4 (Drosophila)	77.24	580	104	13	5	577	1159	1717	3e-114	416
57978	TC74094	TC74094								RL26_BOVIN (P61257) 60S ribosomal protein L26, complete [TC74094]	ENSCAFT00000008343		-0.609	-3.65	0.00061	0.044509	4.32	0.00431	-1			chr5:83005424-83005365	1009935 1064861 1083875 1122201 966077 966158 966559 967458 968326 968473 969510 969614 970616 971296 972417 975938 976584 976760 980876 981562 982197 986567 989995	GO:0003735 (structural constituent of ribosome), GO:0005830 (cytosolic ribosome (sensu Eukaryota)), GO:0006412 (protein biosynthesis), GO:0015934 (large ribosomal subunit)		homologue to similar to ribosomal protein L26; 60S ribosomal protein L26 {Gallus gallus} (exp=-1; wgp=0; cg=0), partial (54%)	CATTCCATTATAAATCCACACCAACGTGGGAGAAGATAACTAGAAGTCATATTTGCTACTGAGCTTTATC				NR_033759	10632	ATP5L	ATP synthase, H+ transporting, mitochondrial Fo complex, subunit G	87.24	196	12	10	1	183	568	373	8e-44	182
22156	TC77931	TC77931								CROP_BOVIN (Q3SX41) Cisplatin resistance-associated overexpressed protein, partial (18%) [TC77931]		TC55663	-0.652	-3.69	0.00054	0.041315	4.89	0.00199	-1			chr9:29970437-29970496	1121832 1122171			homologue to novel protein (3300001P08Rik) (Luc7a) {Mus musculus} (exp=0; wgp=1; cg=0), partial (27%)	AGGTACATTGTTTTGTCTCAGCTATTTTGTAGCAGACTCGTGCCCCCATTAGTGTGCCTCTTTGGAAATT				NM_016424	51747	LUC7L3	LUC7-like 3 (S. cerevisiae)	99.28	139	1	0	756	894	1853	1991	2e-48	198
53484	NM_001002939	NM_001002939	NM_001002939	NM_001002939	403401	DSG1	desmoglein 1			Canis lupus familiaris desmoglein 1 (DSG1), mRNA [NM_001002939]	ENSCAFT00000025250	TC47964	-0.679	-3.55	0.00082	0.051904	5.4	0.00102	-1		Cfa.3558	chr7:61142979-61142920									NM_001942	1828	DSG1	desmoglein 1	79.2	5380	825	63	2	5223	204	5447	0	4310
47842	NM_001006601	NM_001006601	NM_001006601	NM_001006601	403407	APP	amyloid beta (A4) precursor protein			Canis lupus familiaris amyloid beta (A4) precursor protein (APP), mRNA [NM_001006601]			-0.669	-3.75	0.00045	0.037834	7.6	7e-05	-1		Cfa.24091	chr31:24380400-24380341									NM_000484	351	APP	amyloid beta (A4) precursor protein	91.24	2362	207	0	1	2362	183	2544	0	2784
5818	NM_001002957	NM_001002957	NM_001002957	NM_001002957	403429	CDKN1B	cyclin-dependent kinase inhibitor 1B (p27, Kip1)			Canis lupus familiaris cyclin-dependent kinase inhibitor 1B (p27, Kip1) (CDKN1B), mRNA [NM_001002957]	ENSCAFT00000026445	TC75586	-0.636	-3.77	0.00041	0.036699	7.31	9e-05	-1		Cfa.130	chr27:36630100-36630041									NM_004064	1027	CDKN1B	cyclin-dependent kinase inhibitor 1B (p27, Kip1)	89.61	597	62	0	1	597	473	1069	0	678
14306	ENSCAFT00000037127	ENSCAFT00000037127		XM_533131	403473	BAIAP2	BAI1-associated protein 2	ENSCAFG00000005700		Insulin recptor substrate p53 short form Fragment [Source:UniProtKB/TrEMBL;Acc:Q7YS42] [ENSCAFT00000037127]	ENSCAFT00000026402	TC55663	-0.622	-3.38	0.00138	0.066471	6.07	0.00043	-1		Cfa.187	chr9:3912794-3912735									NM_001144888	10458	BAIAP2	BAI1-associated protein 2	84.84	1794	246	7	2	1793	161	1930	0	1767
61467	NM_001002984	NM_001002984	NM_001002984	NM_001002984	403474	CAT	catalase			Canis lupus familiaris catalase (CAT), mRNA [NM_001002984]	ENSCAFT00000017136		-0.673	-4.99	1e-05	0.007203	10.83	0	-1		Cfa.188	chr18:36402777-36402718									NM_001752	847	CAT	catalase	85.35	2232	280	19	7	2221	90	2291	0	2202
16642,47236	NM_001002999	NM_001002999	NM_001002999	NM_001002999	403503	CA6	carbonic anhydrase VI			Canis lupus familiaris carbonic anhydrase VI (CA6), mRNA [NM_001002999]		TC53760,TC65462	-1.125	-3.425	0.00123	0.0631515	6.83	0.000175	-1												NM_001215	765	CA6	carbonic anhydrase VI	75.17	1337	294	15	2	1303	6	1339	0	920
39371	NM_001003008	NM_001003008	NM_001003008	NM_001003008	403518	RHPN2	rhophilin, Rho GTPase binding protein 2			Canis lupus familiaris rhophilin, Rho GTPase binding protein 2 (RHPN2), mRNA [NM_001003008]			-0.606	-3.27	0.00193	0.077309	9.93	0	-1		Cfa.15	chr1:122031795-122031854									NM_033103	85415	RHPN2	rhophilin, Rho GTPase binding protein 2	81.42	2982	452	26	4	2952	49	2961	0	2604
17953	NM_001003017	NM_001003017	NM_001003017	NM_001003017	403538	RHBG	Rh family, B glycoprotein (gene/pseudogene)			Canis lupus familiaris Rh family, B glycoprotein (gene/pseudogene) (RHBG), mRNA [NM_001003017]			-0.687	-3.73	0.00046	0.038352	7.48	8e-05	-1		Cfa.35	chr7:44506844-44506785									NM_020407	57127	RHBG	Rh family, B glycoprotein (gene/pseudogene)	85.77	1490	204	2	59	1548	37	1518	0	1519
24549	NM_001003079	NM_001003079	NM_001003079	NM_001003079	403630	TGM1	transglutaminase 1 (K polypeptide epidermal type I, protein-glutamine-gamma-glutamyltransferase)			Canis lupus familiaris transglutaminase 1 (K polypeptide epidermal type I, protein-glutamine-gamma-glutamyltransferase) (TGM1), mRNA [NM_001003079]	ENSCAFT00000013501	TC58094	-0.6	-3.99	0.00021	0.028295	4.13	0.00555	-1		Cfa.3494	chr8:7235447-7235388									NM_000359	7051	TGM1	transglutaminase 1 (K polypeptide epidermal type I, protein-glutamine-gamma-glutamyltransferase)	87.86	2462	284	4	1	2453	123	2578	0	2653
35654,41336,54876	XM_535644,ENSCAFT00000014995	XM_535644,ENSCAFT00000014995		XM_535644,XM_535644,AJ286817	403662	PTPN13	protein tyrosine phosphatase, non-receptor type 13 (APO-1/CD95 (Fas)-associated phosphatase)			PREDICTED: Canis familiaris protein tyrosine phosphatase, transcript variant 2 (PTP), mRNA [XM_535644],"Protein tyrosine phosphatase Fragment [Source:UniProtKB/TrEMBL;Acc:Q9BEF9] [ENSCAFT00000014995]"	,,ENSCAFT00000028869	,TC65810,TC56325	-0.84625	-4	0.0002175	0.028063	7.4225	0.00065	-1
44757	NM_001195841	ENSCAFT00000011313		AF177536	403780	NPHP1	nephronophthisis 1 (juvenile)			Nephrocystin-1 Fragment [Source:UniProtKB/Swiss-Prot;Acc:Q9TU19] [ENSCAFT00000011313]		TC69118	-0.761	-4.09	0.00015	0.024288	7.29	0.0001	-1		Cfa.3644	chr17:38185617-38185558
43147,59462,6587	NM_001003195	NM_001003195	NM_001003195	NM_001003195	403844	OCLN	occludin			Canis lupus familiaris occludin (OCLN), mRNA [NM_001003195]	,ENSCAFT00000008147	TC64035,TC48968,TC56129	-0.655	-4.35	7e-05	0.017552	6.88333	0.000166667	-1		Cfa.3606	chr2:57418076-57418135									NM_002538	4950	OCLN	occludin	86.07	1938	256	9	1	1933	366	2294	0	1973
31320	NM_001003223	NM_001003223	NM_001003223	NM_001003223	403892	SULT1A1	sulfotransferase family, cytosolic, 1A, phenol-preferring, member 1			Canis lupus familiaris sulfotransferase family, cytosolic, 1A, phenol-preferring, member 1 (SULT1A1), mRNA [NM_001003223]	ENSCAFT00000023766	TC57823	-0.722	-3.88	0.0003	0.032686	11.53	0	-1		Cfa.70	chr6:21191775-21191834									NM_177529	6817	SULT1A1	sulfotransferase family, cytosolic, 1A, phenol-preferring, member 1	83.02	1025	163	6	14	1032	80	1099	0	952
51721	ENSCAFT00000027345	ENSCAFT00000027345		XM_855213	406185	ATP7A	ATPase, Cu++ transporting, alpha polypeptide			ATP7A Fragment [Source:UniProtKB/TrEMBL;Acc:Q9BFL8] [ENSCAFT00000027345]	ENSCAFT00000010980	TC62981	-0.607	-4.12	0.00014	0.023616	5.75	0.00065	-1		Cfa.4545	chrX:63338335-63338394									NM_000052	538	ATP7A	ATPase, Cu++ transporting, alpha polypeptide	92.14	4506	348	2	1	4503	161	4663	0	5421
15078	NM_001012395	NM_001012395	NM_001012395	NM_001012395	442965	UTRN	utrophin			Canis lupus familiaris utrophin (UTRN), mRNA [NM_001012395]	ENSCAFT00000021180	TC76107	-0.669	-3.74	0.00046	0.038313	5.24	0.00126	-1		Cfa.45155	chr1:39015372-39015431									NM_007124	7402	UTRN	utrophin	90.29	10306	990	5	1	10299	93	10394	0	11850
54827	ENSCAFT00000004092	ENSCAFT00000004092		XM_848166	474960	LOC474960	similar to CG32333-PA, isoform A"			family with sequence similarity 135, member A [Source:HGNC Symbol;Acc:21084] [ENSCAFT00000004092]		TC49726	-0.854	-4.46	4e-05	0.015427	7.71	6e-05	-1		Cfa.20017	chr12:36032800-36032859									NM_001162529	57579	FAM135A	family with sequence similarity 135, member A	93.13	4684	312	5	185	4864	1	4678	0	5758
9628	ENSCAFT00000005114	ENSCAFT00000005114		XM_532727	475504	AGBL3	ATP/GTP binding protein-like 3			ATP/GTP binding protein-like 3 [Source:HGNC Symbol;Acc:27981] [ENSCAFT00000005114]	ENSCAFT00000012101		-0.952	-3.87	0.0003	0.033062	3.85	0.00816	-1		Cfa.7400	chr16:15971383-15971324									NM_178563	340351	AGBL3	ATP/GTP binding protein-like 3	88.2	2152	212	4	1	2152	254	2363	0	2339
5079	ENSCAFT00000008557	ENSCAFT00000008557			475562	LOC475562	similar to ADP-ribosylation factor guanine nucleotide factor 6 isoform a				ENSCAFT00000039416		-0.587	-4.11	0.00014	0.023688	5.78	0.00062	-1			chr16:24617533-24614753									NM_015310	23362	PSD3	pleckstrin and Sec7 domain containing 3	82.51	1972	290	6	1	1940	236	2184	0	1816
36655	ENSCAFT00000005369	ENSCAFT00000005369		XM_532866	475658	MBOAT2	membrane bound O-acyltransferase domain containing 2			membrane bound O-acyltransferase domain containing 2 [Source:HGNC Symbol;Acc:25193] [ENSCAFT00000005369]	ENSCAFT00000038679		-0.898	-4.56	3e-05	0.014043	8.66	2e-05	-1		Cfa.13467	chr17:9068799-9068740									NM_138799	129642	MBOAT2	membrane bound O-acyltransferase domain containing 2	89.3	1496	156	1	2	1493	206	1701	0	1679
625	ENSCAFT00000005579	ENSCAFT00000005579		XM_843630	475667	ATP6V1C2	ATPase, H+ transporting, lysosomal 42kDa, V1 subunit C2"			ATPase, H+ transporting, lysosomal 42kDa, V1 subunit C2 [Source:HGNC Symbol;Acc:18264] [ENSCAFT00000005579]		TC59008	-0.754	-3.36	0.00146	0.068716	3.23	0.01915	-1		Cfa.42	chr17:10626522-10626581									NM_001039362	245973	ATP6V1C2	ATPase, H+ transporting, lysosomal 42kDa, V1 subunit C2	87.23	1504	143	8	1	1489	110	1579	0	1579
8224	XM_532901	XM_532901		XM_532901	475694	MAPRE3	microtubule-associated protein, RP/EB family, member 3			PREDICTED: Canis familiaris similar to microtubule-associated protein, RP [XM_532901]	ENSCAFT00000018339	TC48750	-0.675	-3.81	0.00036	0.0356	3.91	0.00748	-1		Cfa.10212	chr17:24007939-24007998									NM_012326	22924	MAPRE3	microtubule-associated protein, RP/EB family, member 3	89.31	1749	146	21	241	1982	137	1851	0	1906
46302	ENSCAFT00000018011	ENSCAFT00000018011		XM_533033	475825	ANKRD35	ankyrin repeat domain 35			ankyrin repeat domain 35 [Source:HGNC Symbol;Acc:26323] [ENSCAFT00000018011]	ENSCAFT00000016855		-0.918	-4.08	0.00016	0.024823	5.75	0.00065	-1		Cfa.5871	chr17:61745841-61745782									NM_144698	148741	ANKRD35	ankyrin repeat domain 35	82.55	3267	460	18	1	3175	109	3357	0	2989
19281,45684,36384	ENSCAFT00000037697,ENSCAFT00000037708,XM_533694.2	ENSCAFT00000037697,ENSCAFT00000037708,		,XM_533694	476484	DMKN	dermokine	ENSCAFG00000007024		,"dermokine [Source:HGNC Symbol;Acc:25063] [ENSCAFT00000037697]","dermokine [Source:HGNC Symbol;Acc:25063] [ENSCAFT00000037708]"	ENSCAFT00000005369,ENSCAFT00000006540,ENSCAFG00000007467	,TC72230	-0.919333	-3.83333	0.000386667	0.0358647	5.4	0.00220667	-1
17484	ENSCAFT00000022002	ENSCAFT00000022002		XM_533853	476649	FYCO1	FYVE and coiled-coil domain containing 1			FYVE and coiled-coil domain containing 1 [Source:HGNC Symbol;Acc:14673] [ENSCAFT00000022002]	ENSCAFT00000025234	TC62201	-0.639	-3.63	0.00064	0.045875	9	1e-05	-1		Cfa.37514	chr20:45589105-45589164									NM_024513	79443	FYCO1	FYVE and coiled-coil domain containing 1	83.14	4526	683	13	1	4466	207	4712	0	4250
43190,8664	ENSCAFT00000008147,XM_534148	ENSCAFT00000008147,XM_534148		XM_534148	476948	LMO7	LIM domain 7			LIM domain 7 [Source:HGNC Symbol;Acc:6646] [ENSCAFT00000008147],PREDICTED: Canis familiaris similar to LIM domain only protein 7 (LOMP) (F-box only protein 20) (LOC476948), mRNA [XM_534148]	ENSCAFT00000018339,ENSCAFT00000005114	,TC58698	-0.813	-4.525	4e-05	0.0143065	8	0.000195	-1
6718	XM_549550	XM_549550		XM_549550	477583	LOC477583	hypothetical LOC477583			PREDICTED: Canis familiaris hypothetical LOC477583 (LOC477583), mRNA [XM_549550]	ENSCAFT00000031827		-0.594	-3.61	0.00068	0.046783	4.39	0.00388	-1		Cfa.7611	chr26:40417465-40417406									NM_147156	259230	SGMS1	sphingomyelin synthase 1	88.64	88	8	1	752	837	635	722	4e-18	96.8
17313,27605,19337,14526	ENSCAFT00000011966,ENSCAFT00000011973,HQ163918.1,XM_534963.2	,ENSCAFT00000011966,ENSCAFT00000011973		,XM_534963	477768	IDE	insulin-degrading enzyme	,ENSCAFG00000007467		insulin-degrading enzyme [Source:HGNC Symbol;Acc:5381] [ENSCAFT00000011966],,"insulin-degrading enzyme [Source:HGNC Symbol;Acc:5381] [ENSCAFT00000011973]"	,ENSCAFT00000000501,ENSCAFT00000036360,ENSCAFT00000037610	,TC57045,TC54600,TC54637	-0.82325	-4.5525	9.75e-05	0.0166617	8.425	4.5e-05	-1
12516,42353,44763,8509,44188	ENSCAFT00000018339,XM_859834	ENSCAFT00000018339,XM_859834		XM_859834	477828	ABLIM1	actin binding LIM protein 1			PREDICTED: Canis familiaris similar to actin-binding LIM protein 1 isoform s, transcript variant 5 (LOC477828), mRNA [XM_859834],"actin binding LIM protein 1 [Source:HGNC Symbol;Acc:78] [ENSCAFT00000018339]"	,,ENSCAFT00000035787	,TC73637,TC60664,TC59652,TC50281	-0.71575	-3.9425	0.000308333	0.0314741	8.34085	0.00105083	-1
33872	ENSCAFT00000019866	ENSCAFT00000019866		XM_535042	477850	TACC2	transforming, acidic coiled-coil containing protein 2"			transforming, acidic coiled-coil containing protein 2 [Source:HGNC Symbol;Acc:11523] [ENSCAFT00000019866]		TC62619	-0.608	-3.91	0.00027	0.031799	11.48	0	-1		Cfa.5797	chr28:34940172-34944046									NM_206862	10579	TACC2	transforming, acidic coiled-coil containing protein 2	78.33	9285	1718	59	2	9092	509	9693	0	7348
61432	XM_843527	XM_843527		XM_843527	477874	PCMTD1	protein-L-isoaspartate (D-aspartate) O-methyltransferase domain containing 1			PREDICTED: Canis familiaris similar to R119.5, transcript variant 3 (LOC477874), mRNA [XM_843527]	ENSCAFT00000011146	TC47857	-0.586	-4	0.0002	0.02788	5.09	0.00154	-1		Cfa.20064	chr29:6718769-6718710									NM_052937	115294	PCMTD1	protein-L-isoaspartate (D-aspartate) O-methyltransferase domain containing 1	92.66	1717	96	15	376	2072	264	1970	0	2052
52255	ENSCAFT00000010980	ENSCAFT00000010980		XM_535068	477876	RB1CC1	RB1-inducible coiled-coil 1			RB1-inducible coiled-coil 1 [Source:HGNC Symbol;Acc:15574] [ENSCAFT00000010980]			-0.645	-4.24	9e-05	0.019326	5.89	0.00054	-1		Cfa.10746	chr29:7485790-7485731									NM_014781	9821	RB1CC1	RB1-inducible coiled-coil 1	93.7	4982	308	3	1	4976	559	5540	0	6212
25067	ENSCAFT00000013501	ENSCAFT00000013501		XM_535115	477926	CHMP4C	chromatin modifying protein 4C			chromatin modifying protein 4C [Source:HGNC Symbol;Acc:30599] [ENSCAFT00000013501]	ENSCAFT00000029742		-0.723	-3.53	0.00087	0.053677	3.58	0.01179	-1		Cfa.9318	chr29:31868906-31868965									NM_152284	92421	CHMP4C	chromatin modifying protein 4C	86.55	818	92	5	1	815	175	977	0	842
4538	XM_535146.2				477959	ARMC4	armadillo repeat containing 4	ENSCAFG00000023202			ENSCAFT00000008557		-0.606	-3.49	0.00098	0.057412	6.53	0.00024	-1
22509	NM_001025397	NM_001025397	NM_001025397	NM_001025397	478055	SPINK5	serine peptidase inhibitor, Kazal type 5			Canis lupus familiaris serine peptidase inhibitor, Kazal type 5 (SPINK5), mRNA [NM_001025397]		TC61410	-0.834	-3.45	0.0011	0.06011	3.31	0.01711	-1		Cfa.23372	chr2:45188112-45188171									NM_006846	11005	SPINK5	serine peptidase inhibitor, Kazal type 5	84.34	3467	483	22	1	3436	72	3509	0	3340
22674	ENSCAFT00000013036	ENSCAFT00000013036		XM_535422	478248	FMN1	formin 1	ENSCAFG00000008199		formin 1 [Source:HGNC Symbol;Acc:3768] [ENSCAFT00000013036]		TC50454	-0.634	-4.2	0.0001	0.020828	9.06	1e-05	-1		Cfa.39215	chr30:5149894-5149953									NM_001103184	342184	FMN1	formin 1	86.66	1694	184	5	2049	3721	1374	3046	0	1762
31145,5877	ENSCAFT00000026445	ENSCAFT00000026445		XM_535503	478328	RORA	RAR-related orphan receptor A			RAR-related orphan receptor A [Source:HGNC Symbol;Acc:10258] [ENSCAFT00000026445]	,ENSCAFT00000027121	TC46522,TC67273	-0.8875	-3.845	0.00048	0.03743	6.765	0.000185	-1												NM_134262	6095	RORA	RAR-related orphan receptor A	96.53	1526	49	3	30	1554	121	1643	0	2022
42780,35624,47256	XM_535715,ENSCAFT00000014686	XM_535715,ENSCAFT00000014686		XM_535715	478537	FILIP1L	filamin A interacting protein 1-like			PREDICTED: Canis familiaris similar to downregulated in ovarian cancer 1 isoform 2 (LOC478537), mRNA [XM_535715],"filamin A interacting protein 1-like [Source:HGNC Symbol;Acc:24589] [ENSCAFT00000014686]"	ENSCAFT00000012461,ENSCAFT00000014995,ENSCAFT00000026402	TC50400,NP544908,TC50323	-0.8015	-4.035	0.0003625	0.0302948	7.045	0.00018	-1
3827	ENSCAFT00000015434	ENSCAFT00000015434		AY926596	478550	ALCAM	activated leukocyte cell adhesion molecule			CD166 antigen Fragment (Activated leukocyte cell adhesion molecule)(SB-10 antigen)(CD166 antigen) [Source:UniProtKB/Swiss-Prot;Acc:O46634] [ENSCAFT00000015434]	ENSCAFT00000026592	TC52010	-0.609	-4.71	2e-05	0.011689	6.73	0.00019	-1		Cfa.3742	chr33:14210614-14210673									NM_001627	214	ALCAM	activated leukocyte cell adhesion molecule	94.05	1681	100	0	39	1719	612	2292	0	2117
21674	XM_535819	XM_535819		XM_535819	478647	KLHL24	kelch-like 24 (Drosophila)			PREDICTED: Canis familiaris similar to DRE1 protein (LOC478647), mRNA [XM_535819]	ENSCAFT00000035590		-0.826	-4.3	7e-05	0.017982	7.33	9e-05	-1		Cfa.1578	chr34:19628915-19628974									NM_017644	54800	KLHL24	kelch-like 24 (Drosophila)	90.92	2732	215	17	1	2714	7	2723	0	3147
57797	ENSCAFT00000023185	ENSCAFT00000023185		XM_535854	478685	GOLIM4	golgi integral membrane protein 4			golgi integral membrane protein 4 [Source:HGNC Symbol;Acc:15448] [ENSCAFT00000023185]		TC74094	-0.74	-4.01	0.00019	0.027431	4.81	0.00222	-1		Cfa.39652	chr34:35808836-35808777									NM_014498	27333	GOLIM4	golgi integral membrane protein 4	83.65	2330	309	12	1	2289	345	2643	0	2207
44943,1009	ENSCAFT00000035787	ENSCAFT00000035787		XM_855909	479064	ZFAND6	zinc finger, AN1-type domain 6	ENSCAFG00000013972			ENSCAFT00000026835,	TC57648,TC66855	-0.6255	-3.535	0.00086	0.0533735	3.68	0.01179	-1												NM_019006	54469	ZFAND6	zinc finger, AN1-type domain 6	94.88	644	33	0	70	713	295	938	0	828
22567,12134	ENSCAFT00000022529,XM_536214	ENSCAFT00000022529,XM_536214		XM_536214	479067	ACSBG1	acyl-CoA synthetase bubblegum family member 1			acyl-CoA synthetase bubblegum family member 1 [Source:HGNC Symbol;Acc:29567] [ENSCAFT00000022529],PREDICTED: Canis familiaris similar to lipidosin (LOC479067), mRNA [XM_536214]	ENSCAFT00000010793,ENSCAFT00000013036	,TC50748	-0.9865	-4.465	5e-05	0.0152385	8.87	2.5e-05	-1
34957	ENSCAFT00000012569	ENSCAFT00000012569		XM_843528	479148	CAST	calpastatin			calpastatin [Source:HGNC Symbol;Acc:1515] [ENSCAFT00000012569]	ENSCAFT00000014974		-0.65	-3.74	0.00046	0.038313	7.12	0.00012	-1		Cfa.13272	chr3:15813244-15813204									NM_001042440	831	CAST	calpastatin	84.19	1986	293	5	1	1983	470	2437	0	1927
7938,59683	XM_536397,ENSCAFT00000024383	XM_536397,ENSCAFT00000024383		XM_536397	479254	LOC479254	similar to MYST histone acetyltransferase monocytic leukemia 4			PREDICTED: Canis familiaris similar to MYST histone acetyltransferase monocytic leukemia 4, transcript variant 2 (LOC479254), mRNA [XM_536397],"MYST histone acetyltransferase (monocytic leukemia) 4 [Source:HGNC Symbol;Acc:17582] [ENSCAFT00000024383]"	,ENSCAFT00000018742	NP1441973,TC47589	-0.642	-4.925	1e-05	0.0087915	10.995	5e-06	-1
296	ENSCAFT00000027770	ENSCAFT00000027770		XM_536455	479317	SLITRK6	SLIT and NTRK-like family, member 6"			SLIT and NTRK-like family, member 6 [Source:HGNC Symbol;Acc:23503] [ENSCAFT00000008522]	ENSCAFT00000008522		-0.618	-3.3	0.00175	0.074115	5.18	0.00137	-1		Cfa.34051	chr4:55975122-55975063									NM_001037332	26999	CYFIP2	cytoplasmic FMR1 interacting protein 2	90.6	4075	302	7	1	4075	417	4410	0	4708
31062,21355	ENSCAFT00000029232,XM_536475.2	ENSCAFT00000029232,		,XM_536475	479336	FST	follistatin	-		,"follistatin [Source:HGNC Symbol;Acc:3971] [ENSCAFT00000029232]"	ENSCAFT00000026445,ENSCAFT00000009210	,TC73392	-1.118	-5.035	5e-06	0.0078935	19.1	0	-1
30059,25399	ENSCAFT00000021391,XM_536568.2	ENSCAFT00000021391,		,XM_536568	479432	CADM1	cell adhesion molecule 1	ENSCAFG00000013482		cell adhesion molecule 1 [Source:HGNC Symbol;Acc:5951] [ENSCAFT00000021391],	,ENSCAFT00000036360	TC59423,TC57045	-0.613	-3.61	0.00069	0.0475615	5.31	0.00119	-1
14372,47662	ENSCAFT00000026402	ENSCAFT00000026402		XM_536624	479486	SAT2	spermidine/spermine N1-acetyltransferase family member 2			spermidine/spermine N1-acetyltransferase family member 2 [Source:HGNC Symbol;Acc:23160] [ENSCAFT00000026402]	ENSCAFT00000030189,ENSCAFT00000013595	NP1442165,TC51518	-0.8245	-3.515	0.001115	0.056347	5.835	0.000595	-1												NM_133491	112483	SAT2	spermidine/spermine N1-acetyltransferase family member 2	78.91	754	100	10	5	724	230	958	6e-169	596
3397	ENSCAFT00000030270	ENSCAFT00000030270		XM_536700	479561	TMEM59	transmembrane protein 59			transmembrane protein 59 [Source:HGNC Symbol;Acc:1239] [ENSCAFT00000030270]			-0.802	-5.15	0	0.005456	7.41	8e-05	-1		Cfa.13002	chr5:57972180-57972239									NM_004872	9528	TMEM59	transmembrane protein 59	90.56	1144	71	5	1	1143	251	1358	0	1313
32138	ENSCAFT00000023766	ENSCAFT00000023766		XM_537197	480076	FMO2	flavin containing monooxygenase 2 (non-functional)			flavin containing monooxygenase 2 (non-functional) [Source:HGNC Symbol;Acc:3770] [ENSCAFT00000023766]	ENSCAFT00000022768		-1.74	-4.49	4e-05	0.015029	8.52	2e-05	-1		Cfa.12371	chr7:30602164-30602105									NM_001460	2327	FMO2	flavin containing monooxygenase 2 (non-functional)	87.01	1648	205	4	1	1643	118	1761	0	1733
58701	ENSCAFT00000024185	ENSCAFT00000024185		XM_537204	480082	LOC480082	hypothetical LOC480082			Uncharacterized protein C1orf114 [Source:UniProtKB/Swiss-Prot;Acc:Q5TID7] [ENSCAFT00000024185]			-0.606	-3.41	0.00124	0.063721	4.11	0.00567	-1		Cfa.9626	chr7:32140155-32140214									NM_021179	57821	C1orf114	chromosome 1 open reading frame 114	88.49	1712	176	7	1	1708	169	1863	0	1865
41782	AF236865	AF236865		AF236865	480173	LAMA3	laminin, alpha 3			Canis familiaris laminin alpha 3 mRNA, partial cds. [AF236865]	ENSCAFT00000011629		-0.747	-4.01	0.0002	0.027842	8.23	3e-05	-1		Cfa.33582	chr7:67443124-67443065									NM_000227	3909	LAMA3	laminin, alpha 3	84.92	5180	766	4	1	5174	26	5196	0	5158
50163,54151	ENSCAFT00000029520,XM_537324.2	,ENSCAFT00000029520		,XM_537324	480201	LAMA1	laminin, alpha 1	ENSCAFG00000018597		,"laminin, alpha 1 [Source:HGNC Symbol;Acc:6481] [ENSCAFT00000029520]"	ENSCAFT00000026841,ENSCAFT00000019672		-0.867	-3.54	0.000885	0.053399	7.915	0.00012	-1
25191	ENSCAFT00000029742	ENSCAFT00000029742		XM_537333	480209	APCDD1	adenomatosis polyposis coli down-regulated 1			adenomatosis polyposis coli down-regulated 1 [Source:HGNC Symbol;Acc:15718] [ENSCAFT00000029742]	ENSCAFT00000027219		-0.832	-4.09	0.00015	0.024466	7.45	8e-05	-1		Cfa.42411	chr7:79410991-79411050									NM_153000	147495	APCDD1	adenomatosis polyposis coli down-regulated 1	87.65	1498	180	3	46	1542	406	1899	0	1605
35448,14437,50672	ENSCAFT00000030189	ENSCAFT00000030189		XM_537755	480635	BLMH	bleomycin hydrolase			bleomycin hydrolase [Source:HGNC Symbol;Acc:1059] [ENSCAFT00000030189]	,ENSCAFT00000014686	,TC62876	-0.894	-3.82333	0.000386667	0.035931	5.25333	0.00132667	-1												NM_000386	642	BLMH	bleomycin hydrolase	89.61	1963	158	13	1	1932	348	2295	0	2186
53870,37475	ENSCAFT00000022395	ENSCAFT00000022395		XM_537881	480761	OSBPL1A	oxysterol binding protein-like 1A			oxysterol binding protein-like 1A [Source:HGNC Symbol;Acc:16398] [ENSCAFT00000022395]	,ENSCAFT00000028869	,TC47466	-0.7155	-3.88	0.000405	0.034877	7.885	0.000925	-1												NM_080597	114876	OSBPL1A	oxysterol binding protein-like 1A	92.22	2868	223	0	1	2868	175	3042	0	3461
20792	ENSCAFT00000005320	ENSCAFT00000005320			481416	ASPRV1	aspartic peptidase, retroviral-like 1"			aspartic peptidase, retroviral-like 1 [Source:HGNC Symbol;Acc:26321] [ENSCAFT00000005320]			-1.251	-4.77	2e-05	0.011427	10.76	0	-1			chr10:71743340-71743281									NM_152792	151516	ASPRV1	aspartic peptidase, retroviral-like 1	74.79	825	169	3	45	830	748	1572	2e-163	578
25475,17329,55755	ENSCAFT00000036360	ENSCAFT00000036360		,XM_850249	481674	LOC481674	similar to alpha-2u globulin PGCL4			SAL_PIG (P81608) Salivary lipocalin precursor (SAL), partial (46%) [TC61606],PREDICTED: Canis familiaris similar to alpha-2u globulin PGCL4 (LOC481674), mRNA [XM_850249]		TC69118,TC59921,TC64386	-1.619	-3.93667	0.00025	0.0305417	10.29	3.33e-06	-1
38361	XM_538819	XM_538819		XM_538819	481698	MEGF9	multiple EGF-like-domains 9			PREDICTED: Canis familiaris similar to Multiple EGF-like-domain protein 5 precursor (Multiple epidermal growth factor-like domains 9) (LOC481698), mRNA [XM_538819]		TC59812	-0.634	-3.29	0.00179	0.074921	6.2	0.00036	-1		Cfa.39229	chr11:76747930-76747871									NM_001080497	1955	MEGF9	multiple EGF-like-domains 9	81.85	3212	501	38	770	3932	728	3906	0	2816
25789	TC59921	XM_538911		XM_538911	481790	LOC481790	similar to soluble adenylyl cyclase			PREDICTED: Canis familiaris similar to soluble adenylyl cyclase (LOC481790), mRNA [XM_538911]			-0.732	-3.34	0.00157	0.070378	6.9	0.00015	-1		Cfa.42109	chr12:12910568-12910627
62804	ENSCAFT00000003209	ENSCAFT00000003209		XM_538946	481825	LOC481825	similar to Cytochrome P450 39A1 (Oxysterol 7-alpha-hydroxylase) (hCYP39A1)			cytochrome P450, family 39, subfamily A, polypeptide 1 [Source:HGNC Symbol;Acc:17449] [ENSCAFT00000003209]		TC62226	-0.902	-3.3	0.00175	0.074175	6.54	0.00024	-1		Cfa.42099	chr12:17732242-17732183							ENSCAFT00000005863	NM_032016.2	NM_016593	51302	CYP39A1	cytochrome P450, family 39, subfamily A, polypeptide 1	87.48	1606	188	5	1	1604	205	1799	0	1707
23750	XM_849248	XM_849248		XM_849248	481956	SESN1	sestrin 1			PREDICTED: Canis familiaris similar to Sestrin-1 (p53-regulated protein PA26), transcript variant 2 (LOC481956), mRNA [XM_849248]			-0.747	-3.91	0.00027	0.031799	4.83	0.00216	-1		Cfa.3090	chr12:68993916-68993857									NM_014454	27244	SESN1	sestrin 1	87.87	3076	270	34	1	3021	157	3184	0	3233
15991	XM_539119	XM_539119		XM_539119	481998	OXR1	oxidation resistance 1			PREDICTED: Canis familiaris similar to oxidation resistance 1, transcript variant 1 (LOC481998), mRNA [XM_539119]	ENSCAFT00000022030		-0.611	-4.48	4e-05	0.015029	6.86	0.00016	-1		Cfa.19437	chr13:10565276-10568101									NM_001198533	55074	OXR1	oxidation resistance 1	89.25	4203	371	33	221	4400	548	4692	0	4620
56978	ENSCAFT00000001377	ENSCAFT00000001377		XM_539149	482028	DEPDC6	DEP domain containing 6			DEP domain containing 6 [Source:HGNC Symbol;Acc:22953] [ENSCAFT00000001377]		TC69816	-0.973	-4.14	0.00013	0.022893	7.03	0.00013	-1		Cfa.42067	chr13:22022926-22022985									NM_022783	64798	DEPTOR	DEP domain containing MTOR-interacting protein	88.54	1117	113	6	36	1146	310	1417	0	1215
60612	TC69595	XM_856264		XM_856264	482030	SNTB1	syntrophin, beta 1 (dystrophin-associated protein A1, 59kDa, basic component 1)			PREDICTED: Canis familiaris similar to basic beta 1 syntrophin, transcript variant 2 (LOC482030), mRNA [XM_856264]	ENSCAFT00000000403		-0.758	-3.9	0.00027	0.031799	7.55	7e-05	-1		Cfa.40718	chr13:22441630-22441571
12739	ENSCAFT00000004486	ENSCAFT00000004486			482174	TMPRSS11F	transmembrane protease, serine 11F"			transmembrane protease, serine 11F [Source:HGNC Symbol;Acc:29994] [ENSCAFT00000004486]		TC71455	-0.771	-3.62	0.00067	0.046365	4.23	0.00481	-1			chr13:61489170-61489111									NM_207407	389208	TMPRSS11F	transmembrane protease, serine 11F	90.66	1306	122	0	12	1317	61	1366	0	1519
23865	XM_540308.2				483190	BNIPL	BCL2/adenovirus E1B 19kD interacting protein like	ENSCAFG00000012381				TC54488	-0.704	-3.33	0.00161	0.071597	6.64	0.00021	-1
62018	NM_001103217	NM_001103217	NM_001103217	NM_001103217	483198	CGN	cingulin			Canis lupus familiaris cingulin (CGN), mRNA [NM_001103217]	ENSCAFT00000003209	TC75126	-0.981	-4.43	5e-05	0.015838	14.48	0	-1		Cfa.15651	chr17:63656340-63656399									NM_020770	57530	CGN	cingulin	83.5	4922	684	31	1	4846	135	5004	0	4624
14143,36357	ENSCAFT00000020209,XM_540317	ENSCAFT00000020209,XM_540317		XM_540317	483199	TUFT1	tuftelin 1			PREDICTED: Canis familiaris similar to Tuftelin (LOC483199), mRNA [XM_540317],"tuftelin 1 [Source:HGNC Symbol;Acc:12422] [ENSCAFT00000020209]"	ENSCAFT00000037697,ENSCAFT00000037127	TC67329,TC53088	-0.6725	-3.835	0.00081	0.043742	5.855	0.000915	-1
3602	XM_540329.2				483211	LOC483211	similar to hornerin	-			ENSCAFT00000015434	TC47318	-1.639	-4.92	1e-05	0.00793	8.32	3e-05	-1
21481	ENSCAFT00000009210	ENSCAFT00000009210		XM_540478	483359	AZI1	5-azacytidine induced 1	ENSCAFG00000005711		5-azacytidine induced 1 [Source:HGNC Symbol;Acc:29511] [ENSCAFT00000009210]	ENSCAFT00000024747		-0.619	-4.11	0.00014	0.023691	9.96	0	-1		Cfa.41839	chr9:3872085-3872144									NM_014984	22994	AZI1	5-azacytidine induced 1	77.26	3294	616	40	30	3261	221	3443	0	2453
29081	ENSCAFT00000000079	ENSCAFT00000000079			483952	SERPINB7	serpin peptidase inhibitor, clade B (ovalbumin), member 7"			serpin peptidase inhibitor, clade B (ovalbumin), member 7 [Source:HGNC Symbol;Acc:13902] [ENSCAFT00000000079]	ENSCAFT00000021391	TC58385	-1.25	-3.34	0.00154	0.069879	5.81	0.0006	-1			chr1:16341339-16341280									NM_003784	8710	SERPINB7	serpin peptidase inhibitor, clade B (ovalbumin), member 7	85.48	1143	166	0	1	1143	358	1500	0	1160
61411	ENSCAFT00000000403	ENSCAFT00000000403			484002	IL20RA	interleukin 20 receptor, alpha"			interleukin 20 receptor, alpha [Source:HGNC Symbol;Acc:6003] [ENSCAFT00000000403]		TC49317	-0.824	-3.32	0.00166	0.072441	8.42	3e-05	-1			chr1:32549878-32549819									NM_014432	53832	IL20RA	interleukin 20 receptor, alpha	80.19	1575	294	4	2	1558	519	2093	0	1349
20782	ENSCAFT00000004134	ENSCAFT00000004134		XM_541418	484302	EPS8L1	EPS8-like 1			EPS8-like 1 [Source:HGNC Symbol;Acc:21295] [ENSCAFT00000004134]	ENSCAFT00000005320		-0.944	-4.19	0.00011	0.020935	6.69	0.0002	-1		Cfa.42907	chr1:105594499-105594367									NM_133180	54869	EPS8L1	EPS8-like 1	78.97	2173	321	26	71	2157	121	2243	0	1726
40810	ENSCAFT00000007257	ENSCAFT00000007257		XM_541563	484448	KLC3	kinesin light chain 3			kinesin light chain 3 [Source:HGNC Symbol;Acc:20717] [ENSCAFT00000007257]	ENSCAFT00000020338		-0.815	-4.26	9e-05	0.018958	8.17	3e-05	-1		Cfa.42884	chr1:113082291-113082232									NM_177417	147700	KLC3	kinesin light chain 3	88.26	1525	167	3	1	1525	116	1628	0	1660
21140	XM_542112.2				484994	LOC484994	similar to Protein KIAA1543	-			ENSCAFT00000016192		-0.926	-4.38	6e-05	0.016486	8.17	3e-05	-1
349	ENSCAFT00000008522	ENSCAFT00000008522		XM_542630	485511	SLITRK6	SLIT and NTRK-like family, member 6"			SLIT and NTRK-like family, member 6 [Source:HGNC Symbol;Acc:23503] [ENSCAFT00000008522]	ENSCAFT00000008065		-1.659	-3.34	0.00155	0.069951	7.15	0.00011	-1		Cfa.41594	chr22:40863255-40863196									NM_032229	84189	SLITRK6	SLIT and NTRK-like family, member 6	89.34	2523	266	1	1	2520	460	2982	0	2834
9970	ENSCAFT00000012101	ENSCAFT00000012101			485686	ESYT3	extended synaptotagmin-like protein 3			extended synaptotagmin-like protein 3 [Source:HGNC Symbol;Acc:24295] [ENSCAFT00000012101]			-0.9	-3.26	0.00193	0.077359	5.47	0.00093	-1			chr23:37739009-37739068							ENSCAFT00000026835	NM_001105203.1	NM_031913	83850	ESYT3	extended synaptotagmin-like protein 3	89.89	2650	261	3	48	2694	242	2887	0	3013
11971	ENSCAFT00000012601	ENSCAFT00000012601		XM_543199	486073	HPGD	hydroxyprostaglandin dehydrogenase 15-(NAD)			hydroxyprostaglandin dehydrogenase 15-(NAD) [Source:HGNC Symbol;Acc:5154] [ENSCAFT00000012601]		TC47638	-0.992	-3.74	0.00046	0.038313	5.51	0.00088	-1		Cfa.41486	chr25:27949972-27949913									NM_000860	3248	HPGD	hydroxyprostaglandin dehydrogenase 15-(NAD)	92.04	804	61	1	1	804	191	991	0	965
13263	ENSCAFT00000015756	ENSCAFT00000015756		XM_543418	486292	VSIG10	V-set and immunoglobulin domain containing 10			V-set and immunoglobulin domain containing 10 [Source:HGNC Symbol;Acc:26078] [ENSCAFT00000015756]	ENSCAFT00000020209		-0.848	-3.77	0.00042	0.03684	8.67	2e-05	-1		Cfa.22291	chr26:17489364-17488331									NM_019086	54621	VSIG10	V-set and immunoglobulin domain containing 10	82.68	1622	275	6	1	1619	335	1953	0	1499
21514	ENSCAFT00000024747	ENSCAFT00000024747			486461	ASAH2	N-acylsphingosine amidohydrolase (non-lysosomal ceramidase) 2						-0.934	-3.57	0.00078	0.050614	6.01	0.00047	-1			chr26:40208450-40208391									NM_019893	56624	ASAH2	N-acylsphingosine amidohydrolase (non-lysosomal ceramidase) 2	85.14	2349	341	4	1	2348	1	2342	0	2349
55547,12171	ENSCAFT00000010793	ENSCAFT00000010793		XM_543631	486505	CALCOCO1	calcium binding and coiled-coil domain 1			calcium binding and coiled-coil domain 1 [Source:HGNC Symbol;Acc:29306] [ENSCAFT00000010793]	,ENSCAFT00000003221	,TC50657	-0.712	-3.76	0.00043	0.037589	10.485	5e-06	-1												NM_020898	57658	CALCOCO1	calcium binding and coiled-coil domain 1	88.65	2132	237	3	3	2129	89	2220	0	2347
11365	ENSCAFT00000013767	ENSCAFT00000013767			487030	CA13	carbonic anhydrase XIII			carbonic anhydrase XIII [Source:HGNC Symbol;Acc:14914] [ENSCAFT00000013767]	ENSCAFT00000027078		-0.801	-3.84	0.00034	0.03439	10.6	0	-1			chr29:34810019-34822902									NM_198584	377677	CA13	carbonic anhydrase XIII	89.33	759	79	1	27	783	373	1131	0	852
40610	ENSCAFT00000006768	ENSCAFT00000006768		XM_544230	487102	OTUD1	OTU domain containing 1			OTU domain containing 1 [Source:HGNC Symbol;Acc:27346] [ENSCAFT00000006768]	ENSCAFT00000007257		-0.71	-4.13	0.00013	0.023433	7.61	7e-05	-1		Cfa.42836	chr2:12725238-12725179									NM_001145373	220213	OTUD1	OTU domain containing 1	91.5	600	51	0	73	672	1036	1635	0	713
16325	ENSCAFT00000022030	ENSCAFT00000022030		XM_851622	487120	LOC487120	similar to glycylpeptide N-tetradecanoyltransferase 2			N-myristoyltransferase 2 [Source:HGNC Symbol;Acc:7858] [ENSCAFT00000022030]	ENSCAFT00000031340	TC55695	-0.804	-3.93	0.00025	0.031164	5.37	0.00106	-1		Cfa.29261	chr2:24442580-24442639									NM_004808	9397	NMT2	N-myristoyltransferase 2	88.09	789	85	1	577	1365	802	1581	0	858
462	ENSCAFT00000008065	ENSCAFT00000008065		XM_853059	487134	GATA3	GATA binding protein 3			GATA binding protein 3 [Source:HGNC Symbol;Acc:4172] [ENSCAFT00000008065]	ENSCAFT00000005579	TC64698	-0.835	-3.43	0.00118	0.061984	5.11	0.00149	-1		Cfa.43377	chr2:30913050-30912991									NM_001002295	2625	GATA3	GATA binding protein 3	91.54	1335	113	0	1	1335	558	1892	0	1586
28687	ENSCAFT00000008442	ENSCAFT00000008442			487146	CALML5	calmodulin-like 5			calmodulin-like 5 [Source:HGNC Symbol;Acc:18180] [ENSCAFT00000008442]	ENSCAFT00000000079		-0.725	-3.28	0.00185	0.076114	4.12	0.00561	-1			chr2:33274040-33274099									NM_017422	51806	CALML5	calmodulin-like 5	75.11	450	103	1	1	450	133	573	2e-86	322
35140	ENSCAFT00000014974	ENSCAFT00000014974			487273	CAPNS2	calpain, small subunit 2				ENSCAFT00000036410		-0.838	-3.68	0.00055	0.042144	4.24	0.00479	-1			chr2:63298835-63298776									NM_032330	84290	CAPNS2	calpain, small subunit 2	87.28	747	74	1	1	726	86	832	0	795
15145	ENSCAFT00000021180	ENSCAFT00000021180		XM_544650	487526	ELL3	elongation factor RNA polymerase II-like 3			elongation factor RNA polymerase II-like 3 [Source:HGNC Symbol;Acc:23113] [ENSCAFT00000021180]			-1.017	-3.45	0.00112	0.060651	4.04	0.00623	-1		Cfa.41286	chr30:13507606-13507547									NM_025165	80237	ELL3	elongation factor RNA polymerase II-like 3	85.93	1279	165	3	1	1273	404	1673	0	1306
17618,5125,54080	ENSCAFT00000025234,XM_544691	ENSCAFT00000025234,XM_544691		XM_544691	487566	CCPG1	cell cycle progression 1			PREDICTED: Canis familiaris similar to cell cycle progression 1 isoform 2, transcript variant 2 (LOC487566), mRNA [XM_544691],"cell cycle progression 1 [Source:HGNC Symbol;Acc:24227] [ENSCAFT00000025234]"	,ENSCAFT00000001195,ENSCAFT00000020792	,TC56656,TC65105	-0.67	-4.725	0.000105	0.0143785	8.27	0.0006875	-1
22431	ENSCAFT00000015201	ENSCAFT00000015201		XM_545329	488207	DSP	desmoplakin	ENSCAFG00000009570		desmoplakin [Source:HGNC Symbol;Acc:3052] [ENSCAFT00000015201]	ENSCAFT00000010752	TC46188	-0.627	-3.81	0.00037	0.035662	6.75	0.00018	-1		Cfa.13233	chr35:10530892-10530951									NM_004415	1832	DSP	desmoplakin	89.1	8636	895	7	1	8610	280	8895	0	9629
59977	NM_001044749	NM_001044749	NM_001044749	NM_001044749	488467	AOH2	aldehyde oxidase 2			Canis lupus familiaris aldehyde oxidase 2 (AOH2), mRNA [NM_001044749]	ENSCAFT00000020634		-2.765	-4.7	2e-05	0.011835	15.65	0	-1		Cfa.38983	chr37:12900143-12900995									NM_001159	316	AOX1	aldehyde oxidase 1	67.16	3992	1244	41	45	3992	117	4085	0	1842
32497	ENSCAFT00000022768	ENSCAFT00000022768			489418	EXPH5	exophilin 5			exophilin 5 [Source:HGNC Symbol;Acc:30578] [ENSCAFT00000022768]	ENSCAFT00000013380	TC67886	-1.052	-3.85	0.00033	0.033969	6.45	0.00027	-1			chr5:27085317-27085376									NM_015065	23086	EXPH5	exophilin 5	80.51	5890	1048	20	2	5826	227	6081	0	5078
54139	XM_843356	XM_843356		XM_843356	489443	SMTNL2	smoothelin-like 2			PREDICTED: Canis familiaris similar to smoothelin, like (LOC489443), mRNA [XM_843356]			-0.861	-3.39	0.00133	0.065316	3.98	0.00682	-1		Cfa.9248	chr5:33575989-33576048									NM_001114974	342527	SMTNL2	smoothelin-like 2	74.99	2287	410	50	704	2850	4	2268	0	1492
50313	ENSCAFT00000026841	ENSCAFT00000026841			489487	ALOXE3	arachidonate lipoxygenase 3			arachidonate lipoxygenase 3 [Source:HGNC Symbol;Acc:13743] [ENSCAFT00000026841]			-0.64	-3.34	0.00153	0.069744	8.75	2e-05	-1			chr5:35918641-35912974									NM_001165960	59344	ALOXE3	arachidonate lipoxygenase 3	88.89	2133	235	2	1	2132	535	2666	0	2366
55273	XM_546740	XM_546740		XM_546740	489620	TP73	tumor protein p73			PREDICTED: Canis familiaris tumor protein (P73), mRNA [XM_546740]	ENSCAFT00000010793		-0.833	-3.27	0.00191	0.077069	3.2	0.01998	-1		Cfa.24200	chr5:61241702-61241761									NM_005427	7161	TP73	tumor protein p73	86.07	2117	241	14	1305	3406	72	2149	0	2143
6859	ENSCAFT00000031827	ENSCAFT00000031827			489694	GAN	gigaxonin			gigaxonin [Source:HGNC Symbol;Acc:4137] [ENSCAFT00000031827]	ENSCAFT00000030955	TC69228	-1.003	-4.67	2e-05	0.012127	8.41	3e-05	-1			chr5:73537290-73537231									NM_022041	8139	GAN	gigaxonin	92.32	1797	135	1	1	1797	149	1942	0	2172
39300	ENSCAFT00000032263	ENSCAFT00000032263		XM_546854	489734	NFAT5	nuclear factor of activated T-cells 5, tonicity-responsive	ENSCAFG00000020254		microRNA 1538 [Source:HGNC Symbol;Acc:35382] [ENSCAFT00000032263]		TC46203	-0.632	-4.48	4e-05	0.015029	6.55	0.00024	-1		Cfa.19790	chr5:83052435-83052376									NM_001113178	10725	NFAT5	nuclear factor of activated T-cells 5, tonicity-responsive	99.22	516	4	0	1	516	1335	1850	0	728
54589	ENSCAFT00000032349	ENSCAFT00000032349			489743	SMPD3	sphingomyelin phosphodiesterase 3, neutral membrane (neutral sphingomyelinase II)"			sphingomyelin phosphodiesterase 3, neutral membrane (neutral sphingomyelinase II) [Source:HGNC Symbol;Acc:14240] [ENSCAFT00000032349]		TC58698	-0.843	-3.89	0.00028	0.032269	6.71	0.00019	-1			chr5:84176808-84177128									NM_018667	55512	SMPD3	sphingomyelin phosphodiesterase 3, neutral membrane (neutral sphingomyelinase II)	87.96	1977	229	2	1	1977	423	2390	0	2140
6909,7477	AF494098	AF494098		AF494098	490021	PPL	periplakin			Canis familiaris periplakin mRNA, partial cds. [AF494098]	,ENSCAFT00000024383	TC67941,TC65464	-0.636	-3.85	0.000325	0.033907	10.505	0	-1												NM_002705	5493	PPL	periplakin	77	3031	483	45	1	2874	3283	6256	0	2212
52262	XM_547191.2				490071	SPSB3	splA/ryanodine receptor domain and SOCS box containing 3	-				TC46888	-0.605	-3.87	0.00031	0.033276	4.03	0.00635	-1
5715	XM_547209.2				490088	CCDC78	coiled-coil domain containing 78	-				TC62081	-0.672	-4.17	0.00011	0.021803	11.66	0	-1
6263	ENSCAFT00000019934	ENSCAFT00000019934		XM_844143	490293	PTPN14	protein tyrosine phosphatase, non-receptor type 14"			protein tyrosine phosphatase, non-receptor type 14 [Source:HGNC Symbol;Acc:9647] [ENSCAFT00000019934]		TC50393	-0.674	-3.6	0.00071	0.047796	3.96	0.00696	-1		Cfa.43856	chr7:15302504-15302445									NM_005401	5784	PTPN14	protein tyrosine phosphatase, non-receptor type 14	91.08	3576	313	1	1	3576	648	4217	0	4195
1037	ENSCAFT00000026835	ENSCAFT00000026835		XM_547546	490424	RUSC1	RUN and SH3 domain containing 1	-		RUN and SH3 domain containing 1 [Source:HGNC Symbol;Acc:17153] [ENSCAFT00000026835]	ENSCAFT00000031400		-0.593	-3.62	0.00066	0.046321	4.88	0.00203	-1		Cfa.8576	chr7:45206342-45206283									NM_001105203	23623	RUSC1	RUN and SH3 domain containing 1	76.53	2608	519	25	1	2534	824	3412	0	1907
46288,18078	XM_846995,ENSCAFT00000024630	XM_846995,ENSCAFT00000024630		XM_846995	490714	DAAM1	dishevelled associated activator of morphogenesis 1			dishevelled associated activator of morphogenesis 1 [Source:HGNC Symbol;Acc:18142] [ENSCAFT00000024630],PREDICTED: Canis familiaris similar to dishevelled-associated activator of morphogenesis 1, transcript variant 2 (LOC490714), mRNA [XM_846995]	,ENSCAFT00000018011	,TC74042	-0.6795	-4.445	0.00049	0.0306635	7.405	0.00439	-1
56657	TC58369	XM_547945		XM_547945	490823	PTPN21	protein tyrosine phosphatase, non-receptor type 21			PREDICTED: Canis familiaris similar to Tyrosine-protein phosphatase, non-receptor type 21 (Protein-tyrosine phosphatase D1) (LOC490823), mRNA [XM_547945]		TC67889	-0.676	-4.43	5e-05	0.015838	7.71	6e-05	-1		Cfa.42347	chr8:62749918-62749859							ENSCAFT00000020009	NM_016343.3
53830	ENSCAFT00000025250	ENSCAFT00000025250			490983	KRT13	keratin 13			keratin 15 [Source:HGNC Symbol;Acc:6421] [ENSCAFT00000025250]	ENSCAFT00000022395	TC53679	-1.049	-4.76	2e-05	0.011569	18.77	0	-1			chr9:24573674-24573733									NM_002275	3866	KRT15	keratin 15	85.14	1400	163	13	162	1532	452	1835	0	1370
6900	ENSCAFT00000030955	ENSCAFT00000030955		XM_548354	491233	RNF208	ring finger protein 208			ring finger protein 208 [Source:HGNC Symbol;Acc:25420] [ENSCAFT00000030955]		TC52418	-0.797	-3.76	0.00043	0.037293	6.74	0.00019	-1		Cfa.4134	chr9:51779591-51779650									NM_031297	727800	RNF208	ring finger protein 208	88.34	549	58	2	11	553	521	1069	2e-169	598
41125	ENSCAFT00000020338	ENSCAFT00000020338			491761	CDKL5	cyclin-dependent kinase-like 5			cyclin-dependent kinase-like 5 [Source:HGNC Symbol;Acc:11411] [ENSCAFT00000020338]			-0.799	-4.29	8e-05	0.018038	9.74	1e-05	-1			chrX:14665418-14668285									NM_001037343	6792	CDKL5	cyclin-dependent kinase-like 5	92.14	2569	202	0	1	2569	394	2962	0	3094
6407	ENSCAFT00000027571	ENSCAFT00000027571		XM_549114	491994	POF1B	premature ovarian failure, 1B"			premature ovarian failure, 1B [Source:HGNC Symbol;Acc:13711] [ENSCAFT00000027571]			-0.983	-3.57	0.00078	0.050614	3.52	0.01279	-1		Cfa.41032	chrX:69291227-69291170									NM_024921	79983	POF1B	premature ovarian failure, 1B	89.74	1764	181	0	1	1764	147	1910	0	2004
34483	XM_852170	XM_852170		XM_852170	606955	APBB3	amyloid beta (A4) precursor protein-binding, family B, member 3			PREDICTED: Canis familiaris similar to amyloid beta precursor protein-binding, family B, member 3 isoform d, transcript variant 7 (LOC606955), mRNA [XM_852170]			-0.639	-3.42	0.00123	0.063499	7.79	5e-05	-1		Cfa.8054	chr2:38603118-38603059									NM_133173	10307	APBB3	amyloid beta (A4) precursor protein-binding, family B, member 3	89.82	1159	103	4	1056	2213	987	2131	0	1309
56620	ENSCAFT00000000941	ENSCAFT00000000941			607379	LY6G6C	lymphocyte antigen 6 complex, locus G6C"			lymphocyte antigen 6 complex, locus G6C [Source:HGNC Symbol;Acc:13936] [ENSCAFT00000000941]		TC58369	-1.162	-3.39	0.00134	0.065549	4.38	0.00393	-1			chr12:4202262-4201722									NM_025261	80740	LY6G6C	lymphocyte antigen 6 complex, locus G6C	88.83	376	42	0	1	376	55	430	1e-115	419
39392	XM_845146.1				608200	LOC608200	similar to Rap guanine nucleotide exchange factor (GEF)-like 1	-					-0.945	-4.36	6e-05	0.017074	8.14	3e-05	-1
5189	ENSCAFT00000020792	ENSCAFT00000020792			608362	ZNF750	zinc finger protein 750			zinc finger protein 750 [Source:HGNC Symbol;Acc:25843] [ENSCAFT00000020792]			-0.592	-3.39	0.00134	0.065549	4.45	0.00361	-1			chrUn:12000382-12000323									NM_024702	79755	ZNF750	zinc finger protein 750	75.54	2187	461	19	1	2129	312	2482	0	1543
40389	ENSCAFT00000031702	ENSCAFT00000031702		XM_845597	608545	AIF1L	allograft inflammatory factor 1-like	-		allograft inflammatory factor 1-like [Source:HGNC Symbol;Acc:28904] [ENSCAFT00000031702]	ENSCAFT00000006768		-1.213	-3.65	0.00061	0.044554	4.87	0.00206	-1		Cfa.20409	chr9:56293007-56292948									NM_031426	83543	AIF1L	allograft inflammatory factor 1-like	84.04	639	78	8	3	620	99	734	3e-170	601
46376	A_11_P137141	XM_845910		XM_845910	608787	LOC608787	similar to armadillo repeat containing 4			PREDICTED: Canis familiaris similar to armadillo repeat containing 4 (LOC608787), partial mRNA [XM_845910]	ENSCAFT00000031340	TC55695	-0.919	-3.31	0.00171	0.073587	5.52	0.00088	-1		Cfa.39445	chrUn:44924173-44924232
46076	ENSCAFT00000006540	ENSCAFT00000006540		XM_846538	609299	ABTB1	ankyrin repeat and BTB (POZ) domain containing 1			ankyrin repeat and BTB (POZ) domain containing 1 [Source:HGNC Symbol;Acc:18275] [ENSCAFT00000006540]	ENSCAFT00000024630	TC70831	-0.617	-3.39	0.00133	0.065537	3.34	0.01647	-1		Cfa.23859	chr20:4764586-4764645									NM_172027	80325	ABTB1	ankyrin repeat and BTB (POZ) domain containing 1	90.12	1437	142	0	1	1437	89	1525	0	1649
6245	XM_846661	XM_846661		XM_846661	609412	NAPRT1	nicotinate phosphoribosyltransferase domain containing 1			PREDICTED: Canis familiaris similar to RIKEN cDNA 9130210N20 (LOC609412), mRNA [XM_846661]	ENSCAFT00000019934		-0.825	-3.41	0.00125	0.0642	5.52	0.00087	-1		Cfa.43134	chr13:40267338-40267193									NM_145201	93100	NAPRT1	nicotinate phosphoribosyltransferase domain containing 1	83.53	1287	212	0	226	1512	356	1642	0	1235
57121	XM_859347.1				609440	LOR	loricrin	-			ENSCAFT00000023185	TC61454	-1.398	-3.47	0.00105	0.0591	4.63	0.00281	-1
55736	ENSCAFT00000003221	ENSCAFT00000003221		XM_847236	609887	SLC25A27	solute carrier family 25, member 27"			solute carrier family 25, member 27 [Source:HGNC Symbol;Acc:21065] [ENSCAFT00000003221]	ENSCAFT00000036360	TC61606	-1.029	-3.52	0.0009	0.054834	6.86	0.00016	-1		Cfa.2665	chr12:17826283-17826342									NM_004277	9481	SLC25A27	solute carrier family 25, member 27	94.55	972	53	0	1	972	279	1250	0	1239
17169	XM_847258.1				609914	GPT	glutamic-pyruvate transaminase (alanine aminotransferase)	ENSCAFG00000001648			ENSCAFT00000011966	TC61059	-0.767	-4.25	9e-05	0.018958	6.6	0.00022	-1
23326,35666	XM_847302,ENSCAFT00000017039	XM_847302,ENSCAFT00000017039		XM_847302,DN384467	609946	MXI1	MAX interactor 1			PREDICTED: Canis familiaris similar to MAX interactor 1 isoform b (LOC609946), mRNA [XM_847302],"MAX interactor 1 [Source:HGNC Symbol;Acc:7534] [ENSCAFT00000017039]"		TC51004,TC70457	-0.634	-3.905	0.00028	0.0316895	4.635	0.003265	-1
3057	A_11_P0000034078	XM_847459		XM_847459	610066	YPEL2	yippee-like 2 (Drosophila)			PREDICTED: Canis familiaris similar to yippee-like 2 (LOC610066), mRNA [XM_847459]	ENSCAFT00000039341	TC49221	-0.679	-3.36	0.00146	0.068716	5.55	0.00084	-1		Cfa.43665	chr9:37253619-37253678
59253,2105	ENSCAFT00000005990,XM_847955	ENSCAFT00000005990,XM_847955		XM_847955	610447	LOC610447	similar to Visinin-like protein 1 (VILIP) (Neural visinin-like protein 1) (NVL-1) (NVP-1) (21 kDa CABP)	,-		PREDICTED: Canis familiaris similar to Visinin-like protein 1 (VILIP) (Neural visinin-like protein 1) (NVL-1) (NVP-1) (21 kDa CABP) (LOC610447), mRNA [XM_847955],"visinin-like 1 [Source:HGNC Symbol;Acc:12722] [ENSCAFT00000005990]"	,ENSCAFT00000012461	NP544908,TC69974	-0.842	-3.485	0.00112	0.058473	5.12	0.00164	-1
37472	XM_848208.1				610666	LOC610666	similar to inhibitor of DNA binding 4	-			ENSCAFT00000022395	TC75034	-0.586	-3.45	0.00112	0.060846	3.14	0.02191	-1
3069	ENSCAFT00000039341	ENSCAFT00000039341		XM_848315	610765	ABHD12B	abhydrolase domain containing 12B			abhydrolase domain containing 12B [Source:HGNC Symbol;Acc:19837] [ENSCAFT00000039341]		TC73538	-0.696	-3.39	0.00132	0.065316	4.55	0.00315	-1		Cfa.26043	chr8:30269850-30269909									NM_001206673	145447	ABHD12B	abhydrolase domain containing 12B	86.67	1238	155	5	4	1232	193	1429	0	1285
33138	ENSCAFT00000013380	ENSCAFT00000013380		XM_848443	610881	ZNF704	zinc finger protein 704			zinc finger protein 704 [Source:HGNC Symbol;Acc:32291] [ENSCAFT00000013380]		TC69247	-0.768	-3.37	0.00142	0.067392	10.17	0	-1		Cfa.17854	chr29:30898414-30898355							ENSCAFT00000005114	NM_178563.3	NM_001033723	619279	ZNF704	zinc finger protein 704	86.9	1298	130	13	1	1271	452	1736	0	1333
22766	XM_849242	XM_849242		XM_849242	611562	LOC611562	hypothetical protein LOC611562			PREDICTED: Canis familiaris hypothetical protein LOC611562 (LOC611562), mRNA [XM_849242]	ENSCAFT00000017039	TC67601	-0.773	-4.23	9e-05	0.019776	4.8	0.00224	-1		Cfa.33991	chr14:45880231-45880290							ENSCAFT00000028058	NM_000993.4	NM_152793	222166	C7orf41	chromosome 7 open reading frame 41	89.15	1337	115	17	1	1325	237	1555	0	1449
17641,6409	ENSCAFT00000001195,XM_850050.1	ENSCAFT00000001195,		,XM_850050	612306	AGPAT4	1-acylglycerol-3-phosphate O-acyltransferase 4 (lysophosphatidic acid acyltransferase, delta)	-		,"1-acylglycerol-3-phosphate O-acyltransferase 4 (lysophosphatidic acid acyltransferase, delta) [Source:HGNC Symbol;Acc:20885] [ENSCAFT00000001195]"	,ENSCAFT00000012461	NP544908,TC53639	-0.674	-3.675	0.000865	0.048655	4.935	0.002015	-1
60485,3998	ENSCAFT00000026592,XM_861338	ENSCAFT00000026592,XM_861338		XM_861338	612888	LOC612888	similar to CG13624-PC, isoform C			PREDICTED: Canis familiaris similar to CG13624-PC, isoform C, transcript variant 3 (LOC612888), mRNA [XM_861338],"UPF0474 protein C5orf41 [Source:UniProtKB/Swiss-Prot;Acc:Q8IUR6] [ENSCAFT00000026592]"		TC69595,TC58920	-0.608	-3.645	0.0008	0.048713	11.315	0	-1
61827	ENSCAFT00000017136	ENSCAFT00000017136			612989	GLTP	glycolipid transfer protein			glycolipid transfer protein [Source:HGNC Symbol;Acc:24867] [ENSCAFT00000017136]		TC49330	-0.68	-3.71	0.00051	0.039963	4.2	0.00504	-1			chr26:20302363-20303418									NM_016433	51228	GLTP	glycolipid transfer protein	94.69	659	35	0	1	659	86	744	0	843
