# Supplementary material for: Gene Expression in the Skin of Dogs Sensitized to the House Dust Mite Dermatophagoides farinae
Source: G3 (Bethesda). 2014 Aug 5;4(10):1787–95. doi: 10.1534/g3.114.013003 (PMC4199687; doi:10.1534/g3.114.013003)
Supplement: Supporting Information [file supp_g3.114.013003_FileS3.xls]

## Sheet: HCL_gene list 1
Hsa GeneID=human orthologous gene ID(EntrezGeneID); genes that were clustert in the gene set 1 of Fig.2 and were used for David analysis
16
136
199
330
353
384
476
492
578
586
597
602
671
705
715
718
790
811
837
874
940
945
956
962
963
972
978
1075
1116
1234
1462
1506
1540
1678
2091
2206
2213
2214
2255
2639
2710
2712
2825
2919
3059
3067
3108
3111
3112
3117
3182
3276
3290
3309
3460
3558
3569
3598
3662
3689
3932
3954
3998
4005
4052
4055
4064
4067
4145
4179
4234
4247
4261
4360
4478
4828
4837
5104
5172
5199
5225
5251
5359
5464
5471
5699
5793
5803
5806
5832
5996
5999
6044
6238
6286
6347
6351
6355
6357
6359
6363
6372
6388
6401
6404
6505
6774
6947
7048
7076
7097
7130
7132
7170
7358
7360
7378
7409
7494
7873
7980
8553
8566
8711
9021
9046
9180
9200
9240
9473
9507
9510
9533
9535
9536
9840
9875
10061
10068
10130
10146
10312
10328
10538
10663
10677
10783
10797
10871
10875
10885
10952
10970
11010
11096
11117
11137
11157
11217
11230
22822
22873
23082
23468
23576
23753
25801
26278
26472
26973
27090
27128
27292
27341
29098
29126
29851
29886
29992
30835
51154
51202
51258
51279
51280
51303
51524
51611
53827
54187
54518
55131
55303
55332
55379
55509
55622
55858
55969
57103
57705
58191
58475
64581
79050
79084
79607
79689
79953
79961
80723
80896
81502
81579
81894
84059
84141
84172
84433
84532
84798
84807
84842
90865
91662
91942
94120
112744
113675
114548
114836
120329
124935
126129
126364
126382
128338
131177
140606
144568
145864
152007
162540
199675
201965
283537
348249
360155
386593
400668
407977
414062
654790
677792
100133583
100141515
100306975
100510688
100527949
100533107
100533955

## Sheet: DAVID_gene ist 1
Results of the DAVID analysis of the gene set 1; the Annotation Clusters with the highest enrichment score are shown first, the terms give the functional group in wich the genes are classified; in the row GENES the human orthologous gene IDs are listed.
Annotation Cluster 1	Enrichment Score: 15.294212248860466
Category	Term	Count	%	PValue	Genes	List Total	Pop Hits	Pop Total	Fold Enrichment	Bonferroni	Benjamini	FDR
GOTERM_BP_FAT	GO:0006955~immune response	49	19.1406	8	7494, 10068, 3111, 3112, 2919, 940, 29126, 6347, 64581, 6351, 6357, 6355, 29851, 414062, 2206, 3108, 602, 51279, 671, 7409, 6359, 972, 7132, 1234, 6363, 4261, 407977, 58191, 2214, 2213, 10871, 1075, 6372, 5806, 5699, 3558, 114548, 3117, 4179, 5199, 100133583, 5996, 718, 715, 4064, 7097, 3569, 4067, 30835	203	690	13528	4	1	1	1
GOTERM_BP_FAT	GO:0006954~inflammatory response	31	12.1094	9	6774, 2919, 6401, 6347, 64581, 6351, 6357, 199, 6355, 6372, 2206, 414062, 5806, 112744, 114548, 51279, 84807, 7130, 4179, 5199, 7132, 1234, 718, 6363, 4261, 3689, 715, 4064, 7097, 4067, 3569	203	325	13528	6	1	8	1
GOTERM_BP_FAT	GO:0009611~response to wounding	37	14.4531	1	6774, 2919, 3998, 6401, 6347, 64581, 6351, 6357, 199, 6355, 6372, 414062, 2206, 7048, 1462, 5806, 112744, 51279, 114548, 84807, 7130, 4179, 5199, 7132, 1234, 5359, 7980, 718, 6363, 2255, 4261, 3689, 715, 4064, 7097, 4067, 3569	203	530	13528	4	2	8	2
GOTERM_BP_FAT	GO:0006952~defense response	39	15.2344	5	10871, 6774, 2919, 136, 6401, 962, 6347, 64581, 6351, 6357, 199, 6355, 6372, 414062, 2206, 5806, 112744, 51279, 114548, 602, 84807, 7130, 10312, 4179, 671, 972, 5199, 7132, 1234, 718, 6363, 4261, 3689, 715, 58191, 4064, 7097, 4067, 3569	203	615	13528	4	9	2	9
Annotation Cluster 2	Enrichment Score: 8.264161311041118
Category	Term	Count	%	PValue	Genes	List Total	Pop Hits	Pop Total	Fold Enrichment	Bonferroni	Benjamini	FDR
SP_PIR_KEYWORDS	signal	88	34.375	3	131177, 3111, 10130, 10068, 3112, 2919, 9510, 29126, 940, 945, 6347, 11010, 145864, 6351, 6357, 23753, 6355, 29851, 414062, 140606, 3108, 11096, 4828, 29992, 112744, 9507, 5225, 51279, 4360, 5793, 7130, 671, 6359, 3309, 7132, 6404, 6363, 7980, 2255, 3689, 7076, 58191, 2214, 2213, 3598, 10871, 5104, 10875, 3998, 1075, 6401, 962, 3460, 51303, 6947, 5803, 6372, 84059, 7048, 1462, 114836, 4052, 1506,…	250	3250	19235	2	1	1	4
UP_SEQ_FEATURE	signal peptide	88	34.375	4	131177, 3111, 10130, 10068, 3112, 2919, 9510, 29126, 940, 945, 6347, 11010, 145864, 6351, 6357, 23753, 6355, 29851, 414062, 140606, 3108, 11096, 4828, 29992, 112744, 9507, 5225, 51279, 4360, 5793, 7130, 671, 6359, 3309, 7132, 6404, 6363, 7980, 2255, 3689, 7076, 58191, 2214, 2213, 3598, 10871, 5104, 10875, 3998, 1075, 6401, 962, 3460, 51303, 6947, 5803, 6372, 84059, 7048, 1462, 114836, 4052, 1506,…	250	3250	19113	2	4	4	7
UP_SEQ_FEATURE	disulfide bond	77	30.0781	1	131177, 3111, 10130, 10068, 3112, 2919, 9510, 29126, 940, 945, 6347, 64581, 145864, 6351, 6357, 6355, 29851, 414062, 3108, 11096, 112744, 9507, 5225, 51279, 4360, 7130, 671, 6359, 972, 7132, 1234, 10663, 6404, 6363, 7980, 3689, 407977, 7076, 58191, 2214, 2213, 3598, 10871, 136, 10875, 3998, 1075, 6401, 962, 6947, 6372, 7048, 1462, 114836, 4052, 1506, 5806, 4055, 7873, 3558, 811, 400668, 27090, 31…	250	2819	19113	2	1	6	2
SP_PIR_KEYWORDS	disulfide bond	78	30.4688	2	131177, 3111, 10130, 10068, 3112, 2919, 9510, 29126, 940, 945, 6347, 64581, 145864, 6351, 6357, 6355, 29851, 2206, 414062, 3108, 11096, 112744, 9507, 5225, 51279, 4360, 7130, 671, 6359, 972, 7132, 1234, 10663, 6404, 6363, 7980, 3689, 407977, 7076, 58191, 2214, 2213, 3598, 10871, 136, 10875, 3998, 1075, 6401, 962, 6947, 6372, 7048, 1462, 114836, 4052, 1506, 5806, 4055, 7873, 3558, 811, 400668, 270…	250	2924	19235	2	8	4	3
SP_PIR_KEYWORDS	Secreted	49	19.1406	1	131177, 10068, 2919, 9510, 6347, 145864, 6351, 6357, 6355, 29851, 414062, 11096, 4828, 112744, 29992, 5225, 9507, 51279, 671, 6359, 7132, 7980, 6363, 2255, 407977, 7076, 58191, 2214, 5104, 10875, 6947, 90865, 6372, 4052, 1462, 5806, 7873, 3558, 811, 400668, 100141515, 11117, 1116, 5199, 6388, 718, 81579, 3569, 30835	250	1689	19235	2	5	7	2
SP_PIR_KEYWORDS	glycoprotein	91	35.5469	5	131177, 3111, 10068, 3112, 9510, 29126, 940, 945, 6347, 79689, 64581, 145864, 4247, 9200, 29851, 3108, 11096, 29992, 112744, 9507, 51279, 4360, 5793, 7130, 51524, 3290, 671, 6505, 6359, 972, 7132, 1234, 10663, 6404, 7980, 2255, 3689, 407977, 7076, 58191, 2214, 2213, 3598, 5251, 10871, 5104, 136, 10875, 1075, 6401, 963, 962, 3460, 6947, 5803, 7048, 1462, 114836, 4052, 1506, 5806, 4055, 7873, 3558,…	250	4318	19235	1	1	2	7
GOTERM_CC_FAT	GO:0005576~extracellular region	58	22.6562	2	131177, 10068, 2919, 9510, 6347, 11010, 145864, 6351, 6357, 6355, 29851, 414062, 11096, 4828, 112744, 29992, 9507, 5225, 51279, 978, 671, 6359, 7132, 7980, 6363, 2255, 407977, 7076, 58191, 2214, 3598, 5104, 10875, 6401, 6947, 5803, 90865, 6372, 1506, 4052, 1462, 5806, 7873, 3558, 811, 400668, 100141515, 11117, 1116, 5199, 6388, 152007, 718, 715, 81579, 144568, 3569, 30835	200	2010	12782	1	5	2	3
UP_SEQ_FEATURE	glycosylation site:N-linked (GlcNAc...)	85	33.2031	5	131177, 3111, 10068, 3112, 9510, 29126, 940, 945, 6347, 79689, 64581, 4247, 9200, 29851, 3108, 11096, 29992, 112744, 9507, 51279, 4360, 5793, 7130, 51524, 3290, 671, 6505, 972, 7132, 10663, 6404, 7980, 2255, 3689, 407977, 7076, 58191, 2214, 2213, 3598, 5251, 10871, 5104, 136, 10875, 1075, 6401, 963, 962, 3460, 6947, 5803, 7048, 1462, 114836, 4052, 1506, 5806, 4055, 811, 400668, 27090, 3117, 4179,…	250	4129	19113	1	5	1	9
Annotation Cluster 3	Enrichment Score: 6.329245938867541
Category	Term	Count	%	PValue	Genes	List Total	Pop Hits	Pop Total	Fold Enrichment	Bonferroni	Benjamini	FDR
GOTERM_MF_FAT	GO:0030246~carbohydrate binding	25	9.76562	6	5104, 3998, 9510, 6401, 945, 6347, 64581, 145864, 4247, 6355, 6372, 7048, 1462, 5806, 3558, 114548, 811, 4360, 7130, 6359, 1116, 6404, 2255, 7097, 30835	196	354	12983	4	3	3	9
GOTERM_MF_FAT	GO:0001871~pattern binding	15	5.85938	7	7130, 5104, 9510, 6359, 6347, 145864, 64581, 2255, 6355, 6372, 7048, 1462, 7097, 5806, 114548	196	154	12983	6	3	9	1
GOTERM_MF_FAT	GO:0030247~polysaccharide binding	15	5.85938	7	7130, 5104, 9510, 6359, 6347, 145864, 64581, 2255, 6355, 6372, 7048, 1462, 7097, 5806, 114548	196	154	12983	6	3	9	1
GOTERM_MF_FAT	GO:0005539~glycosaminoglycan binding	13	5.07812	1	7130, 5104, 9510, 6359, 6347, 145864, 2255, 6355, 6372, 7048, 1462, 7097, 114548	196	140	12983	6	6	1	1
GOTERM_MF_FAT	GO:0008201~heparin binding	7	2.73438	4	2255, 6355, 5104, 6372, 9510, 6359, 6347	196	103	12983	4	0.89221670621391203	0.18332336262223001	6
Annotation Cluster 4	Enrichment Score: 5.543129044604299
Category	Term	Count	%	PValue	Genes	List Total	Pop Hits	Pop Total	Fold Enrichment	Bonferroni	Benjamini	FDR
GOTERM_MF_FAT	GO:0008009~chemokine activity	10	3.90625	2	6351, 6363, 6357, 2919, 6355, 6372, 6359, 414062, 58191, 6347	196	46	12983	14	1	5	3
GOTERM_MF_FAT	GO:0042379~chemokine receptor binding	10	3.90625	3	6351, 6363, 6357, 2919, 6355, 6372, 6359, 414062, 58191, 6347	196	49	12983	13	1	6	5
SP_PIR_KEYWORDS	inflammatory response	11	4.29688	5	84807, 6351, 718, 6363, 6357, 2919, 6355, 4064, 6347, 7097, 64581	250	77	19235	10	1	4	7
SMART	SM00199:SCY	9	3.51562	6	6351, 6363, 6357, 2919, 6355, 6372, 6359, 414062, 6347	126	41	9079	15	6	6	7
INTERPRO	IPR001811:Small chemokine, interleukin-8-like	9	3.51562	7	6351, 6363, 6357, 2919, 6355, 6372, 6359, 414062, 6347	231	41	16659	15	3	3	1
SP_PIR_KEYWORDS	cytokine	15	5.85938	1	2919, 6359, 6347, 6351, 6363, 6357, 90865, 6355, 6372, 407977, 414062, 58191, 112744, 3569, 3558	250	181	19235	6	3	5	1
SP_PIR_KEYWORDS	Secreted	49	19.1406	1	131177, 10068, 2919, 9510, 6347, 145864, 6351, 6357, 6355, 29851, 414062, 11096, 4828, 112744, 29992, 5225, 9507, 51279, 671, 6359, 7132, 7980, 6363, 2255, 407977, 7076, 58191, 2214, 5104, 10875, 6947, 90865, 6372, 4052, 1462, 5806, 7873, 3558, 811, 400668, 100141515, 11117, 1116, 5199, 6388, 718, 81579, 3569, 30835	250	1689	19235	2	5	7	2
GOTERM_CC_FAT	GO:0044421~extracellular region part	38	14.8438	2	3598, 2919, 9510, 10875, 6401, 6347, 145864, 6351, 5803, 6357, 90865, 6355, 6372, 414062, 1506, 4052, 1462, 11096, 112744, 9507, 5225, 51279, 3558, 811, 11117, 6359, 5199, 1116, 6388, 7980, 718, 6363, 2255, 144568, 407977, 7076, 58191, 3569	200	960	12782	2	4	4	2
GOTERM_MF_FAT	GO:0005125~cytokine activity	16	6.25	2	131177, 2919, 6359, 6347, 6351, 6363, 6357, 90865, 6355, 6372, 407977, 414062, 58191, 112744, 3569, 3558	196	195	12983	5	1	2	3
GOTERM_BP_FAT	GO:0042330~taxis	14	5.46875	7	2919, 6359, 6347, 6351, 1234, 6363, 2255, 6357, 3689, 6355, 6372, 414062, 58191, 3569	203	160	13528	5	1	1	1
GOTERM_BP_FAT	GO:0006935~chemotaxis	14	5.46875	7	2919, 6359, 6347, 6351, 1234, 6363, 2255, 6357, 3689, 6355, 6372, 414062, 58191, 3569	203	160	13528	5	1	1	1
INTERPRO	IPR000827:Small chemokine, C-C group, conserved site	7	2.73438	9	6351, 6363, 6357, 6355, 6359, 414062, 6347	231	25	16659	20	4	2	1
KEGG_PATHWAY	hsa04060:Cytokine-cytokine receptor interaction	20	7.8125	1	2919, 6359, 6347, 3460, 7132, 10663, 6351, 1234, 9180, 6363, 6357, 6355, 6372, 407977, 414062, 58191, 7048, 3569, 4055, 3558	105	262	5085	3.69684	1	5	1
GOTERM_CC_FAT	GO:0005576~extracellular region	58	22.6562	2	131177, 10068, 2919, 9510, 6347, 11010, 145864, 6351, 6357, 6355, 29851, 414062, 11096, 4828, 112744, 29992, 9507, 5225, 51279, 978, 671, 6359, 7132, 7980, 6363, 2255, 407977, 7076, 58191, 2214, 3598, 5104, 10875, 6401, 6947, 5803, 90865, 6372, 1506, 4052, 1462, 5806, 7873, 3558, 811, 400668, 100141515, 11117, 1116, 5199, 6388, 152007, 718, 715, 81579, 144568, 3569, 30835	200	2010	12782	1	5	2	3
GOTERM_CC_FAT	GO:0005615~extracellular space	29	11.3281	2	3598, 2919, 10875, 6401, 6347, 6351, 6357, 90865, 6355, 6372, 414062, 1506, 112744, 9507, 5225, 3558, 51279, 811, 6359, 5199, 1116, 6388, 718, 6363, 2255, 144568, 407977, 58191, 3569	200	685	12782	2	5	1	3
PIR_SUPERFAMILY	PIRSF001950:small inducible chemokine, C/CC types	7	2.73438	2	6351, 6363, 6357, 6355, 6359, 414062, 6347	139	23	7396	16	4	4	3
SP_PIR_KEYWORDS	chemotaxis	9	3.51562	4	6351, 6363, 6357, 6355, 6372, 6359, 414062, 58191, 6347	250	72	19235	9	1	1	5
KEGG_PATHWAY	hsa04062:Chemokine signaling pathway	15	5.85938	2	6774, 2919, 7409, 6359, 6347, 10663, 6351, 1234, 6363, 6357, 6355, 6372, 414062, 58191, 4067	105	187	5085	3	2	5	2
GOTERM_BP_FAT	GO:0007626~locomotory behavior	14	5.46875	2	2919, 6359, 6347, 6351, 1234, 6363, 2255, 6357, 3689, 6355, 6372, 414062, 58191, 3569	203	274	13528	3	0.339208958117033	1	0.41065340923426202
GOTERM_BP_FAT	GO:0007610~behavior	17	6.64062	1	6286, 6774, 2919, 6359, 6347, 353, 6351, 1234, 6363, 2255, 6357, 3689, 6355, 6372, 414062, 58191, 3569	203	469	13528	2	0.95421216186554803	5	3
BBID	109.Chemokine_families	7	2.73438	2	6351, 6363, 6357, 6355, 6372, 6359, 6347	24	25	358	4	0.134313394774422	0.134313394774422	2
PIR_SUPERFAMILY	PIRSF500572:small inducible cytokine, A2 type	3	1.17188	3	6357, 6355, 6347	139	5	7396	31	0.38973055631009801	0.15178253893011401	3
GOTERM_BP_FAT	GO:0007267~cell-cell signaling	16	6.25	3	7130, 5251, 6505, 945, 6359, 6351, 1234, 2255, 6357, 3689, 6355, 6372, 4828, 3569, 4067, 3558	203	600	13528	1	1	0.35464183224243301	45
Annotation Cluster 5	Enrichment Score: 3.626084171128652
Category	Term	Count	%	PValue	Genes	List Total	Pop Hits	Pop Total	Fold Enrichment	Bonferroni	Benjamini	FDR
GOTERM_BP_FAT	GO:0002684~positive regulation of immune system process	19	7.42188	1	136, 4179, 940, 84433, 64581, 972, 5199, 718, 715, 407977, 2206, 7048, 3108, 7097, 3932, 3569, 4067, 51279, 3558	203	238	13528	5.32003	2	5	2
GOTERM_BP_FAT	GO:0002694~regulation of leukocyte activation	15	5.85938	1	3662, 3111, 136, 671, 940, 29126, 84433, 972, 407977, 2206, 7048, 3108, 3932, 3569, 3558	203	166	13528	6	3	5	3
GOTERM_BP_FAT	GO:0050865~regulation of cell activation	15	5.85938	3	3662, 3111, 136, 671, 940, 29126, 84433, 972, 407977, 2206, 7048, 3108, 3932, 3569, 3558	203	175	13528	5	6	7	6
GOTERM_BP_FAT	GO:0002696~positive regulation of leukocyte activation	11	4.29688	4	136, 940, 407977, 2206, 7048, 84433, 3108, 3932, 972, 3569, 3558	203	106	13528	6	6	6	6
GOTERM_BP_FAT	GO:0050867~positive regulation of cell activation	11	4.29688	6	136, 940, 407977, 2206, 7048, 84433, 3108, 3932, 972, 3569, 3558	203	111	13528	6	1	8	1
GOTERM_BP_FAT	GO:0001775~cell activation	17	6.64062	6	3662, 940, 7409, 962, 84433, 64581, 972, 5359, 7048, 3108, 7097, 578, 3932, 3569, 4067, 602, 3558	203	287	13528	3	1	8	1
GOTERM_BP_FAT	GO:0050863~regulation of T cell activation	11	4.29688	9	3662, 3111, 29126, 940, 7048, 84433, 3108, 3932, 972, 3569, 3558	203	117	13528	6	1	1	1
GOTERM_BP_FAT	GO:0051249~regulation of lymphocyte activation	12	4.6875	1	3662, 3111, 29126, 940, 407977, 7048, 84433, 3108, 3932, 972, 3569, 3558	203	148	13528	5	2	1	2
GOTERM_BP_FAT	GO:0045321~leukocyte activation	15	5.85938	1	3662, 940, 7409, 962, 84433, 64581, 972, 7048, 3108, 7097, 578, 3932, 4067, 602, 3558	203	242	13528	4	2	1	2
GOTERM_BP_FAT	GO:0042110~T cell activation	11	4.29688	1	3662, 940, 7409, 962, 84433, 3108, 64581, 3932, 972, 3558, 602	203	126	13528	5	3	1	3
GOTERM_BP_FAT	GO:0048534~hemopoietic or lymphoid organ development	15	5.85938	3	3662, 3059, 940, 84433, 972, 2255, 7076, 7048, 3108, 578, 3932, 4005, 4067, 602, 3558	203	260	13528	3	5	3	6
GOTERM_BP_FAT	GO:0030097~hemopoiesis	14	5.46875	5	3662, 3059, 940, 84433, 972, 7076, 7048, 3108, 578, 4005, 4067, 3932, 602, 3558	203	236	13528	3	8	4	9
GOTERM_BP_FAT	GO:0002520~immune system development	15	5.85938	6	3662, 3059, 940, 84433, 972, 2255, 7076, 7048, 3108, 578, 3932, 4005, 4067, 602, 3558	203	276	13528	3	0.110858334411956	4	0.116631261726518
GOTERM_BP_FAT	GO:0051251~positive regulation of lymphocyte activation	9	3.51562	9	940, 407977, 7048, 84433, 3108, 3932, 972, 3569, 3558	203	97	13528	6	0.15583926681604601	6	0.168118327780864
GOTERM_BP_FAT	GO:0045580~regulation of T cell differentiation	7	2.73438	1	3662, 3111, 7048, 84433, 3108, 972, 3558	203	51	13528	9	0.16459968316153401	6	0.178461289888631
GOTERM_BP_FAT	GO:0050870~positive regulation of T cell activation	8	3.125	1	940, 7048, 84433, 3108, 3932, 972, 3569, 3558	203	76	13528	7	0.20680251521323101	7	0.229842312039929
GOTERM_BP_FAT	GO:0002521~leukocyte differentiation	10	3.90625	1	3662, 940, 7048, 84433, 3108, 578, 3932, 972, 3558, 602	203	131	13528	5	0.227291787649717	7	0.255771876452282
GOTERM_BP_FAT	GO:0046649~lymphocyte activation	12	4.6875	1	3662, 940, 7409, 962, 84433, 3108, 578, 64581, 3932, 972, 3558, 602	203	199	13528	4	0.28732443324152201	8	0.33585925551578
GOTERM_BP_FAT	GO:0045619~regulation of lymphocyte differentiation	7	2.73438	3	3662, 3111, 7048, 84433, 3108, 972, 3558	203	63	13528	7	0.44290255147372998	1	0.57935035186508199
GOTERM_BP_FAT	GO:0030217~T cell differentiation	7	2.73438	4	940, 84433, 3108, 3932, 972, 3558, 602	203	65	13528	7	0.50035653221238996	1	0.68677086658573905
GOTERM_BP_FAT	GO:0030098~lymphocyte differentiation	8	3.125	8	940, 84433, 3108, 578, 3932, 972, 3558, 602	203	103	13528	5	0.77631779340754503	2	1
GOTERM_BP_FAT	GO:0045582~positive regulation of T cell differentiation	4	1.5625	1	7048, 3108, 972, 3558	203	32	13528	8	0.99999999833215703	0.19347344338897099	18
GOTERM_BP_FAT	GO:0045621~positive regulation of lymphocyte differentiation	4	1.5625	1	7048, 3108, 972, 3558	203	35	13528	7	0.99999999999411504	0.22393305798102101	22
GOTERM_BP_FAT	GO:0045061~thymic T cell selection	3	1.17188	1	84433, 3108, 972	203	13	13528	15	0.99999999999712896	0.225504531003588	23
GOTERM_BP_FAT	GO:0051094~positive regulation of developmental process	10	3.90625	2	407977, 9021, 7048, 3108, 972, 4067, 3569, 23576, 7132, 3558	203	278	13528	2	1	0.29177255308245498	33
SP_PIR_KEYWORDS	chromosomal rearrangement	9	3.51562	2	3662, 330, 7048, 3932, 4005, 7170, 3558, 602, 2213	250	279	19235	2	0.99994602173662905	0.31474127575880601	33
GOTERM_BP_FAT	GO:0045058~T cell selection	3	1.17188	3	84433, 3108, 972	203	19	13528	10	1	0.34286364420819099	42
GOTERM_BP_FAT	GO:0044093~positive regulation of molecular function	15	5.85938	5	3662, 91662, 136, 6401, 84433, 972, 2206, 7048, 7097, 578, 3932, 3569, 5699, 114548, 3558	203	586	13528	1	1	0.44963305683793198	62
GOTERM_BP_FAT	GO:0033077~T cell differentiation in the thymus	3	1.17188	6	84433, 3108, 972	203	27	13528	7	1	0.46875360424004098	65
GOTERM_BP_FAT	GO:0045597~positive regulation of cell differentiation	7	2.73438	0.128683602393727	9021, 7048, 3108, 972, 4067, 3569, 3558	203	229	13528	2	1	0.678717787212893	90
GOTERM_BP_FAT	GO:0043085~positive regulation of catalytic activity	11	4.29688	0.25051752376730002	91662, 136, 6401, 2206, 7048, 578, 3932, 972, 5699, 3558, 114548	203	520	13528	1	1	0.84791158053384197	99
Annotation Cluster 6	Enrichment Score: 3.4373426580396704
Category	Term	Count	%	PValue	Genes	List Total	Pop Hits	Pop Total	Fold Enrichment	Bonferroni	Benjamini	FDR
SP_PIR_KEYWORDS	immune response	18	7.03125	5	3111, 10871, 3112, 3117, 4179, 64581, 100133583, 972, 5199, 718, 715, 407977, 4064, 3108, 7097, 30835, 3558, 51279	250	224	19235	6	1	6	7
GOTERM_BP_FAT	GO:0002684~positive regulation of immune system process	19	7.42188	1	136, 4179, 940, 84433, 64581, 972, 5199, 718, 715, 407977, 2206, 7048, 3108, 7097, 3932, 3569, 4067, 51279, 3558	203	238	13528	5.32003	2	5	2
GOTERM_BP_FAT	GO:0006959~humoral immune response	11	4.29688	2	718, 715, 4179, 940, 2206, 6347, 5199, 3569, 5699, 51279, 602	203	79	13528	9	4	6	4
GOTERM_BP_FAT	GO:0002252~immune effector process	12	4.6875	5	718, 715, 4179, 3108, 5806, 5199, 972, 4067, 3569, 51279, 602, 114548	203	134	13528	5	8	8	8
GOTERM_BP_FAT	GO:0048584~positive regulation of response to stimulus	15	5.85938	1	91662, 136, 4179, 64581, 5199, 7132, 9180, 718, 2255, 715, 3108, 7097, 3569, 4067, 51279	203	236	13528	4	2	1	2
GOTERM_BP_FAT	GO:0045087~innate immune response	11	4.29688	4	718, 4261, 715, 4179, 4064, 58191, 7097, 64581, 5199, 7132, 51279	203	138	13528	5	6	3	7
GOTERM_BP_FAT	GO:0002443~leukocyte mediated immunity	9	3.51562	4	718, 715, 4179, 3108, 972, 4067, 3569, 51279, 602	203	86	13528	6	6	3	7
SP_PIR_KEYWORDS	innate immunity	8	3.125	6	718, 715, 4179, 4064, 7097, 64581, 5199, 51279	250	78	19235	7	2	2	9
GOTERM_BP_FAT	GO:0016064~immunoglobulin mediated immune response	7	2.73438	1	718, 715, 4179, 3108, 972, 51279, 602	203	54	13528	8	0.220042370344639	7	0.24652060434835399
GOTERM_BP_FAT	GO:0002250~adaptive immune response	8	3.125	1	10068, 718, 715, 4179, 3108, 972, 51279, 602	203	77	13528	6	0.22249975391420501	7	0.24964699708151999
GOTERM_BP_FAT	GO:0002460~adaptive immune response based on somatic recombination of immune receptors built from immunoglobulin superfamily domains	8	3.125	1	10068, 718, 715, 4179, 3108, 972, 51279, 602	203	77	13528	6	0.22249975391420501	7	0.24964699708151999
GOTERM_BP_FAT	GO:0019724~B cell mediated immunity	7	2.73438	1	718, 715, 4179, 3108, 972, 51279, 602	203	56	13528	8	0.26272156614429398	8	0.30225838020336798
GOTERM_BP_FAT	GO:0002253~activation of immune response	8	3.125	5	718, 715, 4179, 7097, 64581, 5199, 4067, 51279	203	94	13528	5	0.57923676395772805	1	0.85610984332461504
GOTERM_BP_FAT	GO:0002449~lymphocyte mediated immunity	7	2.73438	6	718, 715, 4179, 3108, 972, 51279, 602	203	70	13528	6	0.64500616122885501	2	1
GOTERM_BP_FAT	GO:0002526~acute inflammatory response	8	3.125	6	718, 6774, 715, 4179, 5199, 4067, 3569, 51279	203	98	13528	5	0.67141788286634096	2	1
GOTERM_BP_FAT	GO:0002455~humoral immune response mediated by circulating immunoglobulin	5	1.95312	1	718, 715, 4179, 51279, 602	203	31	13528	10	0.84753419295927701	3	1
GOTERM_BP_FAT	GO:0050778~positive regulation of immune response	9	3.51562	1	718, 715, 4179, 7097, 3108, 64581, 5199, 4067, 51279	203	145	13528	4	0.92139457280607096	4	2
GOTERM_BP_FAT	GO:0006956~complement activation	5	1.95312	3	718, 715, 4179, 5199, 51279	203	42	13528	7	0.99724809994569297	8	5
GOTERM_BP_FAT	GO:0002541~activation of plasma proteins involved in acute inflammatory response	5	1.95312	3	718, 715, 4179, 5199, 51279	203	43	13528	7	0.998381612497654	9	6
SP_PIR_KEYWORDS	complement pathway	4	1.5625	6	718, 715, 4179, 51279	250	29	19235	10	0.86839664020671403	0.10654972343937399	7
INTERPRO	IPR016060:Complement control module	5	1.95312	7	715, 4179, 6401, 1462, 51279	231	57	16659	6	0.98376980228298105	0.40256525493254502	10
GOTERM_BP_FAT	GO:0006958~complement activation, classical pathway	4	1.5625	9	718, 715, 4179, 51279	203	29	13528	9	0.99999978701801795	0.168966389738613	14
GOTERM_BP_FAT	GO:0051604~protein maturation	6	2.34375	3	811, 718, 715, 4179, 5199, 51279	203	122	13528	3	1	0.35544337085168398	46
GOTERM_BP_FAT	GO:0051605~protein maturation by peptide bond cleavage	5	1.95312	3	718, 715, 4179, 5199, 51279	203	86	13528	3	1	0.376009120135196	49
GOTERM_BP_FAT	GO:0016485~protein processing	5	1.95312	8	718, 715, 4179, 5199, 51279	203	112	13528	2	1	0.563569221514856	78
KEGG_PATHWAY	hsa04610:Complement and coagulation cascades	4	1.5625	0.166699358087494	718, 715, 5104, 4179	105	69	5085	2	0.99999999597299705	0.56848170356010297	87
SP_PIR_KEYWORDS	plasma	3	1.17188	0.33942652692721398	718, 715, 5199	250	93	19235	2	1	0.85923839881966702	99
Annotation Cluster 7	Enrichment Score: 3.348746606047765
Category	Term	Count	%	PValue	Genes	List Total	Pop Hits	Pop Total	Fold Enrichment	Bonferroni	Benjamini	FDR
GOTERM_BP_FAT	GO:0048584~positive regulation of response to stimulus	15	5.85938	1	91662, 136, 4179, 64581, 5199, 7132, 9180, 718, 2255, 715, 3108, 7097, 3569, 4067, 51279	203	236	13528	4	2	1	2
GOTERM_BP_FAT	GO:0050729~positive regulation of inflammatory response	6	2.34375	7	91662, 718, 9180, 136, 3569, 7132	203	30	13528	13	0.11851957739426799	5	0.125215778847131
GOTERM_BP_FAT	GO:0031349~positive regulation of defense response	8	3.125	1	91662, 718, 9180, 136, 7097, 64581, 3569, 7132	203	73	13528	7	0.16414719876684999	6	0.17792444095108201
GOTERM_BP_FAT	GO:0050727~regulation of inflammatory response	8	3.125	1	91662, 718, 9180, 136, 6401, 3569, 7132, 3558	203	76	13528	7	0.20680251521323101	7	0.229842312039929
GOTERM_BP_FAT	GO:0032103~positive regulation of response to external stimulus	7	2.73438	3	91662, 718, 9180, 2255, 136, 3569, 7132	203	64	13528	7	0.47145277088486398	1	0.63128417749078702
GOTERM_BP_FAT	GO:0032101~regulation of response to external stimulus	10	3.90625	6	91662, 718, 9180, 2255, 136, 6401, 7048, 3569, 7132, 3558	203	159	13528	4	0.661864431693723	2	1
GOTERM_BP_FAT	GO:0002675~positive regulation of acute inflammatory response	3	1.17188	1	718, 9180, 3569	203	12	13528	16	0.99999999985910804	0.20294398977988701	20
GOTERM_BP_FAT	GO:0002673~regulation of acute inflammatory response	3	1.17188	3	718, 9180, 3569	203	21	13528	9	1	0.369939854256921	48
Annotation Cluster 8	Enrichment Score: 3.1538674434761984
Category	Term	Count	%	PValue	Genes	List Total	Pop Hits	Pop Total	Fold Enrichment	Bonferroni	Benjamini	FDR
GOTERM_BP_FAT	GO:0031349~positive regulation of defense response	8	3.125	1	91662, 718, 9180, 136, 7097, 64581, 3569, 7132	203	73	13528	7	0.16414719876684999	6	0.17792444095108201
GOTERM_BP_FAT	GO:0032675~regulation of interleukin-6 production	6	2.34375	1	91662, 136, 671, 7097, 112744, 3569	203	36	13528	11	0.26681211223331303	8	0.30776729346194598
GOTERM_BP_FAT	GO:0001819~positive regulation of cytokine production	8	3.125	3	91662, 136, 7097, 84433, 64581, 3569, 602, 114548	203	90	13528	5	0.48537186164725499	1	0.65761938375430395
GOTERM_BP_FAT	GO:0032755~positive regulation of interleukin-6 production	3	1.17188	3	136, 7097, 3569	203	19	13528	10	1	0.34286364420819099	42
Annotation Cluster 9	Enrichment Score: 3.0807895184817826
Category	Term	Count	%	PValue	Genes	List Total	Pop Hits	Pop Total	Fold Enrichment	Bonferroni	Benjamini	FDR
KEGG_PATHWAY	hsa04672:Intestinal immune network for IgA production	11	4.29688	3	3111, 3112, 3117, 940, 29851, 407977, 3108, 100133583, 3569, 4055, 3558	105	49	5085	10.8717	3	3	3
KEGG_PATHWAY	hsa05332:Graft-versus-host disease	8	3.125	1	3111, 3112, 3117, 940, 3108, 100133583, 3569, 3558	105	39	5085	9	1	3	1
KEGG_PATHWAY	hsa04514:Cell adhesion molecules (CAMs)	12	4.6875	6	3111, 6404, 3112, 3117, 3689, 29126, 940, 29851, 6401, 1462, 3108, 100133583	105	132	5085	4.4026	7	1	7
KEGG_PATHWAY	hsa05330:Allograft rejection	7	2.73438	7	3111, 3112, 3117, 940, 3108, 100133583, 3558	105	36	5085	9	7	1	8
GOTERM_BP_FAT	GO:0002504~antigen processing and presentation of peptide or polysaccharide antigen via MHC class II	6	2.34375	1	3111, 3112, 3117, 3108, 972, 100133583	203	33	13528	12	0.18339824951848099	6	0.20102306932869801
GOTERM_MF_FAT	GO:0032395~MHC class II receptor activity	5	1.95312	1	3111, 3112, 3117, 3108, 100133583	196	19	12983	17	7	9	0.22976998129307
KEGG_PATHWAY	hsa05322:Systemic lupus erythematosus	10	3.90625	1	3111, 718, 3112, 3117, 715, 940, 3108, 100133583, 2214, 2213	105	99	5085	4	1	2	0.185992297594328
KEGG_PATHWAY	hsa04940:Type I diabetes mellitus	7	2.73438	1	3111, 3112, 3117, 940, 3108, 100133583, 3558	105	42	5085	8	1	2	0.20490693747891001
GOTERM_BP_FAT	GO:0019882~antigen processing and presentation	8	3.125	2	811, 3111, 3112, 3117, 3108, 972, 100133583, 30835	203	83	13528	6	0.33168929949495002	1	0.399460393789552
KEGG_PATHWAY	hsa04612:Antigen processing and presentation	9	3.51562	2	811, 3111, 3112, 3117, 4261, 3108, 3309, 972, 100133583	105	83	5085	5	2	3	0.29036868769771701
KEGG_PATHWAY	hsa05310:Asthma	6	2.34375	2	3111, 3112, 3117, 2206, 3108, 100133583	105	29	5085	10	2	2	0.29259262189289498
KEGG_PATHWAY	hsa05320:Autoimmune thyroid disease	7	2.73438	5	3111, 3112, 3117, 940, 3108, 100133583, 3558	105	51	5085	6	5	5	0.60507706665254801
SP_PIR_KEYWORDS	mhc ii	5	1.95312	6	3111, 3112, 3117, 3108, 100133583	250	31	19235	12	0.19502366023958601	1	0.88501699491652097
GOTERM_CC_FAT	GO:0042613~MHC class II protein complex	5	1.95312	9	3111, 3112, 3117, 3108, 100133583	200	29	12782	11	0.20359324553279101	4	1
PIR_SUPERFAMILY	PIRSF001991:class II histocompatibility antigen	5	1.95312	1	3111, 3112, 3117, 3108, 100133583	139	26	7396	10	0.17032745052596801	8	1
UP_SEQ_FEATURE	region of interest:Connecting peptide	5	1.95312	1	3111, 3112, 3117, 3108, 100133583	250	38	19113	10	0.70957899617000397	0.18622438798920399	2
UP_SEQ_FEATURE	domain:Ig-like C1-type	5	1.95312	1	3111, 3112, 3117, 3108, 100133583	250	40	19113	9	0.77692308415857902	0.192909769810437	2
KEGG_PATHWAY	hsa05416:Viral myocarditis	7	2.73438	3	3111, 3112, 3117, 3689, 940, 3108, 100133583	105	71	5085	4	0.27988818088888201	2	3
INTERPRO	IPR014745:MHC class II, alpha/beta chain, N-terminal	4	1.5625	3	3112, 3117, 3108, 100133583	231	22	16659	13	0.82026847555670401	0.34888745276616201	4
INTERPRO	IPR001003:MHC class II, alpha chain, N-terminal	3	1.17188	1	3111, 3117, 3108	231	12	16659	18	0.99747187715512198	0.41938166905329499	15
GOTERM_CC_FAT	GO:0042611~MHC protein complex	5	1.95312	1	3111, 3112, 3117, 3108, 100133583	200	57	12782	5	0.93387398914011399	0.18855440022870201	14
SMART	SM00407:IGc1	5	1.95312	1	3111, 3112, 3117, 3108, 100133583	126	68	9079	5	0.75284992628112002	0.37244241733579603	14
INTERPRO	IPR003597:Immunoglobulin C1-set	5	1.95312	1	3111, 3112, 3117, 3108, 100133583	231	68	16659	5	0.99949110344160197	0.46843979592492802	19
UP_SEQ_FEATURE	region of interest:Alpha-2	3	1.17188	2	3111, 3117, 3108	250	20	19113	11.4678	0.99999999993954802	0.83633552672707601	35.0391
UP_SEQ_FEATURE	region of interest:Alpha-1	3	1.17188	2	3111, 3117, 3108	250	20	19113	11.4678	0.99999999993954802	0.83633552672707601	35.0391
INTERPRO	IPR003006:Immunoglobulin/major histocompatibility complex, conserved site	5	1.95312	3	3111, 3112, 3117, 3108, 100133583	231	87	16659	4	0.99999996315673101	0.61361532097719595	37
SP_PIR_KEYWORDS	heterodimer	5	1.95312	4	3111, 3117, 3689, 476, 100133583	250	103	19235	3	0.99999975120297302	0.36061837283230902	46
Annotation Cluster 10	Enrichment Score: 3.0341936976186004
Category	Term	Count	%	PValue	Genes	List Total	Pop Hits	Pop Total	Fold Enrichment	Bonferroni	Benjamini	FDR
GOTERM_BP_FAT	GO:0045807~positive regulation of endocytosis	6	2.34375	6	811, 718, 2255, 6401, 64581, 5806	203	29	13528	13	0.100943113464249	4	0.105629214847102
GOTERM_BP_FAT	GO:0051050~positive regulation of transport	13	5.07812	1	811, 91662, 136, 6401, 64581, 718, 2255, 2206, 5806, 578, 3569, 114548, 3558	203	223	13528	3	0.200583064540797	7	0.22210257190434701
GOTERM_BP_FAT	GO:0060627~regulation of vesicle-mediated transport	8	3.125	5	811, 718, 2255, 136, 6401, 2206, 64581, 5806	203	96	13528	5	0.62587168806149995	2	0.97171583126082195
GOTERM_BP_FAT	GO:0050766~positive regulation of phagocytosis	4	1.5625	6	811, 718, 64581, 5806	203	12	13528	22	0.67035714417563297	2	1
GOTERM_BP_FAT	GO:0050764~regulation of phagocytosis	4	1.5625	1	811, 718, 64581, 5806	203	16	13528	16	0.93308394434723796	4	2
GOTERM_BP_FAT	GO:0030100~regulation of endocytosis	6	2.34375	2	811, 718, 2255, 6401, 64581, 5806	203	61	13528	6	0.973408220104654	5	3
GOTERM_BP_FAT	GO:0051130~positive regulation of cellular component organization	7	2.73438	5	811, 718, 2255, 940, 6401, 64581, 5806	203	181	13528	2	1	0.44310332756291099	61
Annotation Cluster 11	Enrichment Score: 2.919587912579763
Category	Term	Count	%	PValue	Genes	List Total	Pop Hits	Pop Total	Fold Enrichment	Bonferroni	Benjamini	FDR
GOTERM_BP_FAT	GO:0045580~regulation of T cell differentiation	7	2.73438	1	3662, 3111, 7048, 84433, 3108, 972, 3558	203	51	13528	9	0.16459968316153401	6	0.178461289888631
GOTERM_BP_FAT	GO:0002504~antigen processing and presentation of peptide or polysaccharide antigen via MHC class II	6	2.34375	1	3111, 3112, 3117, 3108, 972, 100133583	203	33	13528	12	0.18339824951848099	6	0.20102306932869801
GOTERM_BP_FAT	GO:0019882~antigen processing and presentation	8	3.125	2	811, 3111, 3112, 3117, 3108, 972, 100133583, 30835	203	83	13528	6	0.33168929949495002	1	0.399460393789552
GOTERM_BP_FAT	GO:0045619~regulation of lymphocyte differentiation	7	2.73438	3	3662, 3111, 7048, 84433, 3108, 972, 3558	203	63	13528	7	0.44290255147372998	1	0.57935035186508199
GOTERM_BP_FAT	GO:0048002~antigen processing and presentation of peptide antigen	5	1.95312	7	811, 3111, 3108, 972, 30835	203	28	13528	11	0.71837704683397097	2	1
GOTERM_BP_FAT	GO:0019886~antigen processing and presentation of exogenous peptide antigen via MHC class II	3	1.17188	5	3111, 3108, 972	203	8	13528	24	0.99995327203055995	0.12767335972558799	9
GOTERM_BP_FAT	GO:0002495~antigen processing and presentation of peptide antigen via MHC class II	3	1.17188	5	3111, 3108, 972	203	8	13528	24	0.99995327203055995	0.12767335972558799	9
GOTERM_BP_FAT	GO:0002478~antigen processing and presentation of exogenous peptide antigen	3	1.17188	1	3111, 3108, 972	203	11	13528	18	0.99999999476760504	0.18538243856827599	17
GOTERM_BP_FAT	GO:0019884~antigen processing and presentation of exogenous antigen	3	1.17188	1	3111, 3108, 972	203	14	13528	14	0.99999999999995504	0.24772054759902701	26
Annotation Cluster 12	Enrichment Score: 2.380919377368529
Category	Term	Count	%	PValue	Genes	List Total	Pop Hits	Pop Total	Fold Enrichment	Bonferroni	Benjamini	FDR
GOTERM_BP_FAT	GO:0002696~positive regulation of leukocyte activation	11	4.29688	4	136, 940, 407977, 2206, 7048, 84433, 3108, 3932, 972, 3569, 3558	203	106	13528	6	6	6	6
GOTERM_BP_FAT	GO:0050867~positive regulation of cell activation	11	4.29688	6	136, 940, 407977, 2206, 7048, 84433, 3108, 3932, 972, 3569, 3558	203	111	13528	6	1	8	1
GOTERM_BP_FAT	GO:0050863~regulation of T cell activation	11	4.29688	9	3662, 3111, 29126, 940, 7048, 84433, 3108, 3932, 972, 3569, 3558	203	117	13528	6	1	1	1
GOTERM_BP_FAT	GO:0051251~positive regulation of lymphocyte activation	9	3.51562	9	940, 407977, 7048, 84433, 3108, 3932, 972, 3569, 3558	203	97	13528	6	0.15583926681604601	6	0.168118327780864
GOTERM_BP_FAT	GO:0050870~positive regulation of T cell activation	8	3.125	1	940, 7048, 84433, 3108, 3932, 972, 3569, 3558	203	76	13528	7	0.20680251521323101	7	0.229842312039929
GOTERM_BP_FAT	GO:0030217~T cell differentiation	7	2.73438	4	940, 84433, 3108, 3932, 972, 3558, 602	203	65	13528	7	0.50035653221238996	1	0.68677086658573905
GOTERM_BP_FAT	GO:0002697~regulation of immune effector process	7	2.73438	4	718, 136, 940, 407977, 2206, 3569, 3558	203	101	13528	4	0.99894425997337699	9	6
GOTERM_BP_FAT	GO:0050871~positive regulation of B cell activation	4	1.5625	1	407977, 84433, 3569, 3558	203	33	13528	8	0.99999999972222997	0.20111076025001101	19
GOTERM_BP_FAT	GO:0042129~regulation of T cell proliferation	5	1.95312	1	29126, 940, 84433, 3569, 3558	203	62	13528	5	0.99999999993502597	0.20725043564102499	20
GOTERM_BP_FAT	GO:0042102~positive regulation of T cell proliferation	4	1.5625	2	940, 84433, 3569, 3558	203	39	13528	6	0.999999999999999	0.27031971858926801	29
GOTERM_BP_FAT	GO:0050670~regulation of lymphocyte proliferation	5	1.95312	3	29126, 940, 84433, 3569, 3558	203	83	13528	4	1	0.35353985342795402	45
GOTERM_BP_FAT	GO:0070663~regulation of leukocyte proliferation	5	1.95312	3	29126, 940, 84433, 3569, 3558	203	84	13528	3	1	0.36037736430883799	46
GOTERM_BP_FAT	GO:0032944~regulation of mononuclear cell proliferation	5	1.95312	3	29126, 940, 84433, 3569, 3558	203	84	13528	3	1	0.36037736430883799	46
GOTERM_BP_FAT	GO:0050864~regulation of B cell activation	4	1.5625	4	407977, 84433, 3569, 3558	203	51	13528	5	1	0.37949241747481599	50
GOTERM_BP_FAT	GO:0050671~positive regulation of lymphocyte proliferation	4	1.5625	4	940, 84433, 3569, 3558	203	55	13528	4	1	0.42228631918280102	57
GOTERM_BP_FAT	GO:0070665~positive regulation of leukocyte proliferation	4	1.5625	5	940, 84433, 3569, 3558	203	56	13528	4	1	0.43069707768202198	58
GOTERM_BP_FAT	GO:0032946~positive regulation of mononuclear cell proliferation	4	1.5625	5	940, 84433, 3569, 3558	203	56	13528	4	1	0.43069707768202198	58
GOTERM_BP_FAT	GO:0002637~regulation of immunoglobulin production	3	1.17188	5	407977, 3569, 3558	203	26	13528	7	1	0.45160720707482699	62
KEGG_PATHWAY	hsa04660:T cell receptor signaling pathway	6	2.34375	6	940, 29851, 7409, 84433, 3932, 3558	105	108	5085	2	0.99950824005522299	0.37879553023025597	55
GOTERM_BP_FAT	GO:0002700~regulation of production of molecular mediator of immune response	3	1.17188	0.12475312105372199	407977, 3569, 3558	203	41	13528	4	1	0.67014573498738494	89
Annotation Cluster 13	Enrichment Score: 2.2810734905389225
Category	Term	Count	%	PValue	Genes	List Total	Pop Hits	Pop Total	Fold Enrichment	Bonferroni	Benjamini	FDR
INTERPRO	IPR011029:DEATH-like	6	2.34375	2	91662, 120329, 837, 330, 7132, 114548	231	67	16659	6	0.70021606027212702	0.33072779725342899	3
UP_SEQ_FEATURE	domain:CARD	4	1.5625	6	120329, 837, 330, 84433	250	29	19113	10	0.99478582264572002	0.408821569866891	9
SMART	SM00114:CARD	4	1.5625	7	120329, 837, 330, 84433	126	29	9079	9	0.50596274709424605	0.29712216359757498	7
INTERPRO	IPR001315:Caspase Recruitment	4	1.5625	7	120329, 837, 330, 84433	231	29	16659	9	0.977657829176383	0.41902055567362301	10
Annotation Cluster 14	Enrichment Score: 2.186666105966809
Category	Term	Count	%	PValue	Genes	List Total	Pop Hits	Pop Total	Fold Enrichment	Bonferroni	Benjamini	FDR
GOTERM_BP_FAT	GO:0042035~regulation of cytokine biosynthetic process	7	2.73438	8	3662, 91662, 940, 84433, 112744, 3569, 602	203	74	13528	6	0.75168053422455094	2	1
GOTERM_BP_FAT	GO:0045076~regulation of interleukin-2 biosynthetic process	4	1.5625	2	3662, 940, 84433, 112744	203	19	13528	14	0.98922080630420595	6	4
GOTERM_BP_FAT	GO:0032663~regulation of interleukin-2 production	4	1.5625	9	3662, 940, 84433, 112744	203	30	13528	8	0.99999995386391305	0.176471507735669	15
GOTERM_BP_FAT	GO:0045086~positive regulation of interleukin-2 biosynthetic process	3	1.17188	1	3662, 940, 84433	203	13	13528	15	0.99999999999712896	0.225504531003588	23
GOTERM_BP_FAT	GO:0042108~positive regulation of cytokine biosynthetic process	4	1.5625	3	3662, 940, 84433, 602	203	48	13528	5	1	0.354594064967439	44.8883
Annotation Cluster 15	Enrichment Score: 2.1378393706599215
Category	Term	Count	%	PValue	Genes	List Total	Pop Hits	Pop Total	Fold Enrichment	Bonferroni	Benjamini	FDR
GOTERM_BP_FAT	GO:0042110~T cell activation	11	4.29688	1	3662, 940, 7409, 962, 84433, 3108, 64581, 3932, 972, 3558, 602	203	126	13528	5	3	1	3
GOTERM_BP_FAT	GO:0030217~T cell differentiation	7	2.73438	4	940, 84433, 3108, 3932, 972, 3558, 602	203	65	13528	7	0.50035653221238996	1	0.68677086658573905
BIOCARTA	h_ctla4Pathway:The Co-Stimulatory Signal During T-cell Activation	4	1.5625	1	940, 29851, 3932, 3558	38	19	1437	7	0.64168870268394496	0.289735404235751	11
KEGG_PATHWAY	hsa04660:T cell receptor signaling pathway	6	2.34375	6	940, 29851, 7409, 84433, 3932, 3558	105	108	5085	2	0.99950824005522299	0.37879553023025597	55
BBID	3.T_cell_receptor	4	1.5625	7	940, 7409, 3932, 3558	24	16	358	3	0.98108166001615704	0.86245604344849502	52
BBID	67.Ikaros_and_signaling_inhibitors	3	1.17188	0.324218363135506	7409, 3932, 3558	24	18	358	2	0.99999999791009897	0.99872147692858104	97
Annotation Cluster 16	Enrichment Score: 2.057926555006037
Category	Term	Count	%	PValue	Genes	List Total	Pop Hits	Pop Total	Fold Enrichment	Bonferroni	Benjamini	FDR
BBID	109.Chemokine_families	7	2.73438	2	6351, 6363, 6357, 6355, 6372, 6359, 6347	24	25	358	4	0.134313394774422	0.134313394774422	2
GOTERM_MF_FAT	GO:0008201~heparin binding	7	2.73438	4	2255, 6355, 5104, 6372, 9510, 6359, 6347	196	103	12983	4	0.89221670621391203	0.18332336262223001	6
SP_PIR_KEYWORDS	heparin-binding	4	1.5625	5	6355, 6372, 9510, 6359	250	65	19235	4	0.99999997971857502	0.38862413437778398	51
Annotation Cluster 17	Enrichment Score: 2.0037782995443756
Category	Term	Count	%	PValue	Genes	List Total	Pop Hits	Pop Total	Fold Enrichment	Bonferroni	Benjamini	FDR
UP_SEQ_FEATURE	topological domain:Cytoplasmic	66	25.7812	5	3111, 3112, 10952, 29126, 940, 945, 64581, 4247, 55379, 29851, 2206, 3108, 29992, 4360, 5793, 3290, 6505, 476, 5172, 972, 7132, 1234, 6404, 5359, 10663, 3689, 11230, 407977, 58191, 2214, 2213, 3598, 5251, 10871, 126129, 136, 3998, 6401, 963, 3460, 6238, 5803, 84059, 7048, 114836, 4055, 27090, 3117, 10312, 4179, 51280, 956, 162540, 126364, 100133583, 492, 2825, 9180, 199675, 58475, 283537, 4064, 5…	250	3374	19113	1	0.35293103533980802	0.103113178792863	0.794909127399545
SP_PIR_KEYWORDS	membrane	106	41.4062	8	54518, 84141, 29126, 940, 945, 94120, 11010, 79689, 55379, 29851, 2206, 29992, 3290, 671, 55858, 476, 5172, 6404, 5359, 5832, 3689, 407977, 10146, 80723, 2214, 2213, 3598, 5251, 10871, 3998, 6401, 51303, 5803, 7048, 1462, 25801, 128338, 27090, 3117, 10312, 4179, 51280, 126364, 124935, 492, 2825, 152007, 9180, 199675, 58475, 3932, 3111, 3112, 10952, 84433, 64581, 4247, 9200, 199, 3108, 55332, 578,…	250	6256	19235	1	0.241730679789909	2	1
SP_PIR_KEYWORDS	transmembrane	86	33.5938	2	3111, 3112, 10952, 84141, 29126, 940, 945, 79689, 11010, 64581, 4247, 55379, 9200, 29851, 2206, 3108, 578, 55332, 29992, 79953, 4360, 5793, 51524, 3290, 6505, 55858, 476, 5172, 972, 79050, 7132, 3954, 1234, 10663, 5359, 6404, 3689, 407977, 11230, 81894, 58191, 80723, 2214, 2213, 3598, 5251, 10871, 126129, 10970, 136, 9536, 3998, 6401, 963, 57705, 3460, 6238, 51303, 5803, 84059, 7048, 1462, 114836…	250	4973	19235	1	0.50637114787496795	4	2
UP_SEQ_FEATURE	transmembrane region	85	33.2031	2	3111, 3112, 10952, 84141, 29126, 940, 945, 79689, 11010, 64581, 4247, 55379, 9200, 29851, 2206, 3108, 578, 55332, 29992, 79953, 4360, 5793, 51524, 3290, 6505, 55858, 476, 5172, 972, 79050, 7132, 3954, 1234, 10663, 5359, 6404, 3689, 407977, 11230, 81894, 58191, 80723, 2214, 2213, 3598, 5251, 10871, 126129, 10970, 136, 9536, 3998, 6401, 963, 57705, 3460, 6238, 51303, 5803, 84059, 7048, 114836, 1283…	250	4911	19113	1	0.89926539811009099	0.24941940148563899	4
UP_SEQ_FEATURE	topological domain:Extracellular	52	20.3125	4	3111, 3112, 940, 29126, 945, 64581, 29851, 2206, 29992, 4360, 5793, 6505, 5172, 972, 7132, 6404, 5359, 10663, 1234, 3689, 11230, 407977, 58191, 2214, 2213, 3598, 5251, 10871, 136, 6401, 963, 3460, 5803, 84059, 7048, 114836, 4055, 3117, 4179, 956, 162540, 126364, 100133583, 492, 2825, 9180, 199675, 283537, 4064, 53827, 7097, 30835	250	2719	19113	1	0.97081022698074604	0.32474146878793098	6
GOTERM_CC_FAT	GO:0005887~integral to plasma membrane	31	12.1094	5	5251, 10871, 136, 940, 945, 962, 3460, 5803, 29851, 2206, 7048, 4360, 5793, 3117, 10312, 4179, 671, 51280, 6505, 476, 7132, 6404, 10663, 2825, 1234, 9180, 3689, 407977, 7097, 4067, 3569	200	1188	12782	1	0.71211452297745204	0.14414051204064901	6
GOTERM_CC_FAT	GO:0031226~intrinsic to plasma membrane	31	12.1094	7	5251, 10871, 136, 940, 945, 962, 3460, 5803, 29851, 2206, 7048, 4360, 5793, 3117, 10312, 4179, 671, 51280, 6505, 476, 7132, 6404, 10663, 2825, 1234, 9180, 3689, 407977, 7097, 4067, 3569	200	1215	12782	1	0.81816716076798301	0.172550745721227	9
GOTERM_CC_FAT	GO:0044459~plasma membrane part	49	19.1406	7	3111, 3112, 54518, 940, 29126, 945, 84433, 64581, 199, 29851, 2206, 3108, 4360, 5793, 2710, 2712, 671, 6505, 476, 5172, 972, 7132, 6404, 10663, 1234, 3689, 407977, 5251, 10871, 136, 6401, 962, 3460, 5803, 7048, 811, 3117, 10312, 4179, 51280, 11217, 100133583, 4478, 2825, 9180, 7097, 3569, 3932, 4067	200	2203	12782	1	0.83950376706706797	0.16718893956776501	9
SP_PIR_KEYWORDS	receptor	28	10.9375	8	3598, 10871, 136, 29126, 64581, 3460, 5803, 84059, 2206, 7048, 114836, 29992, 4055, 114548, 4360, 5793, 7132, 10663, 2825, 1234, 9180, 3689, 58475, 4064, 7097, 2214, 30835, 2213	250	1583	19235	1	0.99999999999985101	0.51346132542093004	70
GOTERM_CC_FAT	GO:0005886~plasma membrane	69	26.9531	8	3111, 3112, 54518, 6774, 84141, 29126, 940, 945, 84433, 79689, 64581, 199, 29851, 2206, 3108, 29992, 4360, 5793, 2710, 2712, 671, 6505, 7409, 476, 5172, 972, 7132, 1234, 5359, 6404, 10663, 3689, 407977, 10146, 58191, 2214, 2213, 5251, 10871, 136, 6401, 963, 962, 3460, 5803, 84059, 7048, 114836, 25801, 811, 3117, 10312, 4179, 51280, 956, 11217, 100133583, 124935, 5996, 492, 4478, 2825, 9180, 4064,…	200	3777	12782	1	0.99999999922018901	0.73038172313089	69
GOTERM_CC_FAT	GO:0016021~integral to membrane	91	35.5469	0.15391343123166301	3111, 3112, 10952, 84141, 29126, 940, 945, 79689, 11010, 64581, 4247, 55379, 9200, 29851, 2206, 3108, 578, 55332, 29992, 79953, 4360, 5793, 51524, 3290, 671, 6505, 55858, 476, 5172, 3309, 79050, 972, 7132, 3954, 1234, 10663, 5359, 6404, 3689, 407977, 11230, 81894, 58191, 80723, 2214, 2213, 3598, 5251, 10871, 126129, 10970, 136, 9536, 3998, 6401, 963, 57705, 962, 3460, 6238, 51303, 5803, 84059, 70…	200	5297	12782	1	1	0.79561895829037999	88
GOTERM_CC_FAT	GO:0031224~intrinsic to membrane	92	35.9375	0.23015525908055601	3111, 3112, 10952, 84141, 29126, 940, 945, 79689, 11010, 64581, 4247, 55379, 9200, 29851, 2206, 3108, 578, 55332, 29992, 79953, 4360, 5793, 51524, 3290, 671, 6505, 55858, 476, 5172, 3309, 79050, 972, 7132, 3954, 1234, 10663, 5359, 6404, 3689, 407977, 11230, 81894, 58191, 80723, 2214, 2213, 3598, 5251, 10871, 126129, 10970, 136, 9536, 3998, 6401, 963, 57705, 962, 3460, 6238, 51303, 5803, 84059, 70…	200	5485	12782	1	1	0.87209317761119598	96
Annotation Cluster 18	Enrichment Score: 1.930036623222071
Category	Term	Count	%	PValue	Genes	List Total	Pop Hits	Pop Total	Fold Enrichment	Bonferroni	Benjamini	FDR
SP_PIR_KEYWORDS	Lectin	10	3.90625	2	811, 4360, 6404, 3998, 945, 6401, 1462, 64581, 1116, 30835	250	159	19235	4	7	6	0.31432595416126502
GOTERM_MF_FAT	GO:0005529~sugar binding	11	4.29688	7	811, 4360, 6404, 3998, 945, 6401, 1462, 64581, 1116, 30835, 4247	196	195	12983	3	0.29687640525887199	3	1
INTERPRO	IPR002353:Type II antifreeze protein	4	1.5625	4	4360, 1462, 64581, 30835	231	24	16659	12	0.89045891719108505	0.30828131858699698	5
INTERPRO	IPR016186:C-type lectin-like	6	2.34375	1	4360, 6401, 1462, 64581, 145864, 30835	231	95	16659	4	0.99512614155485901	0.41279831768335101	13
GOTERM_MF_FAT	GO:0048029~monosaccharide binding	4	1.5625	2	4360, 3998, 6401, 30835	196	40	12983	6	0.99998008784420001	0.49161246625529098	27
SMART	SM00034:CLECT	5	1.95312	2	4360, 6401, 1462, 64581, 30835	126	82	9079	4	0.92651014782613506	0.35280091347144199	25
INTERPRO	IPR018378:C-type lectin, conserved site	5	1.95312	2	4360, 6401, 1462, 64581, 30835	231	82	16659	4	0.99999927383730403	0.56460408596977096	32
INTERPRO	IPR001304:C-type lectin	5	1.95312	2	4360, 6401, 1462, 64581, 30835	231	82	16659	4	0.99999927383730403	0.56460408596977096	32
UP_SEQ_FEATURE	domain:C-type lectin	4	1.5625	8	6401, 1462, 64581, 30835	250	79	19113	3	1	0.95439451390197905	74
GOTERM_BP_FAT	GO:0008037~cell recognition	3	1.17188	0.198229394751053	1462, 64581, 30835	203	55	13528	3	1	0.78779043185876896	97
Annotation Cluster 19	Enrichment Score: 1.8002365635654491
Category	Term	Count	%	PValue	Genes	List Total	Pop Hits	Pop Total	Fold Enrichment	Bonferroni	Benjamini	FDR
GOTERM_BP_FAT	GO:0001817~regulation of cytokine production	12	4.6875	8	3662, 91662, 136, 671, 940, 7097, 84433, 64581, 112744, 3569, 602, 114548	203	181	13528	4	0.13622376130533001	5	0.14533952763587901
GOTERM_BP_FAT	GO:0001819~positive regulation of cytokine production	8	3.125	3	91662, 136, 7097, 84433, 64581, 3569, 602, 114548	203	90	13528	5	0.48537186164725499	1	0.65761938375430395
GOTERM_BP_FAT	GO:0042035~regulation of cytokine biosynthetic process	7	2.73438	8	3662, 91662, 940, 84433, 112744, 3569, 602	203	74	13528	6	0.75168053422455094	2	1
GOTERM_BP_FAT	GO:0051240~positive regulation of multicellular organismal process	10	3.90625	1	91662, 136, 476, 6347, 7097, 84433, 64581, 3569, 602, 114548	203	244	13528	2	0.99999999307696896	0.184718536349498	17
GOTERM_BP_FAT	GO:0051098~regulation of binding	7	2.73438	2	3662, 7097, 84433, 578, 3569, 602, 114548	203	153	13528	3	1	0.31121146063355598	37
GOTERM_BP_FAT	GO:0051101~regulation of DNA binding	6	2.34375	3	3662, 7097, 84433, 3569, 602, 114548	203	121	13528	3	1	0.35484700982397099	45
GOTERM_BP_FAT	GO:0043388~positive regulation of DNA binding	4	1.5625	8	3662, 7097, 84433, 3569	203	70	13528	3	1	0.56214254888553905	78
GOTERM_BP_FAT	GO:0051099~positive regulation of binding	4	1.5625	0.111088206833047	3662, 7097, 84433, 3569	203	78	13528	3	1	0.63203196686057905	86
GOTERM_BP_FAT	GO:0051092~positive regulation of NF-kappaB transcription factor activity	3	1.17188	0.12475312105372199	7097, 84433, 3569	203	41	13528	4	1	0.67014573498738494	89
GOTERM_BP_FAT	GO:0051090~regulation of transcription factor activity	4	1.5625	0.19938964192699901	7097, 84433, 3569, 114548	203	103	13528	2	1	0.78723186861223005	97
GOTERM_BP_FAT	GO:0051091~positive regulation of transcription factor activity	3	1.17188	0.22563160513038899	7097, 84433, 3569	203	60	13528	3	1	0.81902838457004601	98
Annotation Cluster 20	Enrichment Score: 1.779219002313055
Category	Term	Count	%	PValue	Genes	List Total	Pop Hits	Pop Total	Fold Enrichment	Bonferroni	Benjamini	FDR
GOTERM_MF_FAT	GO:0004175~endopeptidase activity	15	5.85938	1	400668, 5251, 9510, 162540, 1075, 837, 715, 120329, 11096, 1506, 9507, 81502, 5225, 5699, 51279	196	375	12983	2	0.54119256256217896	7	2
SP_PIR_KEYWORDS	Protease	15	5.85938	4	400668, 5251, 9510, 162540, 1075, 837, 715, 1540, 11096, 1506, 9507, 81502, 5225, 5699, 51279	250	484	19235	2	0.77098428901632998	8	5
SP_PIR_KEYWORDS	zymogen	8	3.125	1	9510, 1075, 837, 11096, 1506, 5225, 9507, 5699	250	206	19235	2	0.99749224363978495	0.23829694525508299	21
SP_PIR_KEYWORDS	hydrolase	31	12.1094	1	5251, 10797, 51202, 9510, 1075, 384, 23576, 5464, 5803, 1540, 1506, 11096, 9507, 5699, 5225, 51279, 5793, 400668, 978, 956, 162540, 837, 476, 790, 492, 718, 57103, 81579, 715, 10146, 81502	250	1555	19235	1	0.99767659194414104	0.23178334761496999	22
GOTERM_MF_FAT	GO:0070011~peptidase activity, acting on L-amino acid peptides	16	6.25	1	400668, 5251, 9510, 162540, 1075, 837, 715, 1540, 120329, 11096, 1506, 9507, 81502, 5225, 5699, 51279	196	549	12983	1.93049	0.99989324987461203	0.47963026701299799	23
GOTERM_MF_FAT	GO:0008233~peptidase activity	16	6.25	2	400668, 5251, 9510, 162540, 1075, 837, 715, 1540, 120329, 11096, 1506, 9507, 81502, 5225, 5699, 51279	196	574	12983	1	0.99999785011092202	0.51567796859654602	31
GOTERM_BP_FAT	GO:0006508~proteolysis	19	7.42188	0.31064500659280397	400668, 5251, 10952, 4179, 9510, 1075, 837, 5199, 718, 715, 1540, 120329, 9021, 11096, 1506, 9507, 5699, 5225, 51279	203	1054	13528	1	1	0.89859186805718105	99
Annotation Cluster 21	Enrichment Score: 1.7506974374141948
Category	Term	Count	%	PValue	Genes	List Total	Pop Hits	Pop Total	Fold Enrichment	Bonferroni	Benjamini	FDR
GOTERM_BP_FAT	GO:0019079~viral genome replication	4	1.5625	1	6351, 10663, 6347, 30835	203	16	13528	16	0.93308394434723796	4	2
GOTERM_BP_FAT	GO:0019058~viral infectious cycle	5	1.95312	3	1234, 6351, 10663, 6347, 30835	203	43	13528	7	0.998381612497654	9	6
GOTERM_BP_FAT	GO:0022415~viral reproductive process	5	1.95312	1	1234, 6351, 10663, 6347, 30835	203	62	13528	5	0.99999999993502597	0.20725043564102499	20
GOTERM_BP_FAT	GO:0016032~viral reproduction	5	1.95312	2	1234, 6351, 10663, 6347, 30835	203	71	13528	4	0.999999999999999	0.27928714413927602	30
BIOCARTA	h_Ccr5Pathway:Pertussis toxin-insensitive CCR5 Signaling in Macrophage	3	1.17188	4	1234, 6351, 6347	38	14	1437	8	0.98783408540538198	0.66788675896845795	41
GOTERM_MF_FAT	GO:0042277~peptide binding	5	1.95312	0.36442095528967	1234, 10663, 3112, 3108, 30835	196	203	12983	1	1	0.98335682754655396	99
Annotation Cluster 22	Enrichment Score: 1.7041779129851073
Category	Term	Count	%	PValue	Genes	List Total	Pop Hits	Pop Total	Fold Enrichment	Bonferroni	Benjamini	FDR
SMART	SM00445:LINK	3	1.17188	1	7130, 1462, 145864	126	14	9079	15	0.78057446682338505	0.315581420472695	15
INTERPRO	IPR000538:Link	3	1.17188	1	7130, 1462, 145864	231	14	16659	15	0.99970070438061298	0.464288712689153	20
GOTERM_MF_FAT	GO:0005540~hyaluronic acid binding	3	1.17188	3	7130, 1462, 145864	196	19	12983	10	0.99999989826364399	0.57147868358792098	37
Annotation Cluster 23	Enrichment Score: 1.690797868973585
Category	Term	Count	%	PValue	Genes	List Total	Pop Hits	Pop Total	Fold Enrichment	Bonferroni	Benjamini	FDR
GOTERM_BP_FAT	GO:0009617~response to bacterium	9	3.51562	8	671, 6401, 9021, 6347, 7097, 5199, 3569, 7132, 602	203	193	13528	3	0.99999945928043998	0.16504676637136101	13
GOTERM_BP_FAT	GO:0002237~response to molecule of bacterial origin	6	2.34375	9	6401, 9021, 6347, 7097, 3569, 7132	203	86	13528	4	0.99999986369610605	0.16971057042437701	14
GOTERM_BP_FAT	GO:0032496~response to lipopolysaccharide	4	1.5625	0.107939720438648	6401, 9021, 6347, 7132	203	77	13528	3	1	0.624514904231674	85
Annotation Cluster 24	Enrichment Score: 1.6026282229173598
Category	Term	Count	%	PValue	Genes	List Total	Pop Hits	Pop Total	Fold Enrichment	Bonferroni	Benjamini	FDR
GOTERM_BP_FAT	GO:0050900~leukocyte migration	7	2.73438	1	4478, 6404, 3689, 6401, 58191, 6347, 3569	203	57	13528	8	0.28570816906049801	8	0.33361688393872502
GOTERM_BP_FAT	GO:0007159~leukocyte adhesion	5	1.95312	7	4478, 6404, 3689, 6401, 30835	203	28	13528	11	0.71837704683397097	2	1
GOTERM_BP_FAT	GO:0030595~leukocyte chemotaxis	4	1.5625	1	3689, 58191, 6347, 3569	203	37	13528	7	0.99999999999991296	0.245046606210201	25
GOTERM_BP_FAT	GO:0060326~cell chemotaxis	4	1.5625	2	3689, 58191, 6347, 3569	203	39	13528	6	0.999999999999999	0.27031971858926801	29
GOTERM_BP_FAT	GO:0016477~cell migration	10	3.90625	2	4478, 6404, 6286, 3689, 6401, 407977, 58191, 6347, 1462, 3569	203	276	13528	2	1	0.28805707323822399	32
GOTERM_BP_FAT	GO:0022610~biological adhesion	18	7.03125	3	7130, 6401, 945, 113675, 11117, 6347, 64581, 145864, 9473, 4478, 6351, 6404, 3689, 84059, 1462, 705, 30835, 3558	203	701	13528	1	1	0.34863175451571599	43
GOTERM_BP_FAT	GO:0051674~localization of cell	10	3.90625	4	4478, 6404, 6286, 3689, 6401, 407977, 58191, 6347, 1462, 3569	203	307	13528	2	1	0.380182262358088	50
GOTERM_BP_FAT	GO:0048870~cell motility	10	3.90625	4	4478, 6404, 6286, 3689, 6401, 407977, 58191, 6347, 1462, 3569	203	307	13528	2	1	0.380182262358088	50
GOTERM_BP_FAT	GO:0006928~cell motion	13	5.07812	5	6286, 6774, 6401, 6347, 4478, 6351, 6404, 3689, 407977, 58191, 1462, 3569, 7170	203	475	13528	1	1	0.44087364844078603	60
GOTERM_BP_FAT	GO:0007155~cell adhesion	17	6.64062	5	7130, 6401, 945, 11117, 6347, 64581, 145864, 9473, 4478, 6351, 6404, 3689, 84059, 1462, 30835, 705, 3558	203	700	13528	1	1	0.46330461907520498	64
BIOCARTA	h_granulocytesPathway:Adhesion and Diapedesis of Granulocytes	3	1.17188	6	6404, 3689, 6401	38	16	1437	7	0.99655239537406404	0.67826116053388696	49
GOTERM_BP_FAT	GO:0016337~cell-cell adhesion	7	2.73438	0.231669417529451	4478, 6404, 3689, 6401, 84059, 64581, 30835	203	276	13528	1	1	0.82706411166198801	98
SP_PIR_KEYWORDS	cell adhesion	7	2.73438	0.47531811851565797	7130, 6404, 3689, 945, 6401, 11117, 30835	250	422	19235	1	1	0.92598213327913403	99
Annotation Cluster 25	Enrichment Score: 1.5900092521861742
Category	Term	Count	%	PValue	Genes	List Total	Pop Hits	Pop Total	Fold Enrichment	Bonferroni	Benjamini	FDR
SP_PIR_KEYWORDS	Apoptosis	13	5.07812	4	22822, 597, 84141, 837, 330, 7132, 407977, 578, 55332, 128338, 10783, 4055, 114548	250	381	19235	2	0.75088439466794299	8	5
GOTERM_BP_FAT	GO:0006915~apoptosis	18	7.03125	8	91662, 22822, 597, 84141, 7409, 837, 330, 7132, 3689, 120329, 407977, 55332, 578, 3932, 10783, 3569, 4055, 114548	203	602	13528	1	0.99999971561960199	0.16979767291474501	13
GOTERM_BP_FAT	GO:0042981~regulation of apoptosis	22	8.59375	8	811, 22822, 91662, 597, 7409, 837, 6347, 330, 84433, 16, 3309, 972, 407977, 120329, 9021, 7097, 578, 3932, 3569, 3558, 114548, 602	203	804	13528	1	0.999999753487823	0.16936034023375099	14
GOTERM_BP_FAT	GO:0043067~regulation of programmed cell death	22	8.59375	9	811, 22822, 91662, 597, 7409, 837, 6347, 330, 84433, 16, 3309, 972, 407977, 120329, 9021, 7097, 578, 3932, 3569, 3558, 114548, 602	203	812	13528	1	0.999999955195505	0.17492716070113201	15
GOTERM_BP_FAT	GO:0012501~programmed cell death	18	7.03125	1	91662, 22822, 597, 84141, 7409, 837, 330, 7132, 3689, 120329, 407977, 55332, 578, 3932, 10783, 3569, 4055, 114548	203	611	13528	1	0.99999996995594498	0.17684725066187401	15
GOTERM_BP_FAT	GO:0010941~regulation of cell death	22	8.59375	1	811, 22822, 91662, 597, 7409, 837, 6347, 330, 84433, 16, 3309, 972, 407977, 120329, 9021, 7097, 578, 3932, 3569, 3558, 114548, 602	203	815	13528	1	0.99999997726281797	0.17761562280069801	16
GOTERM_BP_FAT	GO:0008219~cell death	18	7.03125	4	91662, 22822, 597, 84141, 7409, 837, 330, 7132, 3689, 120329, 407977, 55332, 578, 3932, 10783, 3569, 4055, 114548	203	719	13528	1	1	0.38162710589941801	50
GOTERM_BP_FAT	GO:0016265~death	18	7.03125	4	91662, 22822, 597, 84141, 7409, 837, 330, 7132, 3689, 120329, 407977, 55332, 578, 3932, 10783, 3569, 4055, 114548	203	724	13528	1.65681	1	0.39427883462597202	52
GOTERM_BP_FAT	GO:0043066~negative regulation of apoptosis	10	3.90625	8	597, 9021, 330, 6347, 16, 3309, 972, 3569, 3558, 602	203	354	13528	1	1	0.55525978494608197	77
GOTERM_BP_FAT	GO:0043069~negative regulation of programmed cell death	10	3.90625	8	597, 9021, 330, 6347, 16, 3309, 972, 3569, 3558, 602	203	359	13528	1	1	0.57026364726590895	79
GOTERM_BP_FAT	GO:0060548~negative regulation of cell death	10	3.90625	9	597, 9021, 330, 6347, 16, 3309, 972, 3569, 3558, 602	203	360	13528	1	1	0.57376675298953805	80
GOTERM_BP_FAT	GO:0006916~anti-apoptosis	6	2.34375	0.19884298532589301	597, 9021, 330, 6347, 3309, 3558	203	206	13528	1	1	0.78757181024200995	97
Annotation Cluster 26	Enrichment Score: 1.579486185100239
Category	Term	Count	%	PValue	Genes	List Total	Pop Hits	Pop Total	Fold Enrichment	Bonferroni	Benjamini	FDR
UP_SEQ_FEATURE	domain:Ig-like V-type	8	3.125	1	10871, 29126, 940, 29851, 945, 1462, 145864, 29992	250	124	19113	4	0.63968044253568102	0.18466221895087401	1
INTERPRO	IPR007110:Immunoglobulin-like	16	6.25	4	10068, 3111, 10871, 3112, 3117, 29126, 945, 962, 145864, 100133583, 3108, 1462, 114836, 29992, 2214, 2213	231	501	16659	2	0.88463402140925995	0.35074462926268901	5
INTERPRO	IPR013783:Immunoglobulin-like fold	16	6.25	1	3111, 10871, 3112, 3117, 29126, 940, 945, 962, 145864, 100133583, 29851, 3108, 1462, 29992, 2214, 2213	231	553	16659	2	0.99469263971946997	0.441261329606499	13
SMART	SM00409:IG	10	3.90625	3	10871, 29126, 945, 962, 1462, 114836, 145864, 29992, 2214, 2213	126	330	9079	2	0.97793188979618795	0.42004403372340898	34
INTERPRO	IPR003599:Immunoglobulin subtype	10	3.90625	4	10871, 29126, 945, 962, 1462, 114836, 145864, 29992, 2214, 2213	231	330	16659	2	0.99999999943981299	0.65531956904733601	44
SP_PIR_KEYWORDS	Immunoglobulin domain	12	4.6875	4	10068, 29126, 940, 29851, 945, 962, 1462, 114836, 145864, 29992, 2214, 2213	250	470	19235	1	0.99999954749295294	0.36651214658246101	45
INTERPRO	IPR013106:Immunoglobulin V-set	7	2.73438	0.13123385349991701	10871, 945, 1462, 114836, 145864, 29992, 2213	231	249	16659	2	1	0.93342442828879901	86
INTERPRO	IPR013151:Immunoglobulin	4	1.5625	0.52995284347231697	29126, 945, 2214, 2213	231	202	16659	1	1	0.999803314345594	99
Annotation Cluster 27	Enrichment Score: 1.5610843844467572
Category	Term	Count	%	PValue	Genes	List Total	Pop Hits	Pop Total	Fold Enrichment	Bonferroni	Benjamini	FDR
GOTERM_CC_FAT	GO:0005578~proteinaceous extracellular matrix	12	4.6875	1	811, 7980, 5803, 9510, 11117, 7076, 4052, 11096, 1462, 145864, 1116, 9507	200	320	12782	2	0.93007190701801101	0.19883683470631	13
GOTERM_CC_FAT	GO:0031012~extracellular matrix	12	4.6875	1	811, 7980, 5803, 9510, 11117, 7076, 4052, 11096, 1462, 145864, 1116, 9507	200	345	12782	2	0.98801312392840202	0.27093757570002203	21
SP_PIR_KEYWORDS	extracellular matrix	7	2.73438	9	811, 9510, 11117, 11096, 1462, 145864, 9507	250	241	19235	2	0.99999999999999001	0.52840461642022396	73
Annotation Cluster 28	Enrichment Score: 1.3603359183143935
Category	Term	Count	%	PValue	Genes	List Total	Pop Hits	Pop Total	Fold Enrichment	Bonferroni	Benjamini	FDR
GOTERM_BP_FAT	GO:0050663~cytokine secretion	3	1.17188	4	2206, 4067, 114548	203	7	13528	28	0.99947230623137395	0.10360734485529	7
GOTERM_BP_FAT	GO:0001816~cytokine production	5	1.95312	4	940, 2206, 112744, 4067, 114548	203	46	13528	7	0.99972865323451499	0.109225137545663	7
GOTERM_BP_FAT	GO:0051047~positive regulation of secretion	6	2.34375	2	91662, 136, 2206, 3569, 3558, 114548	203	109	13528	3	1	0.29165742788851201	33
GOTERM_BP_FAT	GO:0009306~protein secretion	3	1.17188	7	2206, 4067, 114548	203	31	13528	6	1	0.53615700475195904	74
GOTERM_BP_FAT	GO:0032940~secretion by cell	5	1.95312	0.374758831438878	6355, 2206, 4067, 3569, 114548	203	207	13528	1	1	0.93238709139172804	99
GOTERM_BP_FAT	GO:0046903~secretion	6	2.34375	0.466243085492271	6355, 136, 2206, 4067, 3569, 114548	203	300	13528	1	1	0.96350757244961205	99
Annotation Cluster 29	Enrichment Score: 1.3375775595012145
Category	Term	Count	%	PValue	Genes	List Total	Pop Hits	Pop Total	Fold Enrichment	Bonferroni	Benjamini	FDR
GOTERM_BP_FAT	GO:0006874~cellular calcium ion homeostasis	9	3.51562	6	811, 1234, 6363, 6357, 6359, 6347, 578, 3932, 3558	203	183	13528	3	0.99997520183761901	0.133512253135848	9
GOTERM_BP_FAT	GO:0055074~calcium ion homeostasis	9	3.51562	7	811, 1234, 6363, 6357, 6359, 6347, 578, 3932, 3558	203	188	13528	3	0.99999594495561195	0.14891297629818301	11
GOTERM_BP_FAT	GO:0006875~cellular metal ion homeostasis	9	3.51562	9	811, 1234, 6363, 6357, 6359, 6347, 578, 3932, 3558	203	196	13528	3	0.99999988175787102	0.16928731919934201	14
GOTERM_BP_FAT	GO:0055065~metal ion homeostasis	9	3.51562	1	811, 1234, 6363, 6357, 6359, 6347, 578, 3932, 3558	203	205	13528	2	0.99999999863806399	0.19336821475492699	18
GOTERM_BP_FAT	GO:0030005~cellular di-, tri-valent inorganic cation homeostasis	9	3.51562	2	811, 1234, 6363, 6357, 6359, 6347, 578, 3932, 3558	203	227	13528	2	0.999999999999999	0.27276647540335502	29
GOTERM_BP_FAT	GO:0055066~di-, tri-valent inorganic cation homeostasis	9	3.51562	2	811, 1234, 6363, 6357, 6359, 6347, 578, 3932, 3558	203	239	13528	2	1	0.31304340913996798	37
GOTERM_BP_FAT	GO:0055080~cation homeostasis	10	3.90625	2	811, 1234, 6363, 6357, 6359, 6347, 5172, 578, 3932, 3558	203	286	13528	2	1	0.31588905347100998	38
GOTERM_BP_FAT	GO:0030003~cellular cation homeostasis	9	3.51562	3	811, 1234, 6363, 6357, 6359, 6347, 578, 3932, 3558	203	254	13528	2	1	0.359506603629766	47
GOTERM_BP_FAT	GO:0042592~homeostatic process	16	6.25	0.15414043079110901	811, 10130, 3059, 6774, 6359, 6347, 5172, 1234, 6363, 6357, 7076, 578, 3932, 3569, 4067, 3558	203	751	13528	1	1	0.72852685924597904	94
GOTERM_BP_FAT	GO:0050801~ion homeostasis	10	3.90625	0.160798880207388	811, 1234, 6363, 6357, 6359, 6347, 5172, 578, 3932, 3558	203	409	13528	1	1	0.73365626067241396	94
GOTERM_BP_FAT	GO:0006873~cellular ion homeostasis	9	3.51562	0.197000199297931	811, 1234, 6363, 6357, 6359, 6347, 578, 3932, 3558	203	374	13528	1	1	0.78686293820042597	97
GOTERM_BP_FAT	GO:0055082~cellular chemical homeostasis	9	3.51562	0.20864711430250199	811, 1234, 6363, 6357, 6359, 6347, 578, 3932, 3558	203	380	13528	1.57833	1	0.79725125919639594	98
GOTERM_BP_FAT	GO:0048878~chemical homeostasis	11	4.29688	0.23607352478439	811, 1234, 6363, 6774, 6357, 6359, 6347, 5172, 578, 3932, 3558	203	512	13528	1	1	0.83121991084358504	98
GOTERM_BP_FAT	GO:0019725~cellular homeostasis	10	3.90625	0.26202189662380998	811, 1234, 10130, 6363, 6357, 6359, 6347, 578, 3932, 3558	203	466	13528	1	1	0.85832943372261705	99
Annotation Cluster 30	Enrichment Score: 1.3213623354067465
Category	Term	Count	%	PValue	Genes	List Total	Pop Hits	Pop Total	Fold Enrichment	Bonferroni	Benjamini	FDR
GOTERM_BP_FAT	GO:0002697~regulation of immune effector process	7	2.73438	4	718, 136, 940, 407977, 2206, 3569, 3558	203	101	13528	4	0.99894425997337699	9	6
GOTERM_BP_FAT	GO:0002886~regulation of myeloid leukocyte mediated immunity	3	1.17188	9	718, 136, 2206	203	10	13528	19	0.99999985402429803	0.17087046113095899	14
GOTERM_BP_FAT	GO:0002703~regulation of leukocyte mediated immunity	5	1.95312	1	718, 136, 407977, 2206, 3558	203	61	13528	5	0.99999999976894904	0.20078483532302199	19
GOTERM_BP_FAT	GO:0002889~regulation of immunoglobulin mediated immune response	3	1.17188	4	718, 407977, 3558	203	24	13528	8	1	0.42376468184534	57
GOTERM_BP_FAT	GO:0002712~regulation of B cell mediated immunity	3	1.17188	4	718, 407977, 3558	203	24	13528	8	1	0.42376468184534	57
GOTERM_BP_FAT	GO:0002699~positive regulation of immune effector process	3	1.17188	0.139915367458287	718, 136, 2206	203	44	13528	4	1	0.70097192278014897	92
GOTERM_BP_FAT	GO:0002706~regulation of lymphocyte mediated immunity	3	1.17188	0.19279748062489899	718, 407977, 3558	203	54	13528	3	1	0.78165276438613196	97
GOTERM_BP_FAT	GO:0002822~regulation of adaptive immune response based on somatic recombination of immune receptors built from immunoglobulin superfamily domains	3	1.17188	0.198229394751053	718, 407977, 3558	203	55	13528	3	1	0.78779043185876896	97
GOTERM_BP_FAT	GO:0002819~regulation of adaptive immune response	3	1.17188	0.20367977257950101	718, 407977, 3558	203	56	13528	3	1	0.79105676214878795	97
Annotation Cluster 31	Enrichment Score: 1.3149465061615975
Category	Term	Count	%	PValue	Genes	List Total	Pop Hits	Pop Total	Fold Enrichment	Bonferroni	Benjamini	FDR
GOTERM_BP_FAT	GO:0052548~regulation of endopeptidase activity	6	2.34375	7	91662, 144568, 578, 3309, 3932, 114548	203	82	13528	4	0.99999769001779204	0.15149721160353499	12
GOTERM_BP_FAT	GO:0052547~regulation of peptidase activity	6	2.34375	9	91662, 144568, 578, 3309, 3932, 114548	203	86	13528	4	0.99999986369610605	0.16971057042437701	14
GOTERM_BP_FAT	GO:0043281~regulation of caspase activity	5	1.95312	3	91662, 578, 3309, 3932, 114548	203	79	13528	4	1	0.33012966843840602	40
GOTERM_BP_FAT	GO:0006919~activation of caspase activity	4	1.5625	4	91662, 578, 3932, 114548	203	54	13528	4	1	0.40970129538608702	55
GOTERM_BP_FAT	GO:0010952~positive regulation of peptidase activity	4	1.5625	5	91662, 578, 3932, 114548	203	59	13528	4	1	0.45534944700945901	63
GOTERM_BP_FAT	GO:0043280~positive regulation of caspase activity	4	1.5625	5	91662, 578, 3932, 114548	203	59	13528	4	1	0.45534944700945901	63
GOTERM_BP_FAT	GO:0051345~positive regulation of hydrolase activity	6	2.34375	0.130342624726101	91662, 6401, 2206, 578, 3932, 114548	203	179	13528	2	1	0.68020531885389401	90
GOTERM_BP_FAT	GO:0051336~regulation of hydrolase activity	9	3.51562	0.13287320326711699	91662, 6401, 7409, 144568, 2206, 578, 3309, 3932, 114548	203	337	13528	1	1	0.68597934366940005	90
GOTERM_BP_FAT	GO:0043085~positive regulation of catalytic activity	11	4.29688	0.25051752376730002	91662, 136, 6401, 2206, 7048, 578, 3932, 972, 5699, 3558, 114548	203	520	13528	1	1	0.84791158053384197	99
Annotation Cluster 32	Enrichment Score: 1.3100543088849195
Category	Term	Count	%	PValue	Genes	List Total	Pop Hits	Pop Total	Fold Enrichment	Bonferroni	Benjamini	FDR
GOTERM_BP_FAT	GO:0002253~activation of immune response	8	3.125	5	718, 715, 4179, 7097, 64581, 5199, 4067, 51279	203	94	13528	5	0.57923676395772805	1	0.85610984332461504
GOTERM_BP_FAT	GO:0002429~immune response-activating cell surface receptor signaling pathway	3	1.17188	0.11488389039312	7097, 64581, 4067	203	39	13528	5	1	0.64150160981348903	87
GOTERM_BP_FAT	GO:0002768~immune response-regulating cell surface receptor signaling pathway	3	1.17188	0.12976195485820799	7097, 64581, 4067	203	42	13528	4	1	0.68021567038087904	90
GOTERM_BP_FAT	GO:0002757~immune response-activating signal transduction	3	1.17188	0.18199629325762401	7097, 64581, 4067	203	52	13528	3	1	0.76578730522306104	96
GOTERM_BP_FAT	GO:0002764~immune response-regulating signal transduction	3	1.17188	0.20367977257950101	7097, 64581, 4067	203	56	13528	3	1	0.79105676214878795	97
Annotation Cluster 33	Enrichment Score: 1.2881285698251903
Category	Term	Count	%	PValue	Genes	List Total	Pop Hits	Pop Total	Fold Enrichment	Bonferroni	Benjamini	FDR
GOTERM_BP_FAT	GO:0002696~positive regulation of leukocyte activation	11	4.29688	4	136, 940, 407977, 2206, 7048, 84433, 3108, 3932, 972, 3569, 3558	203	106	13528	6	6	6	6
GOTERM_BP_FAT	GO:0050867~positive regulation of cell activation	11	4.29688	6	136, 940, 407977, 2206, 7048, 84433, 3108, 3932, 972, 3569, 3558	203	111	13528	6	1	8	1
GOTERM_BP_FAT	GO:0045582~positive regulation of T cell differentiation	4	1.5625	1	7048, 3108, 972, 3558	203	32	13528	8	0.99999999833215703	0.19347344338897099	18
GOTERM_BP_FAT	GO:0045621~positive regulation of lymphocyte differentiation	4	1.5625	1	7048, 3108, 972, 3558	203	35	13528	7	0.99999999999411504	0.22393305798102101	22
GOTERM_BP_FAT	GO:0042325~regulation of phosphorylation	14	5.46875	2	91662, 3059, 136, 972, 5999, 3689, 26472, 2206, 9021, 7048, 578, 3569, 4067, 3558	203	466	13528	2	1	0.288527616733111	32
GOTERM_BP_FAT	GO:0051174~regulation of phosphorus metabolic process	14	5.46875	3	91662, 3059, 136, 972, 5999, 3689, 26472, 2206, 9021, 7048, 578, 3569, 4067, 3558	203	485	13528	1.92364	1	0.33029623151387799	40
GOTERM_BP_FAT	GO:0019220~regulation of phosphate metabolic process	14	5.46875	3	91662, 3059, 136, 972, 5999, 3689, 26472, 2206, 9021, 7048, 578, 3569, 4067, 3558	203	485	13528	1.92364	1	0.33029623151387799	40
GOTERM_BP_FAT	GO:0043085~positive regulation of catalytic activity	11	4.29688	0.25051752376730002	91662, 136, 6401, 2206, 7048, 578, 3932, 972, 5699, 3558, 114548	203	520	13528	1	1	0.84791158053384197	99
GOTERM_BP_FAT	GO:0045860~positive regulation of protein kinase activity	5	1.95312	0.42453822045608802	136, 2206, 7048, 972, 3558	203	223	13528	1	1	0.95009907503802804	99
GOTERM_BP_FAT	GO:0033674~positive regulation of kinase activity	5	1.95312	0.45661996158870799	136, 2206, 7048, 972, 3558	203	231	13528	1	1	0.96069987761754605	99
GOTERM_BP_FAT	GO:0051347~positive regulation of transferase activity	5	1.95312	0.48173792058926701	136, 2206, 7048, 972, 3558	203	240	13528	1	1	0.967057837683995	99
GOTERM_BP_FAT	GO:0032147~activation of protein kinase activity	3	1.17188	0.510001233295305	2206, 7048, 3558	203	114	13528	1	1	0.97310294445911705	99
GOTERM_BP_FAT	GO:0045859~regulation of protein kinase activity	6	2.34375	0.58967172859760297	5999, 136, 2206, 7048, 972, 3558	203	345	13528	1	1	0.98554772902271304	99
GOTERM_BP_FAT	GO:0043549~regulation of kinase activity	6	2.34375	0.62002555873429199	5999, 136, 2206, 7048, 972, 3558	203	357	13528	1	1	0.98835373024728201	99
GOTERM_BP_FAT	GO:0043405~regulation of MAP kinase activity	3	1.17188	0.62538172705623596	5999, 136, 972	203	141	13528	1	1	0.98895618678042996	99
GOTERM_BP_FAT	GO:0051338~regulation of transferase activity	6	2.34375	0.65605739999171497	5999, 136, 2206, 7048, 972, 3558	203	372	13528	1	1	0.99151163296751699	99
GOTERM_BP_FAT	GO:0000165~MAPKKK cascade	3	1.17188	0.76423274345118297	5999, 136, 972	203	184	13528	1	1	0.99802472841126799	99
Annotation Cluster 34	Enrichment Score: 1.2686316286774144
Category	Term	Count	%	PValue	Genes	List Total	Pop Hits	Pop Total	Fold Enrichment	Bonferroni	Benjamini	FDR
UP_SEQ_FEATURE	binding site:S-adenosyl-L-methionine	4	1.5625	2	3276, 2091, 4837, 27292	250	51	19113	5	0.99999999997928801	0.82746689892282699	36
SP_PIR_KEYWORDS	methyltransferase	6	2.34375	4	3276, 2091, 51611, 4837, 4234, 27292	250	146	19235	3	0.99999920156696598	0.364232949839355	43
UP_SEQ_FEATURE	binding site:S-adenosyl-L-methionine; via carbonyl oxygen	3	1.17188	4	3276, 4234, 27292	250	26	19113	8	1	0.86884248736743996	50
SP_PIR_KEYWORDS	s-adenosyl-l-methionine	5	1.95312	4	3276, 51611, 4837, 4234, 27292	250	103	19235	3	0.99999975120297302	0.36061837283230902	46
GOTERM_MF_FAT	GO:0008170~N-methyltransferase activity	3	1.17188	0.189057997125438	3276, 4837, 27292	196	53	12983	3	1	0.95490253551201398	95
Annotation Cluster 35	Enrichment Score: 1.243310643962259
Category	Term	Count	%	PValue	Genes	List Total	Pop Hits	Pop Total	Fold Enrichment	Bonferroni	Benjamini	FDR
GOTERM_BP_FAT	GO:0042531~positive regulation of tyrosine phosphorylation of STAT protein	4	1.5625	4	3059, 4067, 3569, 3558	203	23	13528	11	0.99964106268910602	0.107134627955705	7
GOTERM_BP_FAT	GO:0046427~positive regulation of JAK-STAT cascade	4	1.5625	6	3059, 4067, 3569, 3558	203	26	13528	10	0.99998738828720002	0.13794197134116101	10
GOTERM_BP_FAT	GO:0042509~regulation of tyrosine phosphorylation of STAT protein	4	1.5625	1	3059, 4067, 3569, 3558	203	31	13528	8	0.99999999083501101	0.184034532603045	16
GOTERM_BP_FAT	GO:0010740~positive regulation of protein kinase cascade	8	3.125	1	3059, 84433, 10783, 4067, 3569, 4055, 7132, 3558	203	167	13528	3	0.99999999963515496	0.200714120491957	19
GOTERM_BP_FAT	GO:0001932~regulation of protein amino acid phosphorylation	8	3.125	1	91662, 3059, 3689, 9021, 578, 4067, 3569, 3558	203	173	13528	3	0.999999999994865	0.223049456176804	22
GOTERM_BP_FAT	GO:0046425~regulation of JAK-STAT cascade	4	1.5625	1	3059, 4067, 3569, 3558	203	36	13528	7	0.99999999999925204	0.23350418665841599	24
GOTERM_BP_FAT	GO:0050730~regulation of peptidyl-tyrosine phosphorylation	5	1.95312	1	3059, 3689, 4067, 3569, 3558	203	68	13528	4	0.99999999999998801	0.254773870419369	27
GOTERM_BP_FAT	GO:0032268~regulation of cellular protein metabolic process	14	5.46875	2	811, 91662, 3059, 5104, 940, 3689, 7076, 9021, 578, 3569, 4067, 5699, 602, 3558	203	474	13528	1	1	0.30640346690588599	35
GOTERM_BP_FAT	GO:0010647~positive regulation of cell communication	11	4.29688	2	3059, 2255, 6347, 84433, 3932, 10783, 4067, 3569, 4055, 7132, 3558	203	329	13528	2	1	0.305625589244027	35
GOTERM_BP_FAT	GO:0050731~positive regulation of peptidyl-tyrosine phosphorylation	4	1.5625	3	3059, 4067, 3569, 3558	203	47	13528	5	1	0.347549706744261	43
GOTERM_BP_FAT	GO:0009967~positive regulation of signal transduction	10	3.90625	3	3059, 2255, 84433, 3932, 10783, 4067, 3569, 4055, 7132, 3558	203	295	13528	2	1	0.34981628020503103	43
GOTERM_BP_FAT	GO:0010627~regulation of protein kinase cascade	9	3.51562	3	91662, 3059, 84433, 10783, 4067, 3569, 4055, 7132, 3558	203	249	13528	2	1	0.35161818865133199	44
GOTERM_BP_FAT	GO:0048872~homeostasis of number of cells	5	1.95312	6	3059, 7076, 578, 4067, 3569	203	100	13528	3	1	0.47415656235488002	66
GOTERM_BP_FAT	GO:0031399~regulation of protein modification process	9	3.51562	7	91662, 3059, 3689, 9021, 578, 4067, 3569, 5699, 3558	203	295	13528	2	1	0.53020002215566198	73
GOTERM_BP_FAT	GO:0043122~regulation of I-kappaB kinase/NF-kappaB cascade	5	1.95312	7	91662, 84433, 10783, 4055, 7132	203	107	13528	3	1	0.530862836081194	73
GOTERM_BP_FAT	GO:0045597~positive regulation of cell differentiation	7	2.73438	0.128683602393727	9021, 7048, 3108, 972, 4067, 3569, 3558	203	229	13528	2	1	0.678717787212893	90
GOTERM_BP_FAT	GO:0032270~positive regulation of cellular protein metabolic process	7	2.73438	0.135307666204877	3059, 940, 4067, 3569, 5699, 3558, 602	203	233	13528	2	1	0.68961514064997498	91
GOTERM_BP_FAT	GO:0001934~positive regulation of protein amino acid phosphorylation	4	1.5625	0.147882606551556	3059, 4067, 3569, 3558	203	89	13528	2	1	0.71744231218944099	93
GOTERM_BP_FAT	GO:0051247~positive regulation of protein metabolic process	7	2.73438	0.15666726108085099	3059, 940, 4067, 3569, 5699, 3558, 602	203	243	13528	1	1	0.73156043818109295	94
GOTERM_BP_FAT	GO:0043123~positive regulation of I-kappaB kinase/NF-kappaB cascade	4	1.5625	0.17677854633501999	84433, 10783, 4055, 7132	203	97	13528	2	1	0.757716816034956	96
GOTERM_BP_FAT	GO:0042327~positive regulation of phosphorylation	4	1.5625	0.17677854633501999	3059, 4067, 3569, 3558	203	97	13528	2	1	0.757716816034956	96
GOTERM_BP_FAT	GO:0010562~positive regulation of phosphorus metabolic process	4	1.5625	0.18799465704541601	3059, 4067, 3569, 3558	203	100	13528	2	1	0.77507926533410598	97
GOTERM_BP_FAT	GO:0045937~positive regulation of phosphate metabolic process	4	1.5625	0.18799465704541601	3059, 4067, 3569, 3558	203	100	13528	2	1	0.77507926533410598	97
GOTERM_BP_FAT	GO:0031401~positive regulation of protein modification process	5	1.95312	0.30559592521800399	3059, 4067, 3569, 5699, 3558	203	187	13528	1	1	0.89479710190050299	99
GOTERM_BP_FAT	GO:0009719~response to endogenous stimulus	8	3.125	0.41317787243882398	3059, 6774, 9021, 6347, 7048, 16, 4067, 3569	203	405	13528	1	1	0.94706057260686705	99
GOTERM_BP_FAT	GO:0009725~response to hormone stimulus	7	2.73438	0.46743069171291701	3059, 6774, 9021, 6347, 7048, 4067, 3569	203	367	13528	1	1	0.96318640237158604	99
Annotation Cluster 36	Enrichment Score: 1.230527820635504
Category	Term	Count	%	PValue	Genes	List Total	Pop Hits	Pop Total	Fold Enrichment	Bonferroni	Benjamini	FDR
INTERPRO	IPR000886:Endoplasmic reticulum, targeting sequence	4	1.5625	2	811, 10130, 23753, 3309	231	45	16659	6	0.999996881647643	0.54723763044451301	29
UP_SEQ_FEATURE	short sequence motif:Prevents secretion from ER	4	1.5625	4	811, 10130, 23753, 3309	250	59	19113	5	0.999999999999999	0.86364270225740802	48
GOTERM_CC_FAT	GO:0044432~endoplasmic reticulum part	10	3.90625	9	6238, 811, 10130, 3112, 23753, 3290, 10952, 3998, 3108, 3309	200	347	12782	1	0.99999999976689202	0.72874008344388896	71
GOTERM_CC_FAT	GO:0005788~endoplasmic reticulum lumen	4	1.5625	0.12865314222466401	811, 10130, 23753, 3309	200	80	12782	3.1955	0.99999999999997602	0.79194498378915401	82
Annotation Cluster 37	Enrichment Score: 1.2008068810701749
Category	Term	Count	%	PValue	Genes	List Total	Pop Hits	Pop Total	Fold Enrichment	Bonferroni	Benjamini	FDR
GOTERM_BP_FAT	GO:0001819~positive regulation of cytokine production	8	3.125	3	91662, 136, 7097, 84433, 64581, 3569, 602, 114548	203	90	13528	5	0.48537186164725499	1	0.65761938375430395
GOTERM_BP_FAT	GO:0050714~positive regulation of protein secretion	4	1.5625	2	91662, 3569, 3558, 114548	203	41	13528	6	1	0.28731217565289302	32
GOTERM_BP_FAT	GO:0051047~positive regulation of secretion	6	2.34375	2	91662, 136, 2206, 3569, 3558, 114548	203	109	13528	3	1	0.29165742788851201	33
GOTERM_BP_FAT	GO:0042345~regulation of NF-kappaB import into nucleus	3	1.17188	2	91662, 602, 114548	203	18	13528	11	1	0.321275072805912	39
GOTERM_BP_FAT	GO:0042036~negative regulation of cytokine biosynthetic process	3	1.17188	3	91662, 3569, 602	203	20	13528	9	1	0.35562392728784298	45
GOTERM_BP_FAT	GO:0050708~regulation of protein secretion	4	1.5625	5	91662, 3569, 3558, 114548	203	58	13528	4	1	0.44923663318660101	61
GOTERM_BP_FAT	GO:0032880~regulation of protein localization	6	2.34375	5	91662, 5172, 3569, 3558, 602, 114548	203	138	13528	2	1	0.44902654905835399	62
GOTERM_BP_FAT	GO:0042990~regulation of transcription factor import into nucleus	3	1.17188	7	91662, 602, 114548	203	30	13528	6	1	0.52108009426424795	72
GOTERM_BP_FAT	GO:0051222~positive regulation of protein transport	4	1.5625	7	91662, 3569, 3558, 114548	203	67	13528	3	1	0.537683255189078	74
GOTERM_BP_FAT	GO:0060341~regulation of cellular localization	8	3.125	7	91662, 131177, 136, 2206, 3569, 3558, 602, 114548	203	248	13528	2	1	0.53644122371000802	74
GOTERM_BP_FAT	GO:0051046~regulation of secretion	7	2.73438	8	91662, 131177, 136, 2206, 3569, 3558, 114548	203	202	13528	2	1	0.55014709758452596	76
GOTERM_BP_FAT	GO:0051223~regulation of protein transport	5	1.95312	9	91662, 3569, 3558, 602, 114548	203	114	13528	2	1	0.57467473994574603	80
GOTERM_BP_FAT	GO:0070201~regulation of establishment of protein localization	5	1.95312	0.107467355112012	91662, 3569, 3558, 602, 114548	203	121	13528	2	1	0.62466858632002997	85
GOTERM_BP_FAT	GO:0042306~regulation of protein import into nucleus	3	1.17188	0.139915367458287	91662, 602, 114548	203	44	13528	4	1	0.70097192278014897	92
GOTERM_BP_FAT	GO:0033157~regulation of intracellular protein transport	3	1.17188	0.187385830198873	91662, 602, 114548	203	53	13528	3	1	0.77528822511150897	96
GOTERM_BP_FAT	GO:0046822~regulation of nucleocytoplasmic transport	3	1.17188	0.21462896204055301	91662, 602, 114548	203	58	13528	3	1	0.80493118496887395	98
GOTERM_BP_FAT	GO:0032386~regulation of intracellular transport	3	1.17188	0.28656764991078998	91662, 602, 114548	203	71	13528	2	1	0.87851202947438001	99
GOTERM_BP_FAT	GO:0051051~negative regulation of transport	3	1.17188	0.60166871440358605	91662, 131177, 114548	203	135	13528	1	1	0.98666775226938297	99
Annotation Cluster 38	Enrichment Score: 1.1835448605918892
Category	Term	Count	%	PValue	Genes	List Total	Pop Hits	Pop Total	Fold Enrichment	Bonferroni	Benjamini	FDR
GOTERM_BP_FAT	GO:0042981~regulation of apoptosis	22	8.59375	8	811, 22822, 91662, 597, 7409, 837, 6347, 330, 84433, 16, 3309, 972, 407977, 120329, 9021, 7097, 578, 3932, 3569, 3558, 114548, 602	203	804	13528	1	0.999999753487823	0.16936034023375099	14
GOTERM_BP_FAT	GO:0043067~regulation of programmed cell death	22	8.59375	9	811, 22822, 91662, 597, 7409, 837, 6347, 330, 84433, 16, 3309, 972, 407977, 120329, 9021, 7097, 578, 3932, 3569, 3558, 114548, 602	203	812	13528	1	0.999999955195505	0.17492716070113201	15
GOTERM_BP_FAT	GO:0010941~regulation of cell death	22	8.59375	1	811, 22822, 91662, 597, 7409, 837, 6347, 330, 84433, 16, 3309, 972, 407977, 120329, 9021, 7097, 578, 3932, 3569, 3558, 114548, 602	203	815	13528	1	0.99999997726281797	0.17761562280069801	16
GOTERM_BP_FAT	GO:0006917~induction of apoptosis	9	3.51562	0.106432821757053	22822, 7409, 407977, 837, 7097, 578, 3932, 602, 114548	203	320	13528	1	1	0.62277363482430703	85
GOTERM_BP_FAT	GO:0012502~induction of programmed cell death	9	3.51562	0.108149932654202	22822, 7409, 407977, 837, 7097, 578, 3932, 602, 114548	203	321	13528	1	1	0.62342014209045304	85
GOTERM_BP_FAT	GO:0043065~positive regulation of apoptosis	9	3.51562	0.31401198926521001	22822, 7409, 407977, 837, 7097, 578, 3932, 602, 114548	203	430	13528	1	1	0.89911679900931296	99
GOTERM_BP_FAT	GO:0043068~positive regulation of programmed cell death	9	3.51562	0.31833899940991101	22822, 7409, 407977, 837, 7097, 578, 3932, 602, 114548	203	433	13528	1	1	0.90211604356653097	99
GOTERM_BP_FAT	GO:0010942~positive regulation of cell death	9	3.51562	0.32408261672609101	22822, 7409, 407977, 837, 7097, 578, 3932, 602, 114548	203	435	13528	1	1	0.90543239071862602	99
Annotation Cluster 39	Enrichment Score: 1.1745850183665607
Category	Term	Count	%	PValue	Genes	List Total	Pop Hits	Pop Total	Fold Enrichment	Bonferroni	Benjamini	FDR
SP_PIR_KEYWORDS	palmitate	8	3.125	2	1234, 5359, 5999, 136, 10970, 11217, 3932, 4067	250	213	19235	2	0.99912730166535801	0.25434831065095398	25
UP_SEQ_FEATURE	lipid moiety-binding region:S-palmitoyl cysteine	7	2.73438	3	1234, 5359, 5999, 136, 11217, 3932, 4067	250	181	19113	2	0.99999999999799405	0.83398254764364399	38
SP_PIR_KEYWORDS	lipoprotein	10	3.90625	0.452170930658714	1234, 5359, 152007, 5999, 136, 10970, 962, 11217, 3932, 4067	250	642	19235	1	1	0.92474883330277902	99
Annotation Cluster 40	Enrichment Score: 1.1309983045658554
Category	Term	Count	%	PValue	Genes	List Total	Pop Hits	Pop Total	Fold Enrichment	Bonferroni	Benjamini	FDR
GOTERM_BP_FAT	GO:0042035~regulation of cytokine biosynthetic process	7	2.73438	8	3662, 91662, 940, 84433, 112744, 3569, 602	203	74	13528	6	0.75168053422455094	2	1
GOTERM_BP_FAT	GO:0045727~positive regulation of translation	3	1.17188	4	940, 3569, 602	203	23	13528	8	1	0.40501115436104801	54
GOTERM_BP_FAT	GO:0032270~positive regulation of cellular protein metabolic process	7	2.73438	0.135307666204877	3059, 940, 4067, 3569, 5699, 3558, 602	203	233	13528	2	1	0.68961514064997498	91
GOTERM_BP_FAT	GO:0051247~positive regulation of protein metabolic process	7	2.73438	0.15666726108085099	3059, 940, 4067, 3569, 5699, 3558, 602	203	243	13528	1	1	0.73156043818109295	94
GOTERM_BP_FAT	GO:0006417~regulation of translation	4	1.5625	0.33581537461515498	811, 940, 3569, 602	203	137	13528	1	1	0.91265953781392495	99
GOTERM_BP_FAT	GO:0010608~posttranscriptional regulation of gene expression	4	1.5625	0.61345384361523603	811, 940, 3569, 602	203	211	13528	1	1	0.98784136015003898	99
Annotation Cluster 41	Enrichment Score: 1.0852057232732244
Category	Term	Count	%	PValue	Genes	List Total	Pop Hits	Pop Total	Fold Enrichment	Bonferroni	Benjamini	FDR
INTERPRO	IPR016060:Complement control module	5	1.95312	7	715, 4179, 6401, 1462, 51279	231	57	16659	6	0.98376980228298105	0.40256525493254502	10
SP_PIR_KEYWORDS	sushi	4	1.5625	3	715, 4179, 6401, 1462	250	56	19235	5	0.99999454346464101	0.35131665270356299	39
SMART	SM00032:CCP	4	1.5625	4	715, 4179, 6401, 1462	126	56	9079	5	0.98453524681468596	0.40616215141574202	37
INTERPRO	IPR000436:Sushi/SCR/CCP	4	1.5625	4	715, 4179, 6401, 1462	231	56	16659	5	0.99999999981452703	0.65597912611877296	46
UP_SEQ_FEATURE	domain:Sushi 1	3	1.17188	0.112085992404035	715, 4179, 6401	250	44	19113	5	1	0.96055229222138805	84
UP_SEQ_FEATURE	domain:Sushi 2	3	1.17188	0.112085992404035	715, 4179, 6401	250	44	19113	5	1	0.96055229222138805	84
SP_PIR_KEYWORDS	egf-like domain	4	1.5625	0.57448045757103605	715, 6401, 4052, 1462	250	230	19235	1	1	0.96269460836404896	99
INTERPRO	IPR013032:EGF-like region, conserved site	5	1.95312	0.57850706873119495	3689, 715, 6401, 4052, 1462	231	293	16659	1	1	0.99987473807711402	99
Annotation Cluster 42	Enrichment Score: 1.054644678892653
Category	Term	Count	%	PValue	Genes	List Total	Pop Hits	Pop Total	Fold Enrichment	Bonferroni	Benjamini	FDR
GOTERM_MF_FAT	GO:0042287~MHC protein binding	4	1.5625	6	3112, 3108, 64581, 972	196	25	12983	10	0.94737630088109803	0.21759470469742101	8
SP_PIR_KEYWORDS	lysosome	6	2.34375	4	84141, 1075, 3108, 55332, 972, 128338	250	149	19235	3	0.99999972956545002	0.36762953046124602	46
GOTERM_CC_FAT	GO:0000323~lytic vacuole	6	2.34375	0.23419863508115901	3112, 84141, 1075, 3108, 55332, 972	200	211	12782	1	1	0.86839189551249196	96
GOTERM_CC_FAT	GO:0005764~lysosome	6	2.34375	0.23419863508115901	3112, 84141, 1075, 3108, 55332, 972	200	211	12782	1	1	0.86839189551249196	96
GOTERM_CC_FAT	GO:0005773~vacuole	6	2.34375	0.36172583348081999	3112, 84141, 1075, 3108, 55332, 972	200	252	12782	1	1	0.94178350891649099	99
Annotation Cluster 43	Enrichment Score: 1.0494251063219076
Category	Term	Count	%	PValue	Genes	List Total	Pop Hits	Pop Total	Fold Enrichment	Bonferroni	Benjamini	FDR
GOTERM_BP_FAT	GO:0001932~regulation of protein amino acid phosphorylation	8	3.125	1	91662, 3059, 3689, 9021, 578, 4067, 3569, 3558	203	173	13528	3	0.999999999994865	0.223049456176804	22
GOTERM_BP_FAT	GO:0032269~negative regulation of cellular protein metabolic process	7	2.73438	5	811, 91662, 5104, 7076, 578, 5699, 3558	203	180	13528	2	1	0.439857964519553	60
GOTERM_BP_FAT	GO:0051248~negative regulation of protein metabolic process	7	2.73438	6	811, 91662, 5104, 7076, 578, 5699, 3558	203	187	13528	2	1	0.470468217187682	65
GOTERM_BP_FAT	GO:0001933~negative regulation of protein amino acid phosphorylation	3	1.17188	8	91662, 578, 3558	203	32	13528	6	1	0.55073293797711098	76
GOTERM_BP_FAT	GO:0042326~negative regulation of phosphorylation	3	1.17188	0.14505506148224401	91662, 578, 3558	203	45	13528	4	1	0.713303494423982	92
GOTERM_BP_FAT	GO:0045936~negative regulation of phosphate metabolic process	3	1.17188	0.16069808013770201	91662, 578, 3558	203	48	13528	4	1	0.73498350289938297	94
GOTERM_BP_FAT	GO:0010563~negative regulation of phosphorus metabolic process	3	1.17188	0.16069808013770201	91662, 578, 3558	203	48	13528	4	1	0.73498350289938297	94
GOTERM_BP_FAT	GO:0031400~negative regulation of protein modification process	4	1.5625	0.26246259672816602	91662, 578, 5699, 3558	203	119	13528	2	1	0.85677957764466395	99
Annotation Cluster 44	Enrichment Score: 1.0374682963576012
Category	Term	Count	%	PValue	Genes	List Total	Pop Hits	Pop Total	Fold Enrichment	Bonferroni	Benjamini	FDR
GOTERM_BP_FAT	GO:0030099~myeloid cell differentiation	5	1.95312	5	3662, 3059, 7076, 7048, 4067	203	93	13528	3	1	0.42898083543660098	58.2611
GOTERM_BP_FAT	GO:0048872~homeostasis of number of cells	5	1.95312	6	3059, 7076, 578, 4067, 3569	203	100	13528	3	1	0.47415656235488002	66
GOTERM_BP_FAT	GO:0030218~erythrocyte differentiation	3	1.17188	0.13481686161122	3059, 7076, 4067	203	43	13528	4	1	0.68992008522535597	91
GOTERM_BP_FAT	GO:0034101~erythrocyte homeostasis	3	1.17188	0.165979631023256	3059, 7076, 4067	203	49	13528	4	1	0.74273097083512896	95
Annotation Cluster 45	Enrichment Score: 1.0231737246616197
Category	Term	Count	%	PValue	Genes	List Total	Pop Hits	Pop Total	Fold Enrichment	Bonferroni	Benjamini	FDR
SP_PIR_KEYWORDS	zymogen	8	3.125	1	9510, 1075, 837, 11096, 1506, 5225, 9507, 5699	250	206	19235	2	0.99749224363978495	0.23829694525508299	21
UP_SEQ_FEATURE	region of interest:Spacer	3	1.17188	3	9510, 11096, 9507	250	23	19113	9	0.99999999999995204	0.85296325963534403	43
INTERPRO	IPR010294:ADAM-TS Spacer 1	3	1.17188	3	9510, 11096, 9507	231	23	16659	9	0.99999999928790695	0.66996915155040504	44
INTERPRO	IPR013273:Peptidase M12B, ADAM-TS	3	1.17188	4	9510, 11096, 9507	231	24	16659	9	0.99999999987602595	0.645434238063605	47
SMART	SM00209:TSP1	4	1.5625	6	9510, 11096, 5199, 9507	126	65	9079	4	0.99770146152359496	0.49087083567690198	49
INTERPRO	IPR000884:Thrombospondin, type 1 repeat	4	1.5625	6	9510, 11096, 5199, 9507	231	65	16659	4	0.99999999999999301	0.757918640528917	59.686
SP_PIR_KEYWORDS	cleavage on pair of basic residues	8	3.125	6	6404, 718, 9510, 407977, 11096, 4828, 9507, 7132	250	271	19235	2	0.99999999954635799	0.42399198798529403	58
UP_SEQ_FEATURE	metal ion-binding site:Zinc; in inhibited form	3	1.17188	6	9510, 11096, 9507	250	33	19113	6	1	0.94219732001499301	66
UP_SEQ_FEATURE	metal ion-binding site:Zinc; catalytic	5	1.95312	7	5251, 978, 9510, 11096, 9507	250	123	19113	3	1	0.94749291011973302	71
SP_PIR_KEYWORDS	extracellular matrix	7	2.73438	9	811, 9510, 11117, 11096, 1462, 145864, 9507	250	241	19235	2	0.99999999999999001	0.52840461642022396	73
UP_SEQ_FEATURE	domain:Peptidase M12B	3	1.17188	9	9510, 11096, 9507	250	40	19113	5	1	0.95134238508556801	78
UP_SEQ_FEATURE	domain:Disintegrin	3	1.17188	9	9510, 11096, 9507	250	41	19113	5	1	0.952630973876891	80
INTERPRO	IPR001590:Peptidase M12B, ADAM/reprolysin	3	1.17188	0.10088360018893	9510, 11096, 9507	231	39	16659	5	1	0.89051084096006605	78
INTERPRO	IPR002870:Peptidase M12B, propeptide	3	1.17188	0.10088360018893	9510, 11096, 9507	231	39	16659	5	1	0.89051084096006605	78
UP_SEQ_FEATURE	short sequence motif:Cysteine switch	3	1.17188	0.107879271686804	9510, 11096, 9507	250	43	19113	5	1	0.95955135194649799	82
INTERPRO	IPR018358:Disintegrin, conserved site	3	1.17188	0.10969777387058301	9510, 11096, 9507	231	41	16659	5	1	0.90210755270772203	81
UP_SEQ_FEATURE	domain:TSP type-1 1	3	1.17188	0.112085992404035	9510, 11096, 5199	250	44	19113	5	1	0.96055229222138805	84
UP_SEQ_FEATURE	domain:TSP type-1 2	3	1.17188	0.112085992404035	9510, 11096, 5199	250	44	19113	5	1	0.96055229222138805	84
INTERPRO	IPR006025:Peptidase M, neutral zinc metallopeptidases, zinc-binding site	4	1.5625	0.147209221464777	5251, 9510, 11096, 9507	231	96	16659	3	1	0.94804272732818295	90
GOTERM_MF_FAT	GO:0004222~metalloendopeptidase activity	4	1.5625	0.205552577967195	5251, 9510, 11096, 9507	196	104	12983	2	1	0.95192265349650595	96
SP_PIR_KEYWORDS	metalloprotease	4	1.5625	0.31092120415087598	5251, 9510, 11096, 9507	250	151	19235	2	1	0.83244421020173098	99
UP_SEQ_FEATURE	compositionally biased region:Cys-rich	4	1.5625	0.33692321524051899	5359, 9510, 11096, 9507	250	158	19113	1	1	0.999889964129826	99
GOTERM_MF_FAT	GO:0008237~metallopeptidase activity	4	1.5625	0.51919287741516496	5251, 9510, 11096, 9507	196	183	12983	1	1	0.99348206842403497	99
Annotation Cluster 46	Enrichment Score: 1.02111894979224
Category	Term	Count	%	PValue	Genes	List Total	Pop Hits	Pop Total	Fold Enrichment	Bonferroni	Benjamini	FDR
GOTERM_BP_FAT	GO:0002695~negative regulation of leukocyte activation	4	1.5625	5	671, 29126, 972, 3558	203	57	13528	4	1	0.439012069250725	60
GOTERM_BP_FAT	GO:0050866~negative regulation of cell activation	4	1.5625	6	671, 29126, 972, 3558	203	61	13528	4	1	0.47324509007772397	66
GOTERM_BP_FAT	GO:0002683~negative regulation of immune system process	4	1.5625	0.12734256926322901	671, 29126, 972, 3558	203	83	13528	3	1	0.67639632125475602	89
GOTERM_BP_FAT	GO:0051250~negative regulation of lymphocyte activation	3	1.17188	0.19279748062489899	29126, 972, 3558	203	54	13528	3	1	0.78165276438613196	97
Annotation Cluster 47	Enrichment Score: 0.9865251767286117
Category	Term	Count	%	PValue	Genes	List Total	Pop Hits	Pop Total	Fold Enrichment	Bonferroni	Benjamini	FDR
GOTERM_MF_FAT	GO:0004857~enzyme inhibitor activity	9	3.51562	5	718, 7980, 9535, 5104, 26472, 144568, 7076, 9021, 3309	196	270	12983	2	0.99999999999342404	0.68974081105288598	53.1019
GOTERM_MF_FAT	GO:0004866~endopeptidase inhibitor activity	6	2.34375	6	718, 7980, 5104, 144568, 7076, 3309	196	145	12983	2	0.999999999999998	0.74478791502609198	63
GOTERM_MF_FAT	GO:0030414~peptidase inhibitor activity	6	2.34375	8	718, 7980, 5104, 144568, 7076, 3309	196	153	12983	2	1	0.79442515432275995	70
GOTERM_MF_FAT	GO:0004867~serine-type endopeptidase inhibitor activity	3	1.17188	0.40332721268597999	7980, 5104, 144568	196	92	12983	2	1	0.987025487487181	99
Annotation Cluster 48	Enrichment Score: 0.9660354213730861
Category	Term	Count	%	PValue	Genes	List Total	Pop Hits	Pop Total	Fold Enrichment	Bonferroni	Benjamini	FDR
GOTERM_BP_FAT	GO:0043200~response to amino acid stimulus	3	1.17188	2	6347, 16, 4067	203	17	13528	11	1	0.30736052598792102	35
GOTERM_BP_FAT	GO:0001101~response to acid	3	1.17188	4	6347, 16, 4067	203	24	13528	8	1	0.42376468184534	57
GOTERM_BP_FAT	GO:0014075~response to amine stimulus	3	1.17188	0.11488389039312	6347, 16, 4067	203	39	13528	5	1	0.64150160981348903	87
GOTERM_BP_FAT	GO:0010243~response to organic nitrogen	3	1.17188	0.24220817771839001	6347, 16, 4067	203	63	13528	3	1	0.83883513600979098	99
GOTERM_BP_FAT	GO:0009719~response to endogenous stimulus	8	3.125	0.41317787243882398	3059, 6774, 9021, 6347, 7048, 16, 4067, 3569	203	405	13528	1	1	0.94706057260686705	99
Annotation Cluster 49	Enrichment Score: 0.958431129091817
Category	Term	Count	%	PValue	Genes	List Total	Pop Hits	Pop Total	Fold Enrichment	Bonferroni	Benjamini	FDR
GOTERM_BP_FAT	GO:0006692~prostanoid metabolic process	3	1.17188	3	9536, 972, 7132	203	19	13528	10	1	0.34286364420819099	42
GOTERM_BP_FAT	GO:0006693~prostaglandin metabolic process	3	1.17188	3	9536, 972, 7132	203	19	13528	10	1	0.34286364420819099	42
GOTERM_BP_FAT	GO:0006690~icosanoid metabolic process	3	1.17188	0.15544867724383099	9536, 972, 7132	203	47	13528	4	1	0.73016357185380898	94
GOTERM_BP_FAT	GO:0033559~unsaturated fatty acid metabolic process	3	1.17188	0.17663077046626399	9536, 972, 7132	203	51	13528	3	1	0.75887622861473802	96
GOTERM_BP_FAT	GO:0006631~fatty acid metabolic process	4	1.5625	0.56995211211011998	126129, 9536, 972, 7132	203	198	13528	1	1	0.98371398524439002	99
Annotation Cluster 50	Enrichment Score: 0.9411760246407853
Category	Term	Count	%	PValue	Genes	List Total	Pop Hits	Pop Total	Fold Enrichment	Bonferroni	Benjamini	FDR
GOTERM_BP_FAT	GO:0016044~membrane organization	13	5.07812	1	4360, 5104, 7409, 64581, 3954, 1678, 5359, 7048, 58191, 25801, 5806, 578, 30835	203	381	13528	2	0.99999999886366098	0.193084227365972	18
GOTERM_BP_FAT	GO:0006897~endocytosis	7	2.73438	0.11221098358225901	4360, 7409, 58191, 7048, 64581, 5806, 30835	203	220	13528	2	1	0.634124556836414	86
GOTERM_BP_FAT	GO:0010324~membrane invagination	7	2.73438	0.11221098358225901	4360, 7409, 58191, 7048, 64581, 5806, 30835	203	220	13528	2	1	0.634124556836414	86
GOTERM_BP_FAT	GO:0006909~phagocytosis	3	1.17188	0.16069808013770201	7409, 64581, 5806	203	48	13528	4	1	0.73498350289938297	94
GOTERM_BP_FAT	GO:0006898~receptor-mediated endocytosis	3	1.17188	0.187385830198873	4360, 58191, 7048	203	53	13528	3	1	0.77528822511150897	96
GOTERM_BP_FAT	GO:0016192~vesicle-mediated transport	10	3.90625	0.49308654023472098	4360, 6355, 3998, 7409, 58191, 7048, 64581, 5806, 4067, 30835	203	576	13528	1	1	0.96935657850933898	99
Annotation Cluster 51	Enrichment Score: 0.8597670712552241
Category	Term	Count	%	PValue	Genes	List Total	Pop Hits	Pop Total	Fold Enrichment	Bonferroni	Benjamini	FDR
GOTERM_MF_FAT	GO:0019899~enzyme binding	14	5.46875	5	6774, 5104, 6401, 94120, 384, 11217, 790, 23468, 3689, 2206, 7048, 3932, 4067, 9507	196	523	12983	1	0.99999999999505496	0.67756716734252798	53
GOTERM_MF_FAT	GO:0019901~protein kinase binding	5	1.95312	0.180096376729178	6774, 3689, 2206, 7048, 3932	196	147	12983	2	1	0.95159582908174001	94
GOTERM_MF_FAT	GO:0019900~kinase binding	5	1.95312	0.28159525561383197	6774, 3689, 2206, 7048, 3932	196	179	12983	1	1	0.97005912630090096	99
Annotation Cluster 52	Enrichment Score: 0.8324497621193194
Category	Term	Count	%	PValue	Genes	List Total	Pop Hits	Pop Total	Fold Enrichment	Bonferroni	Benjamini	FDR
GOTERM_BP_FAT	GO:0009116~nucleoside metabolic process	4	1.5625	7	353, 978, 5471, 7378	203	64	13528	4	1	0.508049756677597	70
GOTERM_MF_FAT	GO:0016763~transferase activity, transferring pentosyl groups	3	1.17188	0.15162627417938099	353, 5471, 7378	196	46	12983	4	1	0.93107894000809499	90
SP_PIR_KEYWORDS	glycosyltransferase	5	1.95312	0.29763041711556398	353, 27090, 5471, 7378, 4247	250	214	19235	1	1	0.82088334950237296	99
Annotation Cluster 53	Enrichment Score: 0.819593901249719
Category	Term	Count	%	PValue	Genes	List Total	Pop Hits	Pop Total	Fold Enrichment	Bonferroni	Benjamini	FDR
GOTERM_BP_FAT	GO:0032844~regulation of homeostatic process	6	2.34375	2	2206, 578, 3932, 4005, 4067, 3558	203	114	13528	3	1	0.31440465426277397	38
GOTERM_BP_FAT	GO:0010522~regulation of calcium ion transport into cytosol	3	1.17188	6	2206, 578, 4067	203	29	13528	6	1	0.50549331940216802	70
GOTERM_BP_FAT	GO:0051924~regulation of calcium ion transport	3	1.17188	0.27548018667941399	2206, 578, 4067	203	69	13528	2	1	0.86920238537138095	99
GOTERM_BP_FAT	GO:0010959~regulation of metal ion transport	3	1.17188	0.341577506979866	2206, 578, 4067	203	81	13528	2	1	0.914170542179644	99
GOTERM_BP_FAT	GO:0043269~regulation of ion transport	3	1.17188	0.43666488416356902	2206, 578, 4067	203	99	13528	2	1	0.95331376079448604	99
Annotation Cluster 54	Enrichment Score: 0.8171858413825357
Category	Term	Count	%	PValue	Genes	List Total	Pop Hits	Pop Total	Fold Enrichment	Bonferroni	Benjamini	FDR
KEGG_PATHWAY	hsa00240:Pyrimidine metabolism	6	2.34375	4	790, 978, 9533, 956, 84172, 7378	105	95	5085	3	0.99172405575726896	0.289976566118618	39
GOTERM_BP_FAT	GO:0034656~nucleobase, nucleoside and nucleotide catabolic process	3	1.17188	0.21462896204055301	978, 956, 7378	203	58	13528	3	1	0.80493118496887395	98
GOTERM_BP_FAT	GO:0034655~nucleobase, nucleoside, nucleotide and nucleic acid catabolic process	3	1.17188	0.21462896204055301	978, 956, 7378	203	58	13528	3	1	0.80493118496887395	98
GOTERM_BP_FAT	GO:0044270~nitrogen compound catabolic process	3	1.17188	0.26438449161369898	978, 956, 7378	203	67	13528	2	1	0.85810747830659095	99
Annotation Cluster 55	Enrichment Score: 0.7787267148604411
Category	Term	Count	%	PValue	Genes	List Total	Pop Hits	Pop Total	Fold Enrichment	Bonferroni	Benjamini	FDR
UP_SEQ_FEATURE	domain:SH2	6	2.34375	8	6774, 7409, 9021, 4145, 3932, 4067	250	96	19113	4	0.99920540560433002	0.47736914586735302	12
SP_PIR_KEYWORDS	SH2 domain	6	2.34375	1	6774, 7409, 9021, 4145, 3932, 4067	250	111	19235	4	0.99271128516170004	0.21813360387428099	18
SMART	SM00252:SH2	6	2.34375	1	6774, 7409, 9021, 4145, 3932, 4067	126	111	9079	3	0.83752708329425096	0.30472566974391402	18
INTERPRO	IPR000980:SH2 motif	6	2.34375	1	6774, 7409, 9021, 4145, 3932, 4067	231	111	16659	3	0.99995102354476695	0.50779960998213602	24
GOTERM_MF_FAT	GO:0004715~non-membrane spanning protein tyrosine kinase activity	4	1.5625	2	8711, 4145, 3932, 4067	196	41	12983	6	0.99999047245420103	0.49342244465826601	28
GOTERM_BP_FAT	GO:0042493~response to drug	8	3.125	4	6774, 9021, 476, 6347, 7048, 7097, 3932, 4067	203	216	13528	2	1	0.393637865330698	52
SMART	SM00219:TyrKc	5	1.95312	7	8711, 4145, 3932, 10783, 4067	126	118	9079	3	0.99970581964316996	0.55653293964097506	60
INTERPRO	IPR001245:Tyrosine protein kinase	5	1.95312	8	8711, 4145, 3932, 10783, 4067	231	118	16659	3	1	0.83900291572893004	70
GOTERM_MF_FAT	GO:0004713~protein tyrosine kinase activity	6	2.34375	0.104874853315591	6351, 8711, 4145, 3932, 10783, 4067	196	166	12983	2	1	0.85498843561916404	79
SP_PIR_KEYWORDS	sh3 domain	6	2.34375	0.13633801204521601	3059, 8711, 7409, 4145, 3932, 4067	250	210	19235	2	1	0.65170104922897498	86
INTERPRO	IPR008266:Tyrosine protein kinase, active site	4	1.5625	0.15045869478284199	8711, 4145, 3932, 4067	231	97	16659	2	1	0.94627148757266499	90
SMART	SM00326:SH3	6	2.34375	0.17019003836206301	3059, 8711, 7409, 4145, 3932, 4067	126	213	9079	2	0.99999998852091898	0.75496753735970301	87
INTERPRO	IPR001452:Src homology-3 domain	6	2.34375	0.17263158747874299	3059, 8711, 7409, 4145, 3932, 4067	231	213	16659	2	1	0.94951820912634299	93
SP_PIR_KEYWORDS	tyrosine-protein kinase	4	1.5625	0.17417243725916801	8711, 4145, 3932, 4067	250	111	19235	2	1	0.69056983934455296	92
UP_SEQ_FEATURE	domain:SH3	5	1.95312	0.19983555738976799	3059, 8711, 4145, 3932, 4067	250	177	19113	2	1	0.99459518622307996	96
GOTERM_BP_FAT	GO:0006793~phosphorus metabolic process	19	7.42188	0.203611863370982	5793, 8711, 2710, 10312, 136, 9535, 2712, 6347, 972, 790, 5464, 9200, 5803, 7360, 7048, 4145, 3932, 10783, 4067	203	973	13528	1	1	0.79226013914996196	97
GOTERM_BP_FAT	GO:0006796~phosphate metabolic process	19	7.42188	0.203611863370982	5793, 8711, 2710, 10312, 136, 9535, 2712, 6347, 972, 790, 5464, 9200, 5803, 7360, 7048, 4145, 3932, 10783, 4067	203	973	13528	1	1	0.79226013914996196	97
GOTERM_BP_FAT	GO:0014070~response to organic cyclic substance	4	1.5625	0.27054142522435798	6774, 9021, 7048, 4067	203	121	13528	2	1	0.86448213442976396	99
SP_PIR_KEYWORDS	kinase	11	4.29688	0.40444481591956299	8566, 5832, 8711, 2710, 2712, 11217, 4145, 7048, 3932, 10783, 4067	250	688	19235	1	1	0.90462360749025805	99
UP_SEQ_FEATURE	active site:Proton acceptor	10	3.90625	0.48674901569332601	8711, 3290, 126129, 4145, 7048, 2639, 874, 3932, 10783, 4067	250	658	19113	1	1	0.99998370997171904	99
GOTERM_BP_FAT	GO:0016310~phosphorylation	13	5.07812	0.53628094509673796	8711, 10312, 9535, 136, 6347, 972, 790, 7360, 7048, 4145, 4067, 10783, 3932	203	800	13528	1	1	0.97797149301237696	99
GOTERM_BP_FAT	GO:0006468~protein amino acid phosphorylation	11	4.29688	0.54095094534172605	790, 8711, 9535, 136, 6347, 4145, 7048, 3932, 972, 10783, 4067	203	667	13528	1	1	0.97881372247507603	99
GOTERM_MF_FAT	GO:0004672~protein kinase activity	10	3.90625	0.56220279446886701	790, 6351, 8711, 6347, 4145, 7048, 4052, 3932, 10783, 4067	196	606	12983	1	1	0.99600115587243898	99
UP_SEQ_FEATURE	binding site:ATP	8	3.125	0.56261970217211099	8711, 2710, 2712, 4145, 7048, 3932, 10783, 4067	250	542	19113	1	1	0.99999511913466199	99
UP_SEQ_FEATURE	nucleotide phosphate-binding region:ATP	13	5.07812	0.60317478718007	91662, 8566, 2710, 8711, 2712, 51202, 4261, 7048, 4145, 4067, 10783, 3932, 114548	250	962	19113	1	1	0.99999651466323303	99
GOTERM_BP_FAT	GO:0043434~response to peptide hormone stimulus	3	1.17188	0.67299632810548704	6774, 9021, 4067	203	154	13528	1	1	0.99286469720128601	99
UP_SEQ_FEATURE	domain:Protein kinase	6	2.34375	0.73455637765831605	8711, 4145, 7048, 3932, 10783, 4067	250	469	19113	0.978063965884861	1	0.99999988439392895	99
INTERPRO	IPR000719:Protein kinase, core	6	2.34375	0.79022521217846897	8711, 4145, 7048, 3932, 10783, 4067	231	476	16659	0.90903634180945103	1	0.99999834718299796	99
INTERPRO	IPR017441:Protein kinase, ATP binding site	5	1.95312	0.87745720378900904	8711, 4145, 3932, 10783, 4067	231	455	16659	0.79249322106464903	1	0.99999997016291897	99
Annotation Cluster 56	Enrichment Score: 0.7670579146928143
Category	Term	Count	%	PValue	Genes	List Total	Pop Hits	Pop Total	Fold Enrichment	Bonferroni	Benjamini	FDR
GOTERM_BP_FAT	GO:0042254~ribosome biogenesis	6	2.34375	3	2091, 10885, 11157, 51154, 705, 27292	203	122	13528	3	1	0.35544337085168398	46
GOTERM_BP_FAT	GO:0022613~ribonucleoprotein complex biogenesis	7	2.73438	5	2091, 10885, 79084, 11157, 51154, 705, 27292	203	180	13528	2	1	0.439857964519553	60
GOTERM_BP_FAT	GO:0008033~tRNA processing	4	1.5625	0.104826961381926	2091, 11157, 16, 4234	203	76	13528	3	1	0.61874030504017896	84
GOTERM_BP_FAT	GO:0034470~ncRNA processing	6	2.34375	0.148360327865423	2091, 10885, 11157, 16, 4234, 27292	203	187	13528	2	1	0.71703432594002303	93
GOTERM_BP_FAT	GO:0006364~rRNA processing	4	1.5625	0.158532074434279	2091, 10885, 11157, 27292	203	92	13528	2	1	0.73133579276453098	94
SP_PIR_KEYWORDS	rna-binding	11	4.29688	0.164247806563697	2091, 27341, 3182, 51202, 55131, 10146, 11157, 23082, 16, 4234, 27292	250	540	19235	1	1	0.68085100812982602	91
GOTERM_BP_FAT	GO:0016072~rRNA metabolic process	4	1.5625	0.17308273010783501	2091, 10885, 11157, 27292	203	96	13528	2	1	0.75415878021259297	95
SP_PIR_KEYWORDS	rrna processing	3	1.17188	0.18686632817282001	2091, 11157, 27292	250	61	19235	3.78393	1	0.69288324041798899	93
GOTERM_BP_FAT	GO:0006399~tRNA metabolic process	4	1.5625	0.25843498041594898	2091, 11157, 16, 4234	203	118	13528	2	1	0.85597161243720998	99
GOTERM_BP_FAT	GO:0034660~ncRNA metabolic process	6	2.34375	0.260447257822298	2091, 10885, 11157, 16, 4234, 27292	203	230	13528	1	1	0.85742973004239997	99
GOTERM_MF_FAT	GO:0003723~RNA binding	12	4.6875	0.51750583241436099	811, 2091, 27341, 3182, 51202, 55131, 10146, 11157, 23082, 16, 4234, 27292	196	718	12983	1	1	0.99422557003793099	99
GOTERM_BP_FAT	GO:0006396~RNA processing	8	3.125	0.71382584176446795	2091, 10885, 79084, 55131, 11157, 16, 4234, 27292	203	547	13528	0.97463099215604998	1	0.99569223088658498	99
Annotation Cluster 57	Enrichment Score: 0.7623945072414953
Category	Term	Count	%	PValue	Genes	List Total	Pop Hits	Pop Total	Fold Enrichment	Bonferroni	Benjamini	FDR
GOTERM_MF_FAT	GO:0016597~amino acid binding	4	1.5625	6	790, 6505, 3067, 23576	196	60	12983	4	0.99999999999995903	0.72341339960620799	59
GOTERM_MF_FAT	GO:0043176~amine binding	4	1.5625	0.22909905223885099	790, 6505, 3067, 23576	196	110	12983	2	1	0.95135579440291895	97
GOTERM_MF_FAT	GO:0031406~carboxylic acid binding	4	1.5625	0.36785243929688999	790, 6505, 3067, 23576	196	144	12983	1	1	0.98162297493861095	99
Annotation Cluster 58	Enrichment Score: 0.7089831098529122
Category	Term	Count	%	PValue	Genes	List Total	Pop Hits	Pop Total	Fold Enrichment	Bonferroni	Benjamini	FDR
GOTERM_BP_FAT	GO:0034976~response to endoplasmic reticulum stress	3	1.17188	9	120329, 16, 3309	203	34	13528	5.88003	1	0.57649229158480797	80
GOTERM_BP_FAT	GO:0006984~ER-nuclear signaling pathway	3	1.17188	9	120329, 16, 3309	203	35	13528	5	1	0.58775331517378504	81
GOTERM_BP_FAT	GO:0033554~cellular response to stress	7	2.73438	0.854300403956192	136, 120329, 1462, 16, 3309, 4067, 602	203	566	13528	0.82417448519556402	1	0.99966347085998497	99
Annotation Cluster 59	Enrichment Score: 0.7050720188232926
Category	Term	Count	%	PValue	Genes	List Total	Pop Hits	Pop Total	Fold Enrichment	Bonferroni	Benjamini	FDR
UP_SEQ_FEATURE	domain:NACHT	3	1.17188	3	91662, 4261, 114548	250	24	19113	9	0.999999999999996	0.85839234375860596	45
INTERPRO	IPR007111:NACHT nucleoside triphosphatase	3	1.17188	3	91662, 4261, 114548	231	23	16659	9	0.99999999928790695	0.66996915155040504	44
UP_SEQ_FEATURE	repeat:LRR 1	8	3.125	0.120259786013345	91662, 55379, 4261, 671, 126364, 4064, 7097, 114548	250	318	19113	1	1	0.96211136210449699	86
UP_SEQ_FEATURE	repeat:LRR 2	8	3.125	0.125055415667291	91662, 55379, 4261, 671, 126364, 4064, 7097, 114548	250	319	19113	1	1	0.96357002571490202	87
SP_PIR_KEYWORDS	leucine-rich repeat	8	3.125	0.12585985152474399	91662, 55379, 4261, 671, 126364, 4064, 7097, 114548	250	322	19235	1	1	0.62821120559065302	83
UP_SEQ_FEATURE	repeat:LRR 4	6	2.34375	0.23256309754618101	91662, 55379, 4261, 4064, 7097, 114548	250	252	19113	1	1	0.99759653808982995	98
INTERPRO	IPR001611:Leucine-rich repeat	5	1.95312	0.33954968562947202	55379, 4261, 4064, 7097, 114548	231	213	16659	1	1	0.99545093684642605	99
UP_SEQ_FEATURE	repeat:LRR 3	6	2.34375	0.35144386455133197	91662, 55379, 4261, 4064, 7097, 114548	250	299	19113	1	1	0.99989115835828901	99
UP_SEQ_FEATURE	repeat:LRR 5	5	1.95312	0.35380147475191998	91662, 55379, 4064, 7097, 114548	250	231	19113	1	1	0.99987383491606596	99
UP_SEQ_FEATURE	repeat:LRR 7	4	1.5625	0.40541684453799698	91662, 4064, 7097, 114548	250	177	19113	1	1	0.99995278079121397	99
UP_SEQ_FEATURE	repeat:LRR 6	4	1.5625	0.51558033294521199	91662, 4064, 7097, 114548	250	210	19113	1	1	0.99998502702250702	99
UP_SEQ_FEATURE	repeat:LRR 8	3	1.17188	0.58056628437578195	91662, 4064, 7097	250	149	19113	1	1	0.99999593965809697	99
Annotation Cluster 60	Enrichment Score: 0.6857718898969718
Category	Term	Count	%	PValue	Genes	List Total	Pop Hits	Pop Total	Fold Enrichment	Bonferroni	Benjamini	FDR
GOTERM_CC_FAT	GO:0005740~mitochondrial envelope	11	4.29688	0.119337446173947	3954, 1678, 5832, 2710, 126129, 2712, 81894, 2639, 10061, 578, 4067	200	419	12782	1	0.99999999999973899	0.80005031808164595	80
GOTERM_CC_FAT	GO:0031966~mitochondrial membrane	10	3.90625	0.16189091824276799	3954, 1678, 5832, 2710, 126129, 2712, 81894, 2639, 578, 4067	200	394	12782	1	1	0.80024346968443205	89
GOTERM_CC_FAT	GO:0005741~mitochondrial outer membrane	4	1.5625	0.16511445314116699	2710, 126129, 2712, 578	200	90	12782	2	1	0.79453938890255105	90
GOTERM_CC_FAT	GO:0031968~organelle outer membrane	4	1.5625	0.220391937097246	2710, 126129, 2712, 578	200	104	12782	2	1	0.86830650100038398	95
SP_PIR_KEYWORDS	mitochondrion outer membrane	3	1.17188	0.22947015064570001	2710, 126129, 2712	250	70	19235	3	1	0.74578834636718006	97
GOTERM_CC_FAT	GO:0019867~outer membrane	4	1.5625	0.236837828889394	2710, 126129, 2712, 578	200	108	12782	2	1	0.86301729022232598	96
KEGG_PATHWAY	hsa03320:PPAR signaling pathway	3	1.17188	0.41441882983963302	2710, 126129, 2712	105	69	5085	2.10559	1	0.85858652614688602	99
Annotation Cluster 61	Enrichment Score: 0.6733876257365222
Category	Term	Count	%	PValue	Genes	List Total	Pop Hits	Pop Total	Fold Enrichment	Bonferroni	Benjamini	FDR
GOTERM_MF_FAT	GO:0048037~cofactor binding	7	2.73438	0.17250464091206799	8566, 7358, 113675, 3067, 2639, 79689, 874	196	249	12983	1	1	0.94924593197192197	93
GOTERM_MF_FAT	GO:0070279~vitamin B6 binding	3	1.17188	0.194508506134739	8566, 113675, 3067	196	54	12983	3	1	0.95515660714547701	95
GOTERM_MF_FAT	GO:0030170~pyridoxal phosphate binding	3	1.17188	0.194508506134739	8566, 113675, 3067	196	54	12983	3	1	0.95515660714547701	95
GOTERM_MF_FAT	GO:0019842~vitamin binding	4	1.5625	0.31029267028260699	8566, 6947, 113675, 3067	196	130	12983	2	1	0.97140803704495904	99
Annotation Cluster 62	Enrichment Score: 0.6665227077827116
Category	Term	Count	%	PValue	Genes	List Total	Pop Hits	Pop Total	Fold Enrichment	Bonferroni	Benjamini	FDR
GOTERM_BP_FAT	GO:0042060~wound healing	6	2.34375	0.15780237590728699	5359, 7980, 2255, 3998, 7048, 3569	203	191	13528	2	1	0.73114508336970696	94
GOTERM_BP_FAT	GO:0007596~blood coagulation	4	1.5625	0.19557254984341901	5359, 7980, 3998, 3569	203	102	13528	2	1	0.78555314077610305	97
GOTERM_BP_FAT	GO:0050817~coagulation	4	1.5625	0.19557254984341901	5359, 7980, 3998, 3569	203	102	13528	2	1	0.78555314077610305	97
GOTERM_BP_FAT	GO:0007599~hemostasis	4	1.5625	0.218730359492043	5359, 7980, 3998, 3569	203	108	13528	2	1	0.80921791538955901	98
GOTERM_BP_FAT	GO:0050878~regulation of body fluid levels	4	1.5625	0.35216651568594498	5359, 7980, 3998, 3569	203	141	13528	1	1	0.92127989753842199	99
Annotation Cluster 63	Enrichment Score: 0.6381252608422274
Category	Term	Count	%	PValue	Genes	List Total	Pop Hits	Pop Total	Fold Enrichment	Bonferroni	Benjamini	FDR
GOTERM_BP_FAT	GO:0010332~response to gamma radiation	3	1.17188	4	9021, 6347, 578	203	23	13528	8	1	0.40501115436104801	54
GOTERM_BP_FAT	GO:0010212~response to ionizing radiation	3	1.17188	0.22563160513038899	9021, 6347, 578	203	60	13528	3	1	0.81902838457004601	98
GOTERM_BP_FAT	GO:0009628~response to abiotic stimulus	7	2.73438	0.47086105160893998	84059, 9021, 6347, 7048, 578, 4067, 602	203	368	13528	1	1	0.96404509398017701	99
GOTERM_BP_FAT	GO:0009314~response to radiation	4	1.5625	0.57706763681402695	9021, 6347, 578, 602	203	200	13528	1	1	0.98443870834236502	99
Annotation Cluster 64	Enrichment Score: 0.6186531365861468
Category	Term	Count	%	PValue	Genes	List Total	Pop Hits	Pop Total	Fold Enrichment	Bonferroni	Benjamini	FDR
GOTERM_BP_FAT	GO:0009112~nucleobase metabolic process	4	1.5625	4	353, 790, 978, 5471	203	23	13528	11	0.99964106268910602	0.107134627955705	7
GOTERM_BP_FAT	GO:0046112~nucleobase biosynthetic process	3	1.17188	1	353, 790, 5471	203	14	13528	14	0.99999999999995504	0.24772054759902701	26
GOTERM_BP_FAT	GO:0044271~nitrogen compound biosynthetic process	11	4.29688	2	353, 790, 492, 978, 5832, 10312, 5471, 384, 3067, 476, 586	203	325	13528	2	1	0.291579787922784	33
GOTERM_BP_FAT	GO:0034654~nucleobase, nucleoside, nucleotide and nucleic acid biosynthetic process	7	2.73438	6	353, 790, 492, 978, 10312, 5471, 476	203	193	13528	2	1	0.50460234483532196	70
GOTERM_BP_FAT	GO:0034404~nucleobase, nucleoside and nucleotide biosynthetic process	7	2.73438	6	353, 790, 492, 978, 10312, 5471, 476	203	193	13528	2	1	0.50460234483532196	70
GOTERM_BP_FAT	GO:0009116~nucleoside metabolic process	4	1.5625	7	353, 978, 5471, 7378	203	64	13528	4	1	0.508049756677597	70
GOTERM_BP_FAT	GO:0009152~purine ribonucleotide biosynthetic process	4	1.5625	0.254415988267846	492, 10312, 5471, 476	203	117	13528	2	1	0.85192046781305497	99
GOTERM_BP_FAT	GO:0009260~ribonucleotide biosynthetic process	4	1.5625	0.28271028840888301	492, 10312, 5471, 476	203	124	13528	2	1	0.87531099252886502	99
GOTERM_BP_FAT	GO:0009165~nucleotide biosynthetic process	5	1.95312	0.302217302535357	790, 492, 10312, 5471, 476	203	186	13528	1	1	0.89334678093560205	99
GOTERM_BP_FAT	GO:0009141~nucleoside triphosphate metabolic process	4	1.5625	0.31126540073040598	492, 10312, 956, 476	203	131	13528	2	1	0.89831333640212296	99
GOTERM_BP_FAT	GO:0009150~purine ribonucleotide metabolic process	4	1.5625	0.33990589251758702	492, 10312, 5471, 476	203	138	13528	1	1	0.91361741579636102	99
GOTERM_BP_FAT	GO:0009259~ribonucleotide metabolic process	4	1.5625	0.37660067943757403	492, 10312, 5471, 476	203	147	13528	1	1	0.93291215593175902	99
GOTERM_BP_FAT	GO:0006164~purine nucleotide biosynthetic process	4	1.5625	0.38065705742533201	492, 10312, 5471, 476	203	148	13528	1	1	0.93417484968569298	99
GOTERM_BP_FAT	GO:0006754~ATP biosynthetic process	3	1.17188	0.38463346028530998	492, 10312, 476	203	89	13528	2	1	0.935953153750814	99
GOTERM_BP_FAT	GO:0009206~purine ribonucleoside triphosphate biosynthetic process	3	1.17188	0.43156529429332302	492, 10312, 476	203	98	13528	2	1	0.95147621342595501	99
GOTERM_BP_FAT	GO:0009201~ribonucleoside triphosphate biosynthetic process	3	1.17188	0.43666488416356902	492, 10312, 476	203	99	13528	2	1	0.95331376079448604	99
GOTERM_BP_FAT	GO:0009145~purine nucleoside triphosphate biosynthetic process	3	1.17188	0.43666488416356902	492, 10312, 476	203	99	13528	2	1	0.95331376079448604	99
UP_SEQ_FEATURE	metal ion-binding site:Magnesium	3	1.17188	0.44755025188856601	492, 5471, 476	250	116	19113	1	1	0.99997021367341499	99
GOTERM_BP_FAT	GO:0009142~nucleoside triphosphate biosynthetic process	3	1.17188	0.45181394164161898	492, 10312, 476	203	102	13528	1	1	0.95922969580886497	99
GOTERM_BP_FAT	GO:0046034~ATP metabolic process	3	1.17188	0.46673053789272301	492, 10312, 476	203	105	13528	1	1	0.96330827107352501	99
GOTERM_BP_FAT	GO:0009205~purine ribonucleoside triphosphate metabolic process	3	1.17188	0.52390950708169803	492, 10312, 476	203	117	13528	1	1	0.97570061733606195	99
GOTERM_BP_FAT	GO:0006163~purine nucleotide metabolic process	4	1.5625	0.52768624134753594	492, 10312, 5471, 476	203	186	13528	1	1	0.97639145212601597	99
GOTERM_BP_FAT	GO:0009199~ribonucleoside triphosphate metabolic process	3	1.17188	0.52848665409402096	492, 10312, 476	203	118	13528	1	1	0.97633140829643505	99
GOTERM_BP_FAT	GO:0009144~purine nucleoside triphosphate metabolic process	3	1.17188	0.54649665775786904	492, 10312, 476	203	122	13528	1	1	0.97982259385234904	99
GOTERM_MF_FAT	GO:0022890~inorganic cation transmembrane transporter activity	3	1.17188	0.66567457036529598	492, 10312, 476	196	151	12983	1	1	0.99885001530563899	99
GOTERM_BP_FAT	GO:0006812~cation transport	8	3.125	0.72435569514148002	492, 6947, 10312, 6355, 81894, 476, 79689, 3932	203	553	13528	0.96405633401330804	1	0.99628808902945398	99
SP_PIR_KEYWORDS	ion transport	7	2.73438	0.76255463052318795	492, 6947, 10312, 81894, 476, 53827, 79689	250	578	19235	0.93179930795847699	1	0.99222080687363801	99
Annotation Cluster 65	Enrichment Score: 0.6121620943151843
Category	Term	Count	%	PValue	Genes	List Total	Pop Hits	Pop Total	Fold Enrichment	Bonferroni	Benjamini	FDR
GOTERM_BP_FAT	GO:0010033~response to organic substance	19	7.42188	2	3059, 6774, 6401, 1075, 962, 6347, 16, 64581, 7132, 9180, 4261, 120329, 58191, 9021, 7048, 7097, 4067, 3569, 7873	203	721	13528	1	1	0.28914207299191502	32
GOTERM_BP_FAT	GO:0042493~response to drug	8	3.125	4	6774, 9021, 476, 6347, 7048, 7097, 3932, 4067	203	216	13528	2	1	0.393637865330698	52
GOTERM_BP_FAT	GO:0007259~JAK-STAT cascade	3	1.17188	0.11488389039312	6774, 9021, 6347	203	39	13528	5	1	0.64150160981348903	87
GOTERM_BP_FAT	GO:0009408~response to heat	3	1.17188	0.20367977257950101	9021, 6347, 4067	203	56	13528	3	1	0.79105676214878795	97
GOTERM_BP_FAT	GO:0009991~response to extracellular stimulus	6	2.34375	0.23288182624312501	136, 9021, 6347, 7048, 3309, 4067	203	220	13528	1	1	0.82768898660318202	98
GOTERM_BP_FAT	GO:0014070~response to organic cyclic substance	4	1.5625	0.27054142522435798	6774, 9021, 7048, 4067	203	121	13528	2	1	0.86448213442976396	99
GOTERM_BP_FAT	GO:0048545~response to steroid hormone stimulus	5	1.95312	0.32408589419857298	6774, 9021, 6347, 7048, 3569	203	192	13528	1	1	0.90464377283920205	99
GOTERM_BP_FAT	GO:0009266~response to temperature stimulus	3	1.17188	0.35244034396570201	9021, 6347, 4067	203	83	13528	2	1	0.92078493004164896	99
GOTERM_BP_FAT	GO:0009719~response to endogenous stimulus	8	3.125	0.41317787243882398	3059, 6774, 9021, 6347, 7048, 16, 4067, 3569	203	405	13528	1	1	0.94706057260686705	99
GOTERM_BP_FAT	GO:0043627~response to estrogen stimulus	3	1.17188	0.46673053789272301	6774, 9021, 7048	203	105	13528	1	1	0.96330827107352501	99
GOTERM_BP_FAT	GO:0009725~response to hormone stimulus	7	2.73438	0.46743069171291701	3059, 6774, 9021, 6347, 7048, 4067, 3569	203	367	13528	1	1	0.96318640237158604	99
GOTERM_BP_FAT	GO:0009628~response to abiotic stimulus	7	2.73438	0.47086105160893998	84059, 9021, 6347, 7048, 578, 4067, 602	203	368	13528	1	1	0.96404509398017701	99
GOTERM_BP_FAT	GO:0031667~response to nutrient levels	4	1.5625	0.56733732934804004	9021, 6347, 7048, 3309	203	197	13528	1	1	0.98342155165706202	99
GOTERM_BP_FAT	GO:0043434~response to peptide hormone stimulus	3	1.17188	0.67299632810548704	6774, 9021, 4067	203	154	13528	1	1	0.99286469720128601	99
Annotation Cluster 66	Enrichment Score: 0.5805555130121685
Category	Term	Count	%	PValue	Genes	List Total	Pop Hits	Pop Total	Fold Enrichment	Bonferroni	Benjamini	FDR
KEGG_PATHWAY	hsa04630:Jak-STAT signaling pathway	7	2.73438	9	3598, 9180, 6774, 9021, 3460, 3569, 3558	105	155	5085	2	0.999979196584732	0.46960898887150598	68
GOTERM_MF_FAT	GO:0004896~cytokine receptor activity	3	1.17188	0.199978956322375	3598, 9180, 3460	196	55	12983	3	1	0.95141683649171105	95
INTERPRO	IPR008957:Fibronectin, type III-like fold	5	1.95312	0.24972303081330499	3598, 5793, 9180, 5803, 3460	231	184	16659	1	1	0.98236571572284204	98
UP_SEQ_FEATURE	domain:Fibronectin type-III 2	3	1.17188	0.50691258811078899	3598, 9180, 3460	250	130	19113	1	1	0.99998694574505997	99
UP_SEQ_FEATURE	domain:Fibronectin type-III 1	3	1.17188	0.51099286894009699	3598, 9180, 3460	250	131	19113	1	1	0.99998587901643499	99
Annotation Cluster 67	Enrichment Score: 0.554099747109203
Category	Term	Count	%	PValue	Genes	List Total	Pop Hits	Pop Total	Fold Enrichment	Bonferroni	Benjamini	FDR
UP_SEQ_FEATURE	domain:Peptidase S1	4	1.5625	0.160512510070454	400668, 715, 1506, 51279	250	106	19113	2	1	0.98521475853755403	93
INTERPRO	IPR001314:Peptidase S1A, chymotrypsin	4	1.5625	0.17381654441644701	400668, 715, 1506, 51279	231	104	16659	2	1	0.94607897459581003	93
INTERPRO	IPR018114:Peptidase S1/S6, chymotrypsin/Hap, active site	4	1.5625	0.17723420841645501	400668, 715, 1506, 51279	231	105	16659	2	1	0.944887920907996	94
SMART	SM00020:Tryp_SPc	4	1.5625	0.21446002366668099	400668, 715, 1506, 51279	126	116	9079	2	0.99999999994672795	0.81542280614447304	93
INTERPRO	IPR001254:Peptidase S1 and S6, chymotrypsin/Hap	4	1.5625	0.215939010172606	400668, 715, 1506, 51279	231	116	16659	2	1	0.970218797660506	97
SP_PIR_KEYWORDS	Serine protease	4	1.5625	0.25817419339604403	400668, 715, 1506, 51279	250	136	19235	2	1	0.77130700860180901	98
GOTERM_MF_FAT	GO:0004252~serine-type endopeptidase activity	4	1.5625	0.408511774999477	400668, 715, 1506, 51279	196	154	12983	1	1	0.98700657324966101	99
UP_SEQ_FEATURE	active site:Charge relay system	4	1.5625	0.46354031842225202	400668, 715, 1506, 51279	250	196	19113	1	1	0.99997245801135104	99
GOTERM_MF_FAT	GO:0008236~serine-type peptidase activity	4	1.5625	0.50101040688137499	400668, 715, 1506, 51279	196	178	12983	1	1	0.99501175705660805	99
GOTERM_MF_FAT	GO:0017171~serine hydrolase activity	4	1.5625	0.51301002906229698	400668, 715, 1506, 51279	196	180	12983	1	1	0.99470304362956397	99
Annotation Cluster 68	Enrichment Score: 0.5414112408268114
Category	Term	Count	%	PValue	Genes	List Total	Pop Hits	Pop Total	Fold Enrichment	Bonferroni	Benjamini	FDR
GOTERM_CC_FAT	GO:0005740~mitochondrial envelope	11	4.29688	0.119337446173947	3954, 1678, 5832, 2710, 126129, 2712, 81894, 2639, 10061, 578, 4067	200	419	12782	1	0.99999999999973899	0.80005031808164595	80
GOTERM_CC_FAT	GO:0044429~mitochondrial part	14	5.46875	0.13731094196378099	2710, 126129, 2712, 2639, 1678, 3954, 55379, 5832, 81894, 51258, 10061, 84532, 578, 4067	200	595	12782	1	0.999999999999997	0.78361996639542097	84
GOTERM_CC_FAT	GO:0031966~mitochondrial membrane	10	3.90625	0.16189091824276799	3954, 1678, 5832, 2710, 126129, 2712, 81894, 2639, 578, 4067	200	394	12782	1	1	0.80024346968443205	89
SP_PIR_KEYWORDS	mitochondrion	15	5.85938	0.19167334464687399	3059, 2710, 126129, 10797, 2712, 384, 2639, 91942, 1678, 3954, 5832, 81894, 51258, 84532, 5699	250	832	19235	1	1	0.69083684300969195	94
GOTERM_CC_FAT	GO:0031967~organelle envelope	13	5.07812	0.25954017257696199	2710, 126129, 2712, 9536, 2639, 3954, 1678, 23468, 5832, 81894, 10061, 578, 4067	200	620	12782	1	1	0.87457791671699103	97
GOTERM_CC_FAT	GO:0031975~envelope	13	5.07812	0.263023501859113	2710, 126129, 2712, 9536, 2639, 3954, 1678, 23468, 5832, 81894, 10061, 578, 4067	200	622	12782	1	1	0.87083058453203599	97
GOTERM_CC_FAT	GO:0005739~mitochondrion	19	7.42188	0.42805845334907799	3059, 2710, 126129, 10797, 2712, 10328, 384, 2639, 91942, 1678, 3954, 55379, 5832, 51258, 81894, 578, 10061, 84532, 4067	200	1087	12782	1	1	0.96185475673629195	99
SP_PIR_KEYWORDS	mitochondrion inner membrane	4	1.5625	0.45097820402606398	3954, 1678, 5832, 81894	250	193	19235	1	1	0.92657497238229403	99
GOTERM_CC_FAT	GO:0005743~mitochondrial inner membrane	6	2.34375	0.52007187098287899	3954, 1678, 5832, 81894, 2639, 4067	200	306	12782	1	1	0.98313335700654503	99
GOTERM_CC_FAT	GO:0031090~organelle membrane	18	7.03125	0.54372843103802604	22822, 27090, 2710, 126129, 3290, 10952, 2712, 3998, 2639, 3309, 1678, 3954, 6238, 5832, 81894, 3108, 578, 4067	200	1096	12782	1	1	0.98440118674891697	99
GOTERM_CC_FAT	GO:0019866~organelle inner membrane	6	2.34375	0.58466497065158196	3954, 1678, 5832, 81894, 2639, 4067	200	329	12782	1	1	0.98834391490626705	99
Annotation Cluster 69	Enrichment Score: 0.5044012989219148
Category	Term	Count	%	PValue	Genes	List Total	Pop Hits	Pop Total	Fold Enrichment	Bonferroni	Benjamini	FDR
SP_PIR_KEYWORDS	Signal transduction inhibitor	3	1.17188	7	5996, 5999, 9021	250	36	19235	6	0.999999999998469	0.49344808936724699	67
GOTERM_BP_FAT	GO:0009968~negative regulation of signal transduction	5	1.95312	0.42045467194904901	811, 5996, 91662, 5999, 9021	203	221	13528	1	1	0.94912517122090101	99
GOTERM_BP_FAT	GO:0010648~negative regulation of cell communication	5	1.95312	0.50894634821429496	811, 5996, 91662, 5999, 9021	203	248	13528	1	1	0.97310005800358002	99
GOTERM_MF_FAT	GO:0008047~enzyme activator activity	6	2.34375	0.56872972327011295	5996, 91662, 5999, 2919, 9535, 3558	196	335	12983	1	1	0.99609769501926904	99
Annotation Cluster 70	Enrichment Score: 0.4912126634606
Category	Term	Count	%	PValue	Genes	List Total	Pop Hits	Pop Total	Fold Enrichment	Bonferroni	Benjamini	FDR
GOTERM_CC_FAT	GO:0044432~endoplasmic reticulum part	10	3.90625	9	6238, 811, 10130, 3112, 23753, 3290, 10952, 3998, 3108, 3309	200	347	12782	1	0.99999999976689202	0.72874008344388896	71
GOTERM_CC_FAT	GO:0005783~endoplasmic reticulum	20	7.8125	0.16657039295550899	811, 10130, 3112, 3290, 10952, 10970, 84141, 3998, 1075, 3309, 3460, 972, 6238, 55379, 23753, 81579, 140606, 3108, 578, 81502	200	960	12782	1	1	0.78532472471994597	90
SP_PIR_KEYWORDS	endoplasmic reticulum	13	5.07812	0.214516936423233	811, 10130, 3290, 10952, 3998, 84141, 3309, 972, 6238, 55379, 23753, 140606, 81502	250	713	19235	1	1	0.72447186378454798	96
GOTERM_CC_FAT	GO:0005789~endoplasmic reticulum membrane	5	1.95312	0.60643959187569796	6238, 3290, 10952, 3998, 3309	200	269	12782	1	1	0.98807923406238596	99.9993
GOTERM_CC_FAT	GO:0042175~nuclear envelope-endoplasmic reticulum network	5	1.95312	0.64897857205777698	6238, 3290, 10952, 3998, 3309	200	284	12782	1	1	0.99155263331883903	99
GOTERM_CC_FAT	GO:0012505~endomembrane system	10	3.90625	0.86612768426237097	6238, 22822, 23468, 27090, 3290, 10952, 9536, 3998, 6401, 3309	200	782	12782	0.81726342710997402	1	0.99922583079976102	99
Annotation Cluster 71	Enrichment Score: 0.48518662792170175
Category	Term	Count	%	PValue	Genes	List Total	Pop Hits	Pop Total	Fold Enrichment	Bonferroni	Benjamini	FDR
GOTERM_MF_FAT	GO:0001882~nucleoside binding	31	12.1094	0.125058707611723	91662, 3112, 51202, 16, 79689, 84172, 7048, 3108, 84532, 10061, 114548, 8566, 978, 8711, 2710, 2712, 956, 476, 2639, 26278, 3309, 353, 790, 492, 5832, 4261, 4145, 10146, 4067, 10783, 3932	196	1612	12983	1	1	0.89440456054474304	85
SP_PIR_KEYWORDS	atp-binding	23	8.98438	0.13847083911685201	91662, 8566, 8711, 2710, 51202, 2712, 956, 476, 16, 3309, 790, 492, 5832, 4261, 10146, 7048, 4145, 84532, 10061, 3932, 10783, 4067, 114548	250	1326	19235	1	1	0.64994570966180798	86
GOTERM_MF_FAT	GO:0030554~adenyl nucleotide binding	29	11.3281	0.197457261707746	91662, 3112, 51202, 16, 79689, 7048, 3108, 84532, 10061, 114548, 8566, 8711, 2710, 2712, 956, 476, 2639, 26278, 3309, 353, 790, 492, 5832, 4261, 10146, 4145, 10783, 3932, 4067	196	1577	12983	1	1	0.95343996116428598	95
GOTERM_MF_FAT	GO:0001883~purine nucleoside binding	29	11.3281	0.22081176949669201	91662, 3112, 51202, 16, 79689, 7048, 3108, 84532, 10061, 114548, 8566, 8711, 2710, 2712, 956, 476, 2639, 26278, 3309, 353, 790, 492, 5832, 4261, 10146, 4145, 10783, 3932, 4067	196	1601	12983	1	1	0.95235283288396499	97
GOTERM_MF_FAT	GO:0032559~adenyl ribonucleotide binding	27	10.5469	0.24309471567582899	91662, 3112, 51202, 16, 7048, 3108, 84532, 10061, 114548, 8566, 8711, 2710, 2712, 956, 476, 26278, 3309, 353, 790, 492, 5832, 4261, 10146, 4145, 3932, 10783, 4067	196	1497	12983	1	1	0.95445290465982002	98
GOTERM_MF_FAT	GO:0005524~ATP binding	26	10.1562	0.29230520825793399	91662, 3112, 51202, 16, 7048, 3108, 84532, 10061, 114548, 8566, 8711, 2710, 2712, 956, 476, 26278, 3309, 790, 492, 5832, 4261, 10146, 4145, 3932, 10783, 4067	196	1477	12983	1	1	0.970253605887754	99
SP_PIR_KEYWORDS	kinase	11	4.29688	0.40444481591956299	8566, 5832, 8711, 2710, 2712, 11217, 4145, 7048, 3932, 10783, 4067	250	688	19235	1	1	0.90462360749025805	99
SP_PIR_KEYWORDS	nucleotide-binding	24	9.375	0.427938346183866	91662, 8566, 8711, 2710, 55303, 51202, 2712, 956, 476, 16, 3309, 790, 492, 5832, 4261, 10146, 7048, 4145, 84532, 10061, 3932, 10783, 4067, 114548	250	1686	19235	1	1	0.91776657727542299	99
GOTERM_MF_FAT	GO:0000166~nucleotide binding	35	13.6719	0.50859298843456002	91662, 3112, 51202, 16, 79689, 7358, 55131, 7048, 3108, 84532, 10061, 114548, 8566, 8711, 2710, 55303, 2712, 956, 476, 2639, 26278, 3309, 353, 790, 492, 5832, 3182, 4261, 4145, 10146, 874, 23082, 4067, 10783, 3932	196	2245	12983	1.03269	1	0.99517567465452605	99
GOTERM_MF_FAT	GO:0017076~purine nucleotide binding	30	11.7188	0.51568356115297098	91662, 3112, 51202, 16, 79689, 7048, 3108, 84532, 10061, 114548, 8566, 8711, 2710, 55303, 2712, 956, 476, 2639, 26278, 3309, 353, 790, 492, 5832, 4261, 10146, 4145, 10783, 3932, 4067	196	1918	12983	1	1	0.99450029951343999	99
GOTERM_MF_FAT	GO:0032553~ribonucleotide binding	28	10.9375	0.57913315944417698	91662, 3112, 51202, 16, 7048, 3108, 84532, 10061, 114548, 8566, 8711, 2710, 55303, 2712, 956, 476, 26278, 3309, 353, 790, 492, 5832, 4261, 10146, 4145, 3932, 10783, 4067	196	1836	12983	1	1	0.99641544778353197	99
GOTERM_MF_FAT	GO:0032555~purine ribonucleotide binding	28	10.9375	0.57913315944417698	91662, 3112, 51202, 16, 7048, 3108, 84532, 10061, 114548, 8566, 8711, 2710, 55303, 2712, 956, 476, 26278, 3309, 353, 790, 492, 5832, 4261, 10146, 4145, 3932, 10783, 4067	196	1836	12983	1	1	0.99641544778353197	99
UP_SEQ_FEATURE	nucleotide phosphate-binding region:ATP	13	5.07812	0.60317478718007	91662, 8566, 2710, 8711, 2712, 51202, 4261, 7048, 4145, 4067, 10783, 3932, 114548	250	962	19113	1	1	0.99999651466323303	99
Annotation Cluster 72	Enrichment Score: 0.4447647598809875
Category	Term	Count	%	PValue	Genes	List Total	Pop Hits	Pop Total	Fold Enrichment	Bonferroni	Benjamini	FDR
GOTERM_BP_FAT	GO:0000060~protein import into nucleus, translocation	3	1.17188	9	2255, 10952, 602	203	34	13528	5.88003	1	0.57649229158480797	80
GOTERM_BP_FAT	GO:0015031~protein transport	16	6.25	0.16708697830417399	811, 10952, 3998, 94120, 972, 1678, 6238, 2255, 11230, 29098, 2206, 3108, 4067, 29886, 114548, 602	203	762	13528	1	1	0.74221445926987195	95
GOTERM_BP_FAT	GO:0045184~establishment of protein localization	16	6.25	0.17561357172685199	811, 10952, 3998, 94120, 972, 1678, 6238, 2255, 11230, 29098, 2206, 3108, 4067, 29886, 114548, 602	203	769	13528	1	1	0.758171676336722	96
GOTERM_BP_FAT	GO:0017038~protein import	4	1.5625	0.31126540073040598	1678, 2255, 10952, 602	203	131	13528	2	1	0.89831333640212296	99
GOTERM_BP_FAT	GO:0008104~protein localization	16	6.25	0.33863132707160198	811, 10952, 3998, 94120, 972, 1678, 6238, 2255, 11230, 29098, 2206, 3108, 4067, 29886, 114548, 602	203	882	13528	1.2089	1	0.91336829005620401	99
GOTERM_BP_FAT	GO:0006606~protein import into nucleus	3	1.17188	0.368616387743954	2255, 10952, 602	203	86	13528	2	1	0.93039260168518001	99
GOTERM_BP_FAT	GO:0033365~protein localization in organelle	4	1.5625	0.37253908694551702	1678, 2255, 10952, 602	203	146	13528	1	1	0.932242123288197	99
GOTERM_BP_FAT	GO:0051170~nuclear import	3	1.17188	0.37931321637241899	2255, 10952, 602	203	88	13528	2	1	0.93396255320724997	99
GOTERM_BP_FAT	GO:0006605~protein targeting	5	1.95312	0.402124897993626	1678, 811, 2255, 10952, 602	203	215	13528	1	1	0.94347352674632201	99
GOTERM_BP_FAT	GO:0034504~protein localization in nucleus	3	1.17188	0.41092872306689399	2255, 10952, 602	203	94	13528	2	1	0.94695348259618295	99
GOTERM_BP_FAT	GO:0006913~nucleocytoplasmic transport	4	1.5625	0.41284161882105203	811, 2255, 10952, 602	203	156	13528	1	1	0.94739849468250004	99
GOTERM_BP_FAT	GO:0051169~nuclear transport	4	1.5625	0.42081826512421799	811, 2255, 10952, 602	203	158	13528	1	1	0.94881231670585897	99
GOTERM_BP_FAT	GO:0006886~intracellular protein transport	7	2.73438	0.48714758442482797	1678, 811, 2255, 10952, 94120, 972, 602	203	374	13528	1	1	0.96814016821818005	99
GOTERM_BP_FAT	GO:0034613~cellular protein localization	7	2.73438	0.58015674792521199	1678, 811, 2255, 10952, 94120, 972, 602	203	411	13528	1	1	0.98461935383266996	99
GOTERM_BP_FAT	GO:0070727~cellular macromolecule localization	7	2.73438	0.58729862860189397	1678, 811, 2255, 10952, 94120, 972, 602	203	414	13528	1	1	0.98532044598499302	99
SP_PIR_KEYWORDS	protein transport	7	2.73438	0.60169617409633203	1678, 6238, 10952, 3998, 11230, 29098, 29886	250	485	19235	1	1	0.96740453236475799	99
GOTERM_BP_FAT	GO:0046907~intracellular transport	10	3.90625	0.65228785691354696	1678, 811, 2255, 10952, 3998, 94120, 578, 972, 30835, 602	203	657	13528	1	1	0.99119826837046698	99
Annotation Cluster 73	Enrichment Score: 0.43527395684316433
Category	Term	Count	%	PValue	Genes	List Total	Pop Hits	Pop Total	Fold Enrichment	Bonferroni	Benjamini	FDR
SP_PIR_KEYWORDS	rna-binding	11	4.29688	0.164247806563697	2091, 27341, 3182, 51202, 55131, 10146, 11157, 23082, 16, 4234, 27292	250	540	19235	1	1	0.68085100812982602	91
SMART	SM00360:RRM	5	1.95312	0.33105601620577602	27341, 3182, 55131, 10146, 23082	126	211	9079	1	1	0.92768755468386999	98
INTERPRO	IPR000504:RNA recognition motif, RNP-1	5	1.95312	0.33288208783796103	27341, 3182, 55131, 10146, 23082	231	211	16659	1	1	0.995470662441443	99
UP_SEQ_FEATURE	domain:RRM	3	1.17188	0.46061094499437399	27341, 10146, 23082	250	119	19113	1	1	0.999975586932359	99
GOTERM_MF_FAT	GO:0003723~RNA binding	12	4.6875	0.51750583241436099	811, 2091, 27341, 3182, 51202, 55131, 10146, 11157, 23082, 16, 4234, 27292	196	718	12983	1	1	0.99422557003793099	99
INTERPRO	IPR012677:Nucleotide-binding, alpha-beta plait	4	1.5625	0.56678097888312695	3182, 55131, 10146, 23082	231	213	16659	1	1	0.99988403379875801	99
Annotation Cluster 74	Enrichment Score: 0.40817390198779746
Category	Term	Count	%	PValue	Genes	List Total	Pop Hits	Pop Total	Fold Enrichment	Bonferroni	Benjamini	FDR
INTERPRO	IPR008957:Fibronectin, type III-like fold	5	1.95312	0.24972303081330499	3598, 5793, 9180, 5803, 3460	231	184	16659	1	1	0.98236571572284204	98
SMART	SM00060:FN3	4	1.5625	0.48823342815793302	5793, 9180, 5803, 3460	126	190	9079	1	1	0.97896777808208002	99
INTERPRO	IPR003961:Fibronectin, type III	4	1.5625	0.489093831685674	5793, 9180, 5803, 3460	231	190	16659	1	1	0.99964262626143996	99
Annotation Cluster 75	Enrichment Score: 0.356680132875949
Category	Term	Count	%	PValue	Genes	List Total	Pop Hits	Pop Total	Fold Enrichment	Bonferroni	Benjamini	FDR
SMART	SM00179:EGF_CA	3	1.17188	0.38222107489010898	715, 4052, 1462	126	96	9079	2	1	0.94765771614160699	99
INTERPRO	IPR018097:EGF-like calcium-binding, conserved site	3	1.17188	0.38326635595021502	715, 4052, 1462	231	96	16659	2	1	0.99748111184075205	99
INTERPRO	IPR001881:EGF-like calcium-binding	3	1.17188	0.38326635595021502	715, 4052, 1462	231	96	16659	2	1	0.99748111184075205	99
INTERPRO	IPR000152:EGF-type aspartate/asparagine hydroxylation conserved site	3	1.17188	0.38816756986609002	715, 4052, 1462	231	97	16659	2	1	0.99737129545584002	99
SP_PIR_KEYWORDS	egf-like domain	4	1.5625	0.57448045757103605	715, 6401, 4052, 1462	250	230	19235	1	1	0.96269460836404896	99
INTERPRO	IPR013032:EGF-like region, conserved site	5	1.95312	0.57850706873119495	3689, 715, 6401, 4052, 1462	231	293	16659	1	1	0.99987473807711402	99
Annotation Cluster 76	Enrichment Score: 0.34276745972328093
Category	Term	Count	%	PValue	Genes	List Total	Pop Hits	Pop Total	Fold Enrichment	Bonferroni	Benjamini	FDR
GOTERM_BP_FAT	GO:0015837~amine transport	4	1.5625	0.25843498041594898	6505, 11230, 124935, 4067	203	118	13528	2	1	0.85597161243720998	99
GOTERM_BP_FAT	GO:0006865~amino acid transport	3	1.17188	0.38993408559284198	6505, 11230, 124935	203	90	13528	2	1	0.93787344328004596	99
GOTERM_BP_FAT	GO:0046942~carboxylic acid transport	3	1.17188	0.64799264838203696	6505, 11230, 124935	203	147	13528	1	1	0.99092850989827097	99
GOTERM_BP_FAT	GO:0015849~organic acid transport	3	1.17188	0.65165477977380404	6505, 11230, 124935	203	148	13528	1	1	0.99123646766359497	99
Annotation Cluster 77	Enrichment Score: 0.3381830682143607
Category	Term	Count	%	PValue	Genes	List Total	Pop Hits	Pop Total	Fold Enrichment	Bonferroni	Benjamini	FDR
GOTERM_MF_FAT	GO:0016791~phosphatase activity	6	2.34375	0.31967545500933803	5793, 5803, 9200, 57103, 476, 3932	196	249	12983	1	1	0.97307812442980701	99
INTERPRO	IPR016130:Protein-tyrosine phosphatase, active site	3	1.17188	0.348520748845001	5793, 5803, 9200	231	89	16659	2.43091	1	0.99563770751490299	99
GOTERM_MF_FAT	GO:0004721~phosphoprotein phosphatase activity	4	1.5625	0.45207746225154999	5793, 5803, 9200, 3932	196	165	12983	1	1	0.99122055679703602	99
GOTERM_MF_FAT	GO:0004725~protein tyrosine phosphatase activity	3	1.17188	0.46484052998244502	5793, 5803, 9200	196	104	12983	1	1	0.99211462478285395	99
GOTERM_BP_FAT	GO:0006470~protein amino acid dephosphorylation	3	1.17188	0.59351831001139099	5793, 5803, 9200	203	133	13528	1	1	0.98601460131347396	99
GOTERM_BP_FAT	GO:0016311~dephosphorylation	3	1.17188	0.67299632810548704	5793, 5803, 9200	203	154	13528	1	1	0.99286469720128601	99
Annotation Cluster 78	Enrichment Score: 0.33197386620382974
Category	Term	Count	%	PValue	Genes	List Total	Pop Hits	Pop Total	Fold Enrichment	Bonferroni	Benjamini	FDR
GOTERM_BP_FAT	GO:0044057~regulation of system process	8	3.125	0.17886228261235901	6286, 136, 8553, 384, 476, 6347, 7170, 3558	203	309	13528	1.72532	1	0.76068639312401698	96
GOTERM_BP_FAT	GO:0050804~regulation of synaptic transmission	3	1.17188	0.605697743452697	6286, 8553, 6347	203	136	13528	1	1	0.987134809551653	99
GOTERM_BP_FAT	GO:0051969~regulation of transmission of nerve impulse	3	1.17188	0.64799264838203696	6286, 8553, 6347	203	147	13528	1	1	0.99092850989827097	99
GOTERM_BP_FAT	GO:0031644~regulation of neurological system process	3	1.17188	0.669514106485528	6286, 8553, 6347	203	153	13528	1	1	0.99261751126778097	99
Annotation Cluster 79	Enrichment Score: 0.32662782157093984
Category	Term	Count	%	PValue	Genes	List Total	Pop Hits	Pop Total	Fold Enrichment	Bonferroni	Benjamini	FDR
GOTERM_BP_FAT	GO:0015674~di-, tri-valent inorganic cation transport	6	2.34375	0.123767573359956	492, 6947, 6355, 81894, 79689, 3932	203	176	13528	2	1	0.66884030537917205	89
GOTERM_BP_FAT	GO:0000041~transition metal ion transport	3	1.17188	0.28656764991078998	6947, 81894, 79689	203	71	13528	2	1	0.87851202947438001	99
GOTERM_BP_FAT	GO:0006811~ion transport	12	4.6875	0.60075314088720499	492, 6947, 10312, 6355, 6505, 11230, 81894, 476, 53827, 5172, 79689, 3932	203	768	13528	1	1	0.98668322333707303	99
GOTERM_BP_FAT	GO:0006816~calcium ion transport	3	1.17188	0.62922649009324405	492, 6355, 3932	203	142	13528	1	1	0.98933678102885703	99
GOTERM_BP_FAT	GO:0030001~metal ion transport	7	2.73438	0.69830527250277197	492, 6947, 6355, 81894, 476, 79689, 3932	203	465	13528	1	1	0.99472238000402002	99
GOTERM_BP_FAT	GO:0006812~cation transport	8	3.125	0.72435569514148002	492, 6947, 10312, 6355, 81894, 476, 79689, 3932	203	553	13528	0.96405633401330804	1	0.99628808902945398	99
SP_PIR_KEYWORDS	ion transport	7	2.73438	0.76255463052318795	492, 6947, 10312, 81894, 476, 53827, 79689	250	578	19235	0.93179930795847699	1	0.99222080687363801	99
Annotation Cluster 80	Enrichment Score: 0.3242639068934999
Category	Term	Count	%	PValue	Genes	List Total	Pop Hits	Pop Total	Fold Enrichment	Bonferroni	Benjamini	FDR
INTERPRO	IPR016040:NAD(P)-binding domain	5	1.95312	0.15388930035172499	7358, 3290, 10797, 79689, 874	231	150	16659	2	1	0.94478319901429897	91
GOTERM_MF_FAT	GO:0048037~cofactor binding	7	2.73438	0.17250464091206799	8566, 7358, 113675, 3067, 2639, 79689, 874	196	249	12983	1	1	0.94924593197192197	93
GOTERM_MF_FAT	GO:0050662~coenzyme binding	4	1.5625	0.51237068395171004	7358, 2639, 79689, 874	196	181	12983	1	1	0.99505968160986802	99
SP_PIR_KEYWORDS	nadp	3	1.17188	0.60211710546825703	5832, 3290, 874	250	156	19235	1	1	0.96627213727745098	99
GOTERM_MF_FAT	GO:0009055~electron carrier activity	4	1.5625	0.64867949357697896	7358, 2639, 79689, 91942	196	221	12983	1	1	0.998562080018919	99
SP_PIR_KEYWORDS	nad	3	1.17188	0.70507545500876401	7358, 10797, 79689	250	189	19235	1	1	0.98703934259251602	99
SP_PIR_KEYWORDS	oxidoreductase	7	2.73438	0.73875140848718102	5832, 7358, 3290, 10797, 2639, 79689, 874	250	562	19235	0.95832740213523104	1	0.99069120935558996	99
GOTERM_BP_FAT	GO:0055114~oxidation reduction	7	2.73438	0.920132161331501	5832, 7358, 3290, 10797, 2639, 79689, 874	203	639	13528	0.73001996654254997	1	0.99996074287095804	100
Annotation Cluster 81	Enrichment Score: 0.31866366128519696
Category	Term	Count	%	PValue	Genes	List Total	Pop Hits	Pop Total	Fold Enrichment	Bonferroni	Benjamini	FDR
GOTERM_BP_FAT	GO:0045765~regulation of angiogenesis	6	2.34375	2	136, 407977, 112744, 3569, 23576, 7132	203	63	13528	6	0.98477083416179401	6	4
GOTERM_BP_FAT	GO:0031328~positive regulation of cellular biosynthetic process	15	5.85938	0.14545064470409899	3662, 811, 6774, 136, 940, 84433, 23576, 7132, 3182, 4261, 5806, 112744, 3569, 602, 3558	203	685	13528	1	1	0.71268189010913796	92.9404
GOTERM_BP_FAT	GO:0009891~positive regulation of biosynthetic process	15	5.85938	0.15732270118307801	3662, 811, 6774, 136, 940, 84433, 23576, 7132, 3182, 4261, 5806, 112744, 3569, 602, 3558	203	695	13528	1	1	0.73156660011406704	94
SMART	SM00338:BRLZ	3	1.17188	0.16522952268312999	7494, 55509, 10538	126	53	9079	4	0.99999997941390495	0.77119553388914397	86
INTERPRO	IPR004827:Basic-leucine zipper (bZIP) transcription factor	3	1.17188	0.16608272276352101	7494, 55509, 10538	231	53	16659	4	1	0.94773050666419201	92
GOTERM_BP_FAT	GO:0051173~positive regulation of nitrogen compound metabolic process	14	5.46875	0.16682238040611799	3662, 811, 6774, 136, 23576, 7132, 3182, 4261, 407977, 5806, 3569, 112744, 602, 3558	203	644	13528	1	1	0.74313574484260703	95
GOTERM_BP_FAT	GO:0010604~positive regulation of macromolecule metabolic process	17	6.64062	0.21093692099198899	3662, 811, 3059, 6774, 940, 6401, 84433, 7132, 3182, 4261, 407977, 112744, 3569, 4067, 5699, 602, 3558	203	857	13528	1	1	0.79992960877688002	98
GOTERM_BP_FAT	GO:0010605~negative regulation of macromolecule metabolic process	14	5.46875	0.30278565347418501	811, 91662, 6774, 5104, 8553, 23468, 3182, 4261, 7076, 578, 3569, 5699, 602, 3558	203	734	13528	1	1	0.89301362381279303	99
GOTERM_BP_FAT	GO:0045944~positive regulation of transcription from RNA polymerase II promoter	8	3.125	0.31314855991666801	3662, 6774, 4261, 112744, 3569, 7132, 3558, 602	203	371	13528	1	1	0.89917409091129596	99
GOTERM_BP_FAT	GO:0032583~regulation of gene-specific transcription	4	1.5625	0.32353909639881601	3662, 3182, 4261, 3569	203	134	13528	1	1	0.90576618224209304	99
GOTERM_BP_FAT	GO:0045935~positive regulation of nucleobase, nucleoside, nucleotide and nucleic acid metabolic process	12	4.6875	0.32955953951932399	3662, 811, 6774, 3182, 4261, 136, 407977, 112744, 3569, 7132, 3558, 602	203	624	13528	1	1	0.90841386321753803	99
UP_SEQ_FEATURE	DNA-binding region:Basic motif	4	1.5625	0.34904812607741298	7494, 55509, 10538, 8553	250	161	19113	1	1	0.99990672025225802	99
GOTERM_BP_FAT	GO:0010557~positive regulation of macromolecule biosynthetic process	12	4.6875	0.386616911992122	3662, 811, 6774, 3182, 4261, 940, 84433, 112744, 3569, 7132, 3558, 602	203	654	13528	1	1	0.93653219732568305	99
GOTERM_BP_FAT	GO:0045893~positive regulation of transcription, DNA-dependent	9	3.51562	0.41995351962683602	3662, 6774, 3182, 4261, 112744, 3569, 7132, 3558, 602	203	477	13528	1	1	0.94937249325748696	99
UP_SEQ_FEATURE	domain:Leucine-zipper	3	1.17188	0.42091191609628598	7494, 55509, 10538	250	110	19113	2	1	0.99996407340661797	99
GOTERM_BP_FAT	GO:0051254~positive regulation of RNA metabolic process	9	3.51562	0.42907075896884	3662, 6774, 3182, 4261, 112744, 3569, 7132, 3558, 602	203	481	13528	1	1	0.95126257141536397	99
GOTERM_BP_FAT	GO:0031327~negative regulation of cellular biosynthetic process	10	3.90625	0.46135575358827902	811, 23468, 91662, 6774, 3182, 4261, 8553, 476, 3569, 602	203	561	13528	1	1	0.962097919523068	99
GOTERM_BP_FAT	GO:0009890~negative regulation of biosynthetic process	10	3.90625	0.48677351316966799	811, 23468, 91662, 6774, 3182, 4261, 8553, 476, 3569, 602	203	573	13528	1	1	0.968353952830034	99
GOTERM_BP_FAT	GO:0010558~negative regulation of macromolecule biosynthetic process	9	3.51562	0.57468799900885403	811, 23468, 91662, 6774, 3182, 4261, 8553, 3569, 602	203	547	13528	1	1	0.98419837964275103	99
GOTERM_BP_FAT	GO:0045941~positive regulation of transcription	9	3.51562	0.60956765230773102	3662, 6774, 3182, 4261, 112744, 3569, 7132, 3558, 602	203	564	13528	1	1	0.98756549651994197	99
GOTERM_BP_FAT	GO:0045892~negative regulation of transcription, DNA-dependent	6	2.34375	0.61754663920141495	811, 23468, 6774, 3182, 4261, 8553	203	356	13528	1	1	0.98814333176429703	99
GOTERM_BP_FAT	GO:0051253~negative regulation of RNA metabolic process	6	2.34375	0.63227815692877998	811, 23468, 6774, 3182, 4261, 8553	203	362	13528	1	1	0.98960543253751299	99
GOTERM_BP_FAT	GO:0010628~positive regulation of gene expression	9	3.51562	0.64294757204122399	3662, 6774, 3182, 4261, 112744, 3569, 7132, 3558, 602	203	581	13528	1	1	0.99056437975454903	99
GOTERM_BP_FAT	GO:0045934~negative regulation of nucleobase, nucleoside, nucleotide and nucleic acid metabolic process	8	3.125	0.647254526866478	811, 23468, 978, 6774, 3182, 4261, 8553, 602	203	512	13528	1	1	0.99095611230143699	99
GOTERM_BP_FAT	GO:0051172~negative regulation of nitrogen compound metabolic process	8	3.125	0.66125464668167699	811, 23468, 978, 6774, 3182, 4261, 8553, 602	203	519	13528	1	1	0.99196862553950405	99
GOTERM_BP_FAT	GO:0016481~negative regulation of transcription	7	2.73438	0.68633655273621597	811, 23468, 6774, 3182, 4261, 8553, 602	203	459	13528	1	1	0.99382429392567395	99
GOTERM_MF_FAT	GO:0016564~transcription repressor activity	5	1.95312	0.70289119217600804	811, 23468, 55509, 4261, 8553	196	316	12983	1	1	0.99933245779524804	99
GOTERM_BP_FAT	GO:0010629~negative regulation of gene expression	7	2.73438	0.76860481963506699	811, 23468, 6774, 3182, 4261, 8553, 602	203	504	13528	0.92556102900930404	1	0.998148481126646	99
GOTERM_BP_FAT	GO:0006357~regulation of transcription from RNA polymerase II promoter	9	3.51562	0.85635374677736398	3662, 811, 6774, 4261, 112744, 3569, 7132, 3558, 602	203	727	13528	0.82498424593951702	1	0.99967004345010302	99
GOTERM_MF_FAT	GO:0008134~transcription factor binding	6	2.34375	0.88889693529097902	3662, 55509, 6774, 4261, 79084, 602	196	513	12983	0.77473445518558204	1	0.99999414433149802	99
SP_PIR_KEYWORDS	activator	5	1.95312	0.90763608743841095	3662, 6774, 4261, 23082, 602	250	520	19235	0.73980769230769206	1	0.99952625319373301	99
GOTERM_BP_FAT	GO:0000122~negative regulation of transcription from RNA polymerase II promoter	3	1.17188	0.91017719556176502	811, 6774, 4261	203	266	13528	0.75158339197748003	1	0.99993851839780401	100
GOTERM_MF_FAT	GO:0016563~transcription activator activity	4	1.5625	0.94857537970143702	3662, 6774, 4261, 79084	196	410	12983	0.64624191139870502	1	0.99999982737136495	100
GOTERM_MF_FAT	GO:0043565~sequence-specific DNA binding	6	2.34375	0.95379336002688997	7494, 55509, 6774, 3182, 10538, 4261	196	607	12983	0.65475910298221396	1	0.99999988309662702	100
GOTERM_MF_FAT	GO:0003700~transcription factor activity	10	3.90625	0.96177495089269505	3662, 7494, 55509, 3059, 6774, 3182, 10538, 8553, 7409, 602	196	975	12983	0.679382522239665	1	0.99999994779095003	100
GOTERM_MF_FAT	GO:0030528~transcription regulator activity	14	5.46875	0.992881244806751	3662, 811, 7494, 3059, 10538, 6774, 8553, 7409, 23468, 55509, 3182, 4261, 79084, 602	196	1512	12983	0.61333144368858605	1	0.99999999997406597	100
GOTERM_BP_FAT	GO:0006355~regulation of transcription, DNA-dependent	16	6.25	0.99641163737265903	3662, 811, 7494, 3059, 10538, 6774, 8553, 7132, 23468, 55509, 3182, 4261, 112744, 3569, 602, 3558	203	1773	13528	0.60137975488929396	1	0.99999999969969999	100
GOTERM_BP_FAT	GO:0051252~regulation of RNA metabolic process	16	6.25	0.99747648591368998	3662, 811, 7494, 3059, 10538, 6774, 8553, 7132, 23468, 55509, 3182, 4261, 112744, 3569, 602, 3558	203	1813	13528	0.58811158600039604	1	0.99999999991959598	100
GOTERM_BP_FAT	GO:0045449~regulation of transcription	21	8.20312	0.99991015148801499	811, 3662, 7494, 3059, 10538, 6774, 8553, 84433, 7132, 23468, 55509, 3182, 2255, 4261, 23082, 7097, 112744, 3569, 3558, 114548, 602	203	2601	13528	0.53804239748637706	1	0.999999999999999	100
SP_PIR_KEYWORDS	Transcription	11	4.29688	0.99997038638889402	3662, 7494, 55509, 9533, 6774, 10538, 4261, 8553, 84172, 23082, 602	250	2071	19235	0.40866248189280502	1	0.99999999999992895	100
GOTERM_MF_FAT	GO:0003677~DNA binding	16	6.25	0.99998895783332797	3662, 811, 7494, 3059, 9533, 10538, 6774, 8553, 7409, 55509, 3182, 4261, 84172, 10146, 4005, 602	196	2331	12983	0.45467041385408702	1	1	100
SP_PIR_KEYWORDS	transcription regulation	9	3.51562	0.99999632561401897	3662, 7494, 55509, 6774, 10538, 4261, 8553, 23082, 602	250	2026	19235	0.341786771964461	1	0.999999999999999	100
GOTERM_BP_FAT	GO:0006350~transcription	12	4.6875	0.99999793976123197	3662, 7494, 55509, 9533, 6774, 10538, 4261, 8553, 84172, 11137, 23082, 602	203	2101	13528	0.38062100383819097	1	1	100
SP_PIR_KEYWORDS	dna-binding	7	2.73438	0.99999891864587398	3662, 7494, 55509, 6774, 10538, 8553, 10146	250	1868	19235	0.28831905781584499	1	1	100
Annotation Cluster 82	Enrichment Score: 0.31558134245180286
Category	Term	Count	%	PValue	Genes	List Total	Pop Hits	Pop Total	Fold Enrichment	Bonferroni	Benjamini	FDR
SP_PIR_KEYWORDS	EF hand	3	1.17188	0.18220041055583699	6286, 199, 25801	250	60	19235	3.847	1	0.68901535418499404	93
INTERPRO	IPR018249:EF-HAND 2	4	1.5625	0.57234367011605103	3954, 6286, 199, 25801	231	215	16659	1	1	0.99987835653485801	99
INTERPRO	IPR018247:EF-HAND 1	4	1.5625	0.57891721091278103	3954, 6286, 199, 25801	231	217	16659	1	1	0.99985208184692598	99
INTERPRO	IPR011992:EF-Hand type	4	1.5625	0.63573980827119003	6286, 6774, 199, 25801	231	236	16659	1	1	0.999950241231225	99
UP_SEQ_FEATURE	domain:EF-hand 1	3	1.17188	0.68863831826681798	6286, 199, 25801	250	182	19113	1.2602	1	0.99999966301222598	99
Annotation Cluster 83	Enrichment Score: 0.31425586037891534
Category	Term	Count	%	PValue	Genes	List Total	Pop Hits	Pop Total	Fold Enrichment	Bonferroni	Benjamini	FDR
SP_PIR_KEYWORDS	mitochondrion	15	5.85938	0.19167334464687399	3059, 2710, 126129, 10797, 2712, 384, 2639, 91942, 1678, 3954, 5832, 81894, 51258, 84532, 5699	250	832	19235	1	1	0.69083684300969195	94
GOTERM_CC_FAT	GO:0005739~mitochondrion	19	7.42188	0.42805845334907799	3059, 2710, 126129, 10797, 2712, 10328, 384, 2639, 91942, 1678, 3954, 55379, 5832, 51258, 81894, 578, 10061, 84532, 4067	200	1087	12782	1	1	0.96185475673629195	99
UP_SEQ_FEATURE	transit peptide:Mitochondrion	7	2.73438	0.57095243457621403	3954, 10797, 384, 51258, 2639, 84532, 91942	250	467	19113	1	1	0.99999544323446998	99
SP_PIR_KEYWORDS	transit peptide	7	2.73438	0.58340797193874805	3954, 10797, 384, 51258, 2639, 84532, 91942	250	476	19235	1	1	0.96426011311845705	99
GOTERM_CC_FAT	GO:0005759~mitochondrial matrix	4	1.5625	0.690102935979784	55379, 51258, 2639, 84532	200	227	12782	1	1	0.99412261344315	99
GOTERM_CC_FAT	GO:0031980~mitochondrial lumen	4	1.5625	0.690102935979784	55379, 51258, 2639, 84532	200	227	12782	1	1	0.99412261344315	99
Annotation Cluster 84	Enrichment Score: 0.3101127625727283
Category	Term	Count	%	PValue	Genes	List Total	Pop Hits	Pop Total	Fold Enrichment	Bonferroni	Benjamini	FDR
GOTERM_BP_FAT	GO:0009100~glycoprotein metabolic process	5	1.95312	0.35626938812865799	6388, 22822, 27090, 112744, 4247	203	202	13528	1	1	0.92280279091378703	99
GOTERM_BP_FAT	GO:0009101~glycoprotein biosynthetic process	4	1.5625	0.42081826512421799	6388, 22822, 27090, 4247	203	158	13528	1	1	0.94881231670585897	99
GOTERM_BP_FAT	GO:0070085~glycosylation	3	1.17188	0.57260398465492102	6388, 27090, 4247	203	128	13528	1.56188	1	0.98400925915302695	99
GOTERM_BP_FAT	GO:0043413~biopolymer glycosylation	3	1.17188	0.57260398465492102	6388, 27090, 4247	203	128	13528	1.56188	1	0.98400925915302695	99
GOTERM_BP_FAT	GO:0006486~protein amino acid glycosylation	3	1.17188	0.57260398465492102	6388, 27090, 4247	203	128	13528	1.56188	1	0.98400925915302695	99
Annotation Cluster 85	Enrichment Score: 0.3014284099312039
Category	Term	Count	%	PValue	Genes	List Total	Pop Hits	Pop Total	Fold Enrichment	Bonferroni	Benjamini	FDR
GOTERM_BP_FAT	GO:0009108~coenzyme biosynthetic process	3	1.17188	0.27548018667941399	8566, 10797, 84532	203	69	13528	2	1	0.86920238537138095	99
GOTERM_BP_FAT	GO:0051188~cofactor biosynthetic process	3	1.17188	0.42644143640434201	8566, 10797, 84532	203	97	13528	2	1	0.95051487357766395	99
GOTERM_BP_FAT	GO:0006732~coenzyme metabolic process	3	1.17188	0.669514106485528	8566, 10797, 84532	203	153	13528	1	1	0.99261751126778097	99
GOTERM_BP_FAT	GO:0051186~cofactor metabolic process	3	1.17188	0.79172956393272897	8566, 10797, 84532	203	195	13528	1	1	0.99874013188018895	99
Annotation Cluster 86	Enrichment Score: 0.2783149741843596
Category	Term	Count	%	PValue	Genes	List Total	Pop Hits	Pop Total	Fold Enrichment	Bonferroni	Benjamini	FDR
GOTERM_BP_FAT	GO:0040008~regulation of growth	7	2.73438	0.40043756175489698	978, 8711, 6774, 58191, 9021, 7048, 3558	203	341	13528	1	1	0.94311564056124297	99
GOTERM_BP_FAT	GO:0001558~regulation of cell growth	4	1.5625	0.55632477037825301	978, 8711, 58191, 3558	203	194	13528	1	1	0.98167909598506997	99
GOTERM_BP_FAT	GO:0032535~regulation of cellular component size	5	1.95312	0.57912779055445995	978, 8711, 58191, 10677, 3558	203	271	13528	1	1	0.98462015149651505	99
GOTERM_BP_FAT	GO:0008361~regulation of cell size	4	1.5625	0.59717620109272496	978, 8711, 58191, 3558	203	206	13528	1	1	0.98627666537042602	99
Annotation Cluster 87	Enrichment Score: 0.274014687688017
Category	Term	Count	%	PValue	Genes	List Total	Pop Hits	Pop Total	Fold Enrichment	Bonferroni	Benjamini	FDR
GOTERM_BP_FAT	GO:0030324~lung development	3	1.17188	0.43666488416356902	2255, 3290, 7048	203	99	13528	2	1	0.95331376079448604	99
GOTERM_BP_FAT	GO:0030323~respiratory tube development	3	1.17188	0.45181394164161898	2255, 3290, 7048	203	102	13528	1	1	0.95922969580886497	99
GOTERM_BP_FAT	GO:0060541~respiratory system development	3	1.17188	0.48140562873394799	2255, 3290, 7048	203	108	13528	1	1	0.96729190718590696	99
GOTERM_BP_FAT	GO:0035295~tube development	3	1.17188	0.84396063346329797	2255, 3290, 7048	203	220	13528	0.90873264666368103	1	0.99957743772006802	99
Annotation Cluster 88	Enrichment Score: 0.26920122491204773
Category	Term	Count	%	PValue	Genes	List Total	Pop Hits	Pop Total	Fold Enrichment	Bonferroni	Benjamini	FDR
UP_SEQ_FEATURE	domain:PH	5	1.95312	0.371561018818862	22822, 9046, 54518, 7409, 27128	250	237	19113	1	1	0.99991069977768399	99
SMART	SM00233:PH	5	1.95312	0.53302337196377503	22822, 9046, 54518, 7409, 27128	126	277	9079	1	1	0.98416945783865495	99
INTERPRO	IPR001849:Pleckstrin homology	5	1.95312	0.53403459876018999	22822, 9046, 54518, 7409, 27128	231	277	16659	1	1	0.99978584833091599	99
INTERPRO	IPR011993:Pleckstrin homology-type	4	1.5625	0.79222639546549101	4478, 9046, 54518, 27128	231	303	16659	0.95203806094895205	1	0.99999810955333801	99
Annotation Cluster 89	Enrichment Score: 0.23234822289140902
Category	Term	Count	%	PValue	Genes	List Total	Pop Hits	Pop Total	Fold Enrichment	Bonferroni	Benjamini	FDR
GOTERM_BP_FAT	GO:0051259~protein oligomerization	5	1.95312	0.26231961112478602	978, 6505, 330, 7132, 114548	203	174	13528	1	1	0.85764933442419999	99
GOTERM_BP_FAT	GO:0006461~protein complex assembly	8	3.125	0.63292661046426102	811, 978, 6505, 330, 3108, 972, 7132, 114548	203	505	13528	1	1	0.98956160193485798	99
GOTERM_BP_FAT	GO:0070271~protein complex biogenesis	8	3.125	0.63292661046426102	811, 978, 6505, 330, 3108, 972, 7132, 114548	203	505	13528	1	1	0.98956160193485798	99
GOTERM_BP_FAT	GO:0065003~macromolecular complex assembly	9	3.51562	0.78218058930131096	811, 978, 79084, 6505, 330, 3108, 972, 7132, 114548	203	665	13528	0.90190007037297604	1	0.99854842874183602	99
GOTERM_BP_FAT	GO:0043933~macromolecular complex subunit organization	9	3.51562	0.83832878959422397	811, 978, 79084, 6505, 330, 3108, 972, 7132, 114548	203	710	13528	0.84473738985637903	1	0.99953692283266904	99
Annotation Cluster 90	Enrichment Score: 0.22944968991082718
Category	Term	Count	%	PValue	Genes	List Total	Pop Hits	Pop Total	Fold Enrichment	Bonferroni	Benjamini	FDR
GOTERM_BP_FAT	GO:0007187~G-protein signaling, coupled to cyclic nucleotide second messenger	3	1.17188	0.51466663228462695	5996, 136, 6347	203	115	13528	1	1	0.97409512640245099	99
GOTERM_BP_FAT	GO:0019935~cyclic-nucleotide-mediated signaling	3	1.17188	0.58106190266055602	5996, 136, 6347	203	130	13528	1	1	0.98459718296460697	99
GOTERM_BP_FAT	GO:0019932~second-messenger-mediated signaling	4	1.5625	0.68533437571367695	5996, 136, 6401, 6347	203	235	13528	1	1	0.99381902072452699	99
Annotation Cluster 91	Enrichment Score: 0.22504017441004437
Category	Term	Count	%	PValue	Genes	List Total	Pop Hits	Pop Total	Fold Enrichment	Bonferroni	Benjamini	FDR
GOTERM_BP_FAT	GO:0001568~blood vessel development	5	1.95312	0.49543777401986799	2255, 407977, 7048, 578, 4005	203	245	13528	1	1	0.96976082526315099	99
GOTERM_BP_FAT	GO:0001944~vasculature development	5	1.95312	0.51791730620254195	2255, 407977, 7048, 578, 4005	203	251	13528	1	1	0.97468465167648	99
GOTERM_BP_FAT	GO:0048514~blood vessel morphogenesis	4	1.5625	0.61345384361523603	2255, 407977, 7048, 578	203	211	13528	1	1	0.98784136015003898	99
GOTERM_BP_FAT	GO:0001525~angiogenesis	3	1.17188	0.65165477977380404	2255, 407977, 7048	203	148	13528	1	1	0.99123646766359497	99
GOTERM_BP_FAT	GO:0048568~embryonic organ development	3	1.17188	0.73071851560596701	2255, 7048, 4005	203	172	13528	1	1	0.99659698519847095	99
Annotation Cluster 92	Enrichment Score: 0.19124771834314727
Category	Term	Count	%	PValue	Genes	List Total	Pop Hits	Pop Total	Fold Enrichment	Bonferroni	Benjamini	FDR
GOTERM_CC_FAT	GO:0005730~nucleolus	16	6.25	0.12850874339637999	22822, 2091, 9533, 6774, 9240, 10885, 51202, 79050, 9875, 4478, 23468, 84172, 55131, 51154, 705, 27292	200	698	12782	1	0.99999999999997602	0.80806401228642599	82
GOTERM_CC_FAT	GO:0031974~membrane-enclosed lumen	29	11.3281	0.60306856677611997	10130, 2091, 9533, 9240, 6774, 51202, 9536, 23468, 55379, 23753, 84172, 55131, 51258, 51154, 84532, 705, 811, 22822, 10885, 2639, 3309, 79050, 9875, 1678, 790, 4478, 7076, 4067, 27292	200	1856	12782	0.99859374999999995	1	0.98974289942480098	99
GOTERM_CC_FAT	GO:0043233~organelle lumen	26	10.1562	0.78083531591133404	10130, 2091, 9533, 9240, 6774, 51202, 23468, 55379, 23753, 84172, 55131, 51258, 51154, 84532, 705, 811, 22822, 10885, 2639, 3309, 79050, 9875, 790, 4478, 7076, 27292	200	1820	12782	0.91299999999999903	1	0.99743819308511905	99
GOTERM_CC_FAT	GO:0070013~intracellular organelle lumen	25	9.76562	0.80525172515879595	10130, 2091, 9533, 9240, 6774, 51202, 23468, 55379, 23753, 84172, 55131, 51258, 51154, 84532, 705, 811, 22822, 10885, 2639, 3309, 79050, 9875, 790, 4478, 27292	200	1779	12782	0.89811691961776197	1	0.99800473881989404	99
GOTERM_CC_FAT	GO:0031981~nuclear lumen	17	6.64062	0.95017829960008304	22822, 2091, 9533, 6774, 9240, 10885, 51202, 79050, 9875, 790, 4478, 23468, 84172, 55131, 51154, 705, 27292	200	1450	12782	0.74928965517241297	1	0.99995709370578101	100
GOTERM_CC_FAT	GO:0043232~intracellular non-membrane-bounded organelle	28	10.9375	0.99502774681593298	3662, 2091, 9240, 9533, 6774, 54518, 51202, 6401, 10677, 6238, 23468, 55379, 199, 1540, 84172, 55131, 51258, 51154, 705, 22822, 10885, 79050, 9875, 4478, 3932, 4067, 7170, 27292	200	2596	12782	0.68932203389830504	1	0.99999992003614002	100
GOTERM_CC_FAT	GO:0043228~non-membrane-bounded organelle	28	10.9375	0.99502774681593298	3662, 2091, 9240, 9533, 6774, 54518, 51202, 6401, 10677, 6238, 23468, 55379, 199, 1540, 84172, 55131, 51258, 51154, 705, 22822, 10885, 79050, 9875, 4478, 3932, 4067, 7170, 27292	200	2596	12782	0.68932203389830504	1	0.99999992003614002	100
Annotation Cluster 93	Enrichment Score: 0.18505910192383634
Category	Term	Count	%	PValue	Genes	List Total	Pop Hits	Pop Total	Fold Enrichment	Bonferroni	Benjamini	FDR
INTERPRO	IPR006209:EGF	3	1.17188	0.525613357109603	6401, 4052, 1462	231	127	16659	1	1	0.99981906167748202	99
SP_PIR_KEYWORDS	egf-like domain	4	1.5625	0.57448045757103605	715, 6401, 4052, 1462	250	230	19235	1	1	0.96269460836404896	99
INTERPRO	IPR013032:EGF-like region, conserved site	5	1.95312	0.57850706873119495	3689, 715, 6401, 4052, 1462	231	293	16659	1	1	0.99987473807711402	99
INTERPRO	IPR000742:EGF-like, type 3	3	1.17188	0.751340439051702	6401, 4052, 1462	231	194	16659	1.11521	1	0.99999618681686298	99
INTERPRO	IPR006210:EGF-like	3	1.17188	0.76862836029972104	6401, 4052, 1462	231	201	16659	1	1	0.99999750362645901	99
SMART	SM00181:EGF	3	1.17188	0.76885049218002299	6401, 4052, 1462	126	201	9079	1	1	0.99923603129624095	99
Annotation Cluster 94	Enrichment Score: 0.17193755897284954
Category	Term	Count	%	PValue	Genes	List Total	Pop Hits	Pop Total	Fold Enrichment	Bonferroni	Benjamini	FDR
UP_SEQ_FEATURE	repeat:7	3	1.17188	0.50281031676048105	6238, 6404, 30835	250	129	19113	1	1	0.99998797302279296	99
UP_SEQ_FEATURE	repeat:6	3	1.17188	0.55820209918158503	6238, 6404, 30835	250	143	19113	1	1	0.99999543596628204	99
UP_SEQ_FEATURE	repeat:5	3	1.17188	0.60907952381793995	6238, 6404, 30835	250	157	19113	1	1	0.99999651859490502	99
UP_SEQ_FEATURE	repeat:4	3	1.17188	0.68863831826681798	6238, 6404, 30835	250	182	19113	1.2602	1	0.99999966301222598	99
UP_SEQ_FEATURE	repeat:3	3	1.17188	0.77058733907626198	6238, 6404, 30835	250	214	19113	1	1	0.99999996734909802	99
UP_SEQ_FEATURE	repeat:1	3	1.17188	0.82800644646515797	6238, 6404, 30835	250	243	19113	0.94385185185185105	1	0.99999999744637702	99
UP_SEQ_FEATURE	repeat:2	3	1.17188	0.83314514969665299	6238, 6404, 30835	250	246	19113	0.93234146341463398	1	0.99999999763353198	99
Annotation Cluster 95	Enrichment Score: 0.1686851861482707
Category	Term	Count	%	PValue	Genes	List Total	Pop Hits	Pop Total	Fold Enrichment	Bonferroni	Benjamini	FDR
UP_SEQ_FEATURE	repeat:WD 5	4	1.5625	0.58761141492105995	10885, 79084, 11137, 57705	250	233	19113	1	1	0.99999606397155005	99
INTERPRO	IPR019782:WD40 repeat 2	4	1.5625	0.60651059930217799	10885, 79084, 11137, 57705	231	226	16659	1	1	0.999911012217641	99
UP_SEQ_FEATURE	repeat:WD 4	4	1.5625	0.63789848132793203	10885, 79084, 11137, 57705	250	251	19113	1	1	0.99999845485775196	99
INTERPRO	IPR017986:WD40 repeat, region	4	1.5625	0.64140183226551295	10885, 79084, 11137, 57705	231	238	16659	1	1	0.99994859082465204	99
INTERPRO	IPR019781:WD40 repeat, subgroup	4	1.5625	0.652540560633185	10885, 79084, 11137, 57705	231	242	16659	1	1	0.999954348286481	99
UP_SEQ_FEATURE	repeat:WD 3	4	1.5625	0.673955384351554	10885, 79084, 11137, 57705	250	265	19113	1	1	0.99999951294555001	99
UP_SEQ_FEATURE	repeat:WD 2	4	1.5625	0.69570888015020005	10885, 79084, 11137, 57705	250	274	19113	1	1	0.99999968471781597	99
UP_SEQ_FEATURE	repeat:WD 1	4	1.5625	0.69570888015020005	10885, 79084, 11137, 57705	250	274	19113	1	1	0.99999968471781597	99
SP_PIR_KEYWORDS	wd repeat	4	1.5625	0.696284196793301	10885, 79084, 11137, 57705	250	276	19235	1	1	0.98689170456002595	99
INTERPRO	IPR001680:WD40 repeat	4	1.5625	0.71417077869951395	10885, 79084, 11137, 57705	231	266	16659	1	1	0.99999109648430795	99
SMART	SM00320:WD40	4	1.5625	0.71435060064963496	10885, 79084, 11137, 57705	126	266	9079	1	1	0.99843956558349101	99
INTERPRO	IPR019775:WD40 repeat, conserved site	4	1.5625	0.73946964899868695	10885, 79084, 11137, 57705	231	277	16659	1	1	0.99999531199329394	99
INTERPRO	IPR015943:WD40/YVTN repeat-like	4	1.5625	0.786625574310027	10885, 79084, 11137, 57705	231	300	16659	0.96155844155844095	1	0.99999846573457396	99
Annotation Cluster 96	Enrichment Score: 0.1609997808999405
Category	Term	Count	%	PValue	Genes	List Total	Pop Hits	Pop Total	Fold Enrichment	Bonferroni	Benjamini	FDR
SP_PIR_KEYWORDS	guanine-nucleotide releasing factor	3	1.17188	0.46591711375218903	7409, 29098, 27128	250	121	19235	1	1	0.92292835017374397	99
GOTERM_MF_FAT	GO:0005085~guanyl-nucleotide exchange factor activity	3	1.17188	0.66921113547554001	7409, 29098, 27128	196	152	12983	1	1	0.99882710164837196	99
GOTERM_MF_FAT	GO:0030695~GTPase regulator activity	6	2.34375	0.73024492998231305	5996, 5999, 94120, 7409, 29098, 27128	196	404	12983	0.98375934532228704	1	0.99958925217217998	99
GOTERM_MF_FAT	GO:0060589~nucleoside-triphosphatase regulator activity	6	2.34375	0.74772092254880396	5996, 5999, 94120, 7409, 29098, 27128	196	413	12983	0.962321490339477	1	0.99963179081737397	99
GOTERM_MF_FAT	GO:0005083~small GTPase regulator activity	3	1.17188	0.92028255621101496	94120, 7409, 27128	196	274	12983	0.72525323998212399	1	0.99999871344300595	99
Annotation Cluster 97	Enrichment Score: 0.15760905764808003
Category	Term	Count	%	PValue	Genes	List Total	Pop Hits	Pop Total	Fold Enrichment	Bonferroni	Benjamini	FDR
GOTERM_CC_FAT	GO:0005792~microsome	5	1.95312	0.50724237918356396	811, 55379, 9536, 3998, 476	200	237	12782	1	1	0.98229849903879696	99
GOTERM_CC_FAT	GO:0042598~vesicular fraction	5	1.95312	0.52894999018550903	811, 55379, 9536, 3998, 476	200	244	12782	1	1	0.98320341661118205	99
GOTERM_CC_FAT	GO:0000267~cell fraction	15	5.85938	0.80345928653808996	3598, 811, 27090, 10970, 9536, 3998, 6505, 476, 16, 4247, 55379, 6404, 3067, 4828, 4067	200	1083	12782	0.885180055401662	1	0.99813957074542004	99
GOTERM_CC_FAT	GO:0005626~insoluble fraction	11	4.29688	0.84914559440569204	811, 55379, 6404, 10970, 9536, 3998, 6505, 3067, 476, 4067, 4247	200	839	12782	0.83791418355184699	1	0.99904673580115599	99
GOTERM_CC_FAT	GO:0005624~membrane fraction	10	3.90625	0.88997648521968098	811, 55379, 6404, 10970, 9536, 3998, 6505, 476, 4067, 4247	200	809	12782	0.78998763906056801	1	0.99956566371433597	99
Annotation Cluster 98	Enrichment Score: 0.15664222146231882
Category	Term	Count	%	PValue	Genes	List Total	Pop Hits	Pop Total	Fold Enrichment	Bonferroni	Benjamini	FDR
GOTERM_MF_FAT	GO:0003779~actin binding	7	2.73438	0.36595819272531899	4478, 1234, 199, 9535, 53827, 10677, 7170	196	326	12983	1	1	0.98245125545276002	99
GOTERM_MF_FAT	GO:0008092~cytoskeletal protein binding	8	3.125	0.63712530059626804	4478, 1234, 199, 9535, 84059, 53827, 10677, 7170	196	504	12983	1	1	0.998378613513768	99
SP_PIR_KEYWORDS	actin-binding	3	1.17188	0.83217338016158704	199, 10677, 7170	250	247	19235	0.93449392712550605	1	0.99728174994407404	99
SP_PIR_KEYWORDS	cytoskeleton	6	2.34375	0.91790489353771298	4478, 54518, 199, 3689, 10677, 7170	250	636	19235	0.72584905660377297	1	0.99962198029150195	99
GOTERM_CC_FAT	GO:0015629~actin cytoskeleton	3	1.17188	0.924955975721237	199, 10677, 7170	200	269	12782	0.71275092936802897	1	0.99986976479491696	99
Annotation Cluster 99	Enrichment Score: 0.1376363013206681
Category	Term	Count	%	PValue	Genes	List Total	Pop Hits	Pop Total	Fold Enrichment	Bonferroni	Benjamini	FDR
GOTERM_CC_FAT	GO:0042470~melanosome	3	1.17188	0.404691629014714	10130, 476, 3309	200	89	12782	2	1	0.95908113198982003	99
GOTERM_CC_FAT	GO:0048770~pigment granule	3	1.17188	0.404691629014714	10130, 476, 3309	200	89	12782	2	1	0.95908113198982003	99
GOTERM_CC_FAT	GO:0031410~cytoplasmic vesicle	6	2.34375	0.97430968632742099	22822, 10130, 9510, 7076, 476, 3309	200	642	12782	0.59728971962616795	1	0.99999338710263097	100
GOTERM_CC_FAT	GO:0016023~cytoplasmic membrane-bounded vesicle	5	1.95312	0.97436145911579697	22822, 10130, 7076, 476, 3309	200	550	12782	0.58099999999999996	1	0.99999222803896504	100
GOTERM_CC_FAT	GO:0031988~membrane-bounded vesicle	5	1.95312	0.97913598429887605	22822, 10130, 7076, 476, 3309	200	568	12782	0.56258802816901399	1	0.99999523466592	100
GOTERM_CC_FAT	GO:0031982~vesicle	6	2.34375	0.98101042095833901	22822, 10130, 9510, 7076, 476, 3309	200	670	12782	0.572328358208955	1	0.99999579943047401	100
Annotation Cluster 100	Enrichment Score: 0.08672557091253338
Category	Term	Count	%	PValue	Genes	List Total	Pop Hits	Pop Total	Fold Enrichment	Bonferroni	Benjamini	FDR
GOTERM_BP_FAT	GO:0019953~sexual reproduction	7	2.73438	0.68431228203864702	22873, 6774, 9240, 5104, 4179, 9510, 330	203	458	13528	1	1	0.99381227079145396	99
GOTERM_BP_FAT	GO:0048232~male gamete generation	4	1.5625	0.84248923297613099	22873, 9240, 5104, 330	203	308	13528	0.86545966348921999	1	0.99956882965354399	99
GOTERM_BP_FAT	GO:0007283~spermatogenesis	4	1.5625	0.84248923297613099	22873, 9240, 5104, 330	203	308	13528	0.86545966348921999	1	0.99956882965354399	99
GOTERM_BP_FAT	GO:0007276~gamete generation	5	1.95312	0.84550308814237796	22873, 9240, 5104, 9510, 330	203	395	13528	0.84354929226164499	1	0.99958677994664402	99
GOTERM_BP_FAT	GO:0032504~multicellular organism reproduction	6	2.34375	0.85718420821472996	22873, 9240, 5104, 9510, 330, 6347	203	487	13528	0.82103154934706202	1	0.99967150464874199	99
GOTERM_BP_FAT	GO:0048609~reproductive process in a multicellular organism	6	2.34375	0.85718420821472996	22873, 9240, 5104, 9510, 330, 6347	203	487	13528	0.82103154934706202	1	0.99967150464874199	99
Annotation Cluster 101	Enrichment Score: 0.08393118680936723
Category	Term	Count	%	PValue	Genes	List Total	Pop Hits	Pop Total	Fold Enrichment	Bonferroni	Benjamini	FDR
GOTERM_MF_FAT	GO:0005509~calcium ion binding	18	7.03125	0.218902505654954	4360, 811, 6286, 6774, 956, 10677, 3309, 3954, 492, 5359, 199, 715, 81579, 84059, 1462, 4052, 25801, 30835	196	919	12983	1.29741	1	0.95455982614358903	97
SP_PIR_KEYWORDS	metal-binding	28	10.9375	0.98591258264512505	5251, 22873, 9510, 384, 330, 79689, 23576, 5464, 84172, 7048, 11096, 578, 9507, 26973, 811, 8566, 978, 7409, 476, 1678, 790, 492, 5471, 81579, 7076, 4005, 10783, 30835	250	2972	19235	0.72487213997308197	1	0.99999812289861201	100
SP_PIR_KEYWORDS	zinc	18	7.03125	0.99423079810283499	811, 8566, 22873, 5251, 978, 9510, 7409, 330, 23576, 1678, 790, 84172, 7076, 11096, 578, 4005, 9507, 26973	250	2189	19235	0.63267245317496501	1	0.999999841077158	100
GOTERM_MF_FAT	GO:0043167~ion binding	48	18.75	0.996627462086913	22873, 5251, 6286, 6774, 10797, 9510, 94120, 1075, 384, 330, 79689, 10677, 23576, 6947, 5464, 199, 84059, 84172, 7048, 4052, 1462, 11096, 25801, 578, 9507, 26973, 811, 4360, 8566, 978, 956, 7409, 476, 5172, 3309, 1116, 1678, 790, 3954, 492, 5359, 5471, 715, 81579, 81894, 4005, 10783, 30835	196	4241	12983	0.74970766424938196	1	0.99999999999913602	100
GOTERM_MF_FAT	GO:0043169~cation binding	46	17.9688	0.99812042546422497	22873, 5251, 6286, 6774, 10797, 9510, 94120, 384, 330, 79689, 10677, 23576, 6947, 5464, 199, 84059, 84172, 7048, 4052, 1462, 11096, 25801, 578, 9507, 26973, 811, 4360, 8566, 978, 956, 7409, 476, 3309, 1116, 1678, 3954, 790, 492, 5359, 5471, 715, 81579, 81894, 4005, 10783, 30835	196	4179	12983	0.72912912472957603	1	0.99999999999993205	100
GOTERM_MF_FAT	GO:0046872~metal ion binding	45	17.5781	0.99853627725511496	22873, 5251, 6286, 6774, 10797, 9510, 94120, 384, 330, 79689, 10677, 23576, 6947, 5464, 199, 84059, 84172, 7048, 4052, 1462, 11096, 25801, 578, 9507, 26973, 811, 4360, 8566, 978, 956, 7409, 476, 3309, 1678, 3954, 790, 492, 5359, 5471, 715, 81579, 81894, 4005, 10783, 30835	196	4140	12983	0.71999778172138396	1	0.99999999999997202	100
GOTERM_MF_FAT	GO:0046914~transition metal ion binding	24	9.375	0.99985479235802799	811, 5251, 8566, 22873, 978, 9510, 94120, 7409, 384, 330, 79689, 23576, 1678, 790, 6947, 5471, 84172, 81894, 7048, 11096, 578, 4005, 9507, 26973	196	2785	12983	0.57082768475433199	1	1	100
GOTERM_MF_FAT	GO:0008270~zinc ion binding	18	7.03125	0.99990232506122301	811, 8566, 22873, 5251, 978, 9510, 94120, 7409, 330, 23576, 1678, 790, 84172, 11096, 578, 4005, 9507, 26973	196	2311	12983	0.51593090719628398	1	1	100
Annotation Cluster 102	Enrichment Score: 0.07985380080324606
Category	Term	Count	%	PValue	Genes	List Total	Pop Hits	Pop Total	Fold Enrichment	Bonferroni	Benjamini	FDR
GOTERM_BP_FAT	GO:0030029~actin filament-based process	4	1.5625	0.70167142595164	811, 199, 2919, 6401	203	241	13528	1	1	0.99490642419146302	99
GOTERM_BP_FAT	GO:0030036~actin cytoskeleton organization	3	1.17188	0.85459575960898404	811, 199, 2919	203	226	13528	0.88460700117703395	1	0.99965971439248702	99
GOTERM_BP_FAT	GO:0007010~cytoskeleton organization	4	1.5625	0.96060329684377799	811, 199, 2919, 10677	203	436	13528	0.61137976228137503	1	0.99999732217358095	100
Annotation Cluster 103	Enrichment Score: 0.060409282661107656
Category	Term	Count	%	PValue	Genes	List Total	Pop Hits	Pop Total	Fold Enrichment	Bonferroni	Benjamini	FDR
GOTERM_BP_FAT	GO:0030030~cell projection organization	5	1.95312	0.80374071045927198	5803, 84059, 53827, 1462, 3569	203	368	13528	0.90544013707432003	1	0.99896961554639796	99
GOTERM_BP_FAT	GO:0048666~neuron development	4	1.5625	0.88543842088768798	5803, 84059, 1462, 3569	203	339	13528	0.78631733437958595	1	0.99985261240625101	99
GOTERM_BP_FAT	GO:0030182~neuron differentiation	5	1.95312	0.89652971314273699	5803, 6774, 84059, 1462, 3569	203	438	13528	0.76073509233641401	1	0.99990046330800197	100
GOTERM_BP_FAT	GO:0031175~neuron projection development	3	1.17188	0.89851193922766703	5803, 1462, 3569	203	256	13528	0.78094211822659998	1	0.99990592143741697	100
Annotation Cluster 104	Enrichment Score: 0.05970449551936221
Category	Term	Count	%	PValue	Genes	List Total	Pop Hits	Pop Total	Fold Enrichment	Bonferroni	Benjamini	FDR
SP_PIR_KEYWORDS	G protein-coupled receptor	3	1.17188	0.44431326729998699	1234, 2825, 136	250	116	19235	1	1	0.92520891105671699	99
SP_PIR_KEYWORDS	g-protein coupled receptor	5	1.95312	0.99419807690322004	1234, 2825, 10663, 136, 84059	250	816	19235	0.47144607843137198	1	0.99999986011787001	100
SP_PIR_KEYWORDS	transducer	5	1.95312	0.99679934364385603	1234, 2825, 10663, 136, 84059	250	874	19235	0.44016018306636101	1	0.99999996363632304	100
INTERPRO	IPR017452:GPCR, rhodopsin-like superfamily	4	1.5625	0.99776609533031602	1234, 2825, 10663, 136	231	726	16659	0.39733819899109102	1	1	100
INTERPRO	IPR000276:7TM GPCR, rhodopsin-like	4	1.5625	0.997792580422727	1234, 2825, 10663, 136	231	727	16659	0.39679165401311201	1	1	100
PIR_SUPERFAMILY	PIRSF800006:rhodopsin-like G protein-coupled receptors	4	1.5625	0.99984820380054695	1234, 2825, 10663, 136	139	686	7396	0.31025442037040901	1	1	100
Annotation Cluster 105	Enrichment Score: 0.05645315897210188
Category	Term	Count	%	PValue	Genes	List Total	Pop Hits	Pop Total	Fold Enrichment	Bonferroni	Benjamini	FDR
GOTERM_BP_FAT	GO:0032989~cellular component morphogenesis	5	1.95312	0.84827779764668698	6351, 5803, 3182, 1462, 578	203	397	13528	0.83929967366083003	1	0.99960941172030804	99
GOTERM_BP_FAT	GO:0000904~cell morphogenesis involved in differentiation	3	1.17188	0.88266486382502796	5803, 3182, 1462	203	244	13528	0.81934910764758095	1	0.99984090520619695	99
GOTERM_BP_FAT	GO:0000902~cell morphogenesis	4	1.5625	0.90428761722710704	6351, 5803, 3182, 1462	203	356	13528	0.74876847290640403	1	0.999924107349902	100
Annotation Cluster 106	Enrichment Score: 0.05441158002805463
Category	Term	Count	%	PValue	Genes	List Total	Pop Hits	Pop Total	Fold Enrichment	Bonferroni	Benjamini	FDR
SP_PIR_KEYWORDS	cell projection	3	1.17188	0.74889713647318701	4478, 54518, 199	250	206	19235	1.12049	1	0.99147413298167597	99
SP_PIR_KEYWORDS	cytoskeleton	6	2.34375	0.91790489353771298	4478, 54518, 199, 3689, 10677, 7170	250	636	19235	0.72584905660377297	1	0.99962198029150195	99
GOTERM_CC_FAT	GO:0042995~cell projection	4	1.5625	0.998953803386461	4478, 54518, 199, 3067	200	697	12782	0.36677187948349999	1	0.99999999912978899	100
Annotation Cluster 107	Enrichment Score: 0.05234888770653137
Category	Term	Count	%	PValue	Genes	List Total	Pop Hits	Pop Total	Fold Enrichment	Bonferroni	Benjamini	FDR
GOTERM_BP_FAT	GO:0006396~RNA processing	8	3.125	0.71382584176446795	2091, 10885, 79084, 55131, 11157, 16, 4234, 27292	203	547	13528	0.97463099215604998	1	0.99569223088658498	99
GOTERM_BP_FAT	GO:0008380~RNA splicing	3	1.17188	0.92808287717703897	79084, 55131, 11157	203	284	13528	0.70394782488031604	1	0.99997357975036105	100
GOTERM_BP_FAT	GO:0006397~mRNA processing	3	1.17188	0.95488094530588197	79084, 55131, 11157	203	321	13528	0.62280742138943801	1	0.99999567094957797	100
GOTERM_BP_FAT	GO:0016071~mRNA metabolic process	3	1.17188	0.97605928203480596	79084, 55131, 11157	203	370	13528	0.54032751963786396	1	0.99999960237237595	100
Annotation Cluster 108	Enrichment Score: 0.00885244210182343
Category	Term	Count	%	PValue	Genes	List Total	Pop Hits	Pop Total	Fold Enrichment	Bonferroni	Benjamini	FDR
GOTERM_BP_FAT	GO:0022402~cell cycle process	5	1.95312	0.97182180257736805	811, 199, 586, 10783, 5699	203	565	13528	0.58973800078468896	1	0.99999926769594805	100
GOTERM_BP_FAT	GO:0000278~mitotic cell cycle	3	1.17188	0.97605928203480596	586, 10783, 5699	203	370	13528	0.54032751963786396	1	0.99999960237237595	100
GOTERM_BP_FAT	GO:0007049~cell cycle	6	2.34375	0.991698918813265	811, 199, 1540, 586, 10783, 5699	203	776	13528	0.51526077903610701	1	0.99999999366033199	100
Annotation Cluster 109	Enrichment Score: 0.00875723869987514
Category	Term	Count	%	PValue	Genes	List Total	Pop Hits	Pop Total	Fold Enrichment	Bonferroni	Benjamini	FDR
GOTERM_BP_FAT	GO:0006511~ubiquitin-dependent protein catabolic process	3	1.17188	0.879811917375379	10952, 1540, 5699	203	242	13528	0.82612058787607301	1	0.99982813320699904	99
GOTERM_BP_FAT	GO:0043632~modification-dependent macromolecule catabolic process	4	1.5625	0.99248358159037797	10952, 1540, 9021, 5699	203	574	13528	0.46439299016494701	1	0.99999999551726504	100
GOTERM_BP_FAT	GO:0019941~modification-dependent protein catabolic process	4	1.5625	0.99248358159037797	10952, 1540, 9021, 5699	203	574	13528	0.46439299016494701	1	0.99999999551726504	100
GOTERM_BP_FAT	GO:0051603~proteolysis involved in cellular protein catabolic process	4	1.5625	0.99457522173811597	10952, 1540, 9021, 5699	203	600	13528	0.44426929392446601	1	0.99999999869554601	100
GOTERM_BP_FAT	GO:0044257~cellular protein catabolic process	4	1.5625	0.99477684784280695	10952, 1540, 9021, 5699	203	603	13528	0.44205899892981698	1	0.99999999882092006	100
GOTERM_BP_FAT	GO:0030163~protein catabolic process	4	1.5625	0.99589554578696404	10952, 1540, 9021, 5699	203	622	13528	0.42855558899466201	1	0.99999999951753404	100
GOTERM_BP_FAT	GO:0009057~macromolecule catabolic process	5	1.95312	0.99769153883511397	10952, 1540, 9021, 1116, 5699	203	781	13528	0.42663504538200903	1	0.99999999993997102	100
GOTERM_BP_FAT	GO:0044265~cellular macromolecule catabolic process	4	1.5625	0.99892344097559005	10952, 1540, 9021, 5699	203	725	13528	0.36767113979955801	1	0.99999999999668598	100

## Sheet: HCL_gene list 2
Hsa GeneID=human orthologous gene ID(EntrezGeneID); genes that were clustert in the gene set 2 of Fig.2 and used for David analysis
214
316
351
538
642
765
831
847
1027
1828
1832
1955
2327
2625
2737
2893
3248
3400
3416
3801
3866
3909
3983
4008
4601
4674
4902
4950
5465
5493
5783
5784
6095
6097
6792
6817
7051
7161
7286
7402
7447
8139
8710
8796
9236
9397
9481
9528
9796
9821
9848
10144
10276
10307
10458
10468
10579
10632
10725
10826
11005
11259
22885
22924
22994
23002
23086
23205
23362
23492
23522
23623
23705
26053
26260
26999
27178
27244
27333
51228
51302
51747
51806
53832
54469
54621
54800
54869
55074
55205
55214
55512
55859
55893
56034
56172
56288
56624
56895
56998
57127
57530
57579
57658
57662
57821
59344
63941
64798
79443
79755
79983
80237
80325
80740
83394
83543
83719
83850
84189
84290
84641
85379
85415
91653
92421
93099
93100
112483
113146
113791
114876
115294
124093
129642
145447
145781
147495
147700
148741
149428
151516
153222
158747
196446
219539
220213
222166
245973
259230
283337
284217
340351
342184
342527
374454
377677
388698
389208
448834
619279
727800
100506966

## Sheet: DAVID_gene list 2
Results of DAVID analysis of the gene set 2; the Annotation Clusters with the highest enrichment score are shown first, the terms give the functional group in wich the genes are classified; in the row GENES the human orthologous gene IDs are listed.
Annotation Cluster 1	Enrichment Score: 4.141314461492815
Category	Term	Count	%	PValue	Genes	List Total	Pop Hits	Pop Total	Fold Enrichment	Bonferroni	Benjamini	FDR
GOTERM_BP_FAT	GO:0008544~epidermis development	13	8.02469	3.41989e-08	3866, 3909, 7051, 113146, 5465, 8796, 5493, 11005, 1832, 51806, 10468, 538, 151516	112	184	13528	8.53377	3.72077e-05	3.72077e-05	5.4614e-05
GOTERM_BP_FAT	GO:0007398~ectoderm development	13	8.02469	8.13361e-08	3866, 3909, 7051, 113146, 5465, 8796, 5493, 11005, 1832, 51806, 10468, 538, 151516	112	199	13528	7.89052	8.84898e-05	4.42459e-05	0.00012989
GOTERM_BP_FAT	GO:0009913~epidermal cell differentiation	7	4.32099	2.68043e-05	113146, 7051, 8796, 5493, 1832, 11005, 3909	112	72	13528	11.7431	0.0287424	0.00967408	0.0427967
GOTERM_BP_FAT	GO:0030855~epithelial cell differentiation	8	4.93827	0.000132553	113146, 7051, 8796, 5493, 1832, 11005, 284217, 3909	112	137	13528	7.05318	0.134309	0.0354144	0.21147
GOTERM_BP_FAT	GO:0030216~keratinocyte differentiation	6	3.7037	0.000203872	113146, 7051, 8796, 5493, 1832, 3909	112	66	13528	10.9805	0.198953	0.0433973	0.325078
GOTERM_BP_FAT	GO:0060429~epithelium development	9	5.55556	0.000556828	113146, 7051, 8796, 5493, 1832, 11005, 284217, 2737, 3909	112	227	13528	4.78886	0.45447	0.0960666	0.885531
GOTERM_CC_FAT	GO:0001533~cornified envelope	3	1.85185	0.0136223	7051, 8796, 1832	105	22	12782	16.6	0.948318	0.218771	15.977
GOTERM_BP_FAT	GO:0031424~keratinization	3	1.85185	0.0484467	113146, 7051, 5493	112	43	13528	8.42691	1	0.854798	54.7532
Annotation Cluster 2	Enrichment Score: 3.225128563295315
Category	Term	Count	%	PValue	Genes	List Total	Pop Hits	Pop Total	Fold Enrichment	Bonferroni	Benjamini	FDR
GOTERM_CC_FAT	GO:0005856~cytoskeleton	27	16.6667	3.14293e-05	3801, 5784, 5783, 11259, 22994, 147700, 57530, 3866, 22924, 8796, 3983, 7402, 2893, 10307, 342184, 374454, 57662, 351, 7051, 5493, 1832, 8139, 23362, 57127, 83543, 56288, 10579	105	1381	12782	2.38001	0.00676584	0.00338866	0.0398821
GOTERM_CC_FAT	GO:0043228~non-membrane-bounded organelle	36	22.2222	0.000974956	3801, 5784, 5783, 57658, 11259, 22994, 147700, 57530, 3866, 8796, 22924, 3983, 7402, 2893, 10307, 342184, 83719, 55074, 23522, 55205, 374454, 219539, 57662, 2737, 351, 23492, 7051, 5493, 1832, 8139, 23362, 57127, 3248, 83543, 56288, 10579	105	2596	12782	1.68814	0.189977	0.0412632	1.23037
GOTERM_CC_FAT	GO:0043232~intracellular non-membrane-bounded organelle	36	22.2222	0.000974956	3801, 5784, 5783, 57658, 11259, 22994, 147700, 57530, 3866, 8796, 22924, 3983, 7402, 2893, 10307, 342184, 83719, 55074, 23522, 55205, 374454, 219539, 57662, 2737, 351, 23492, 7051, 5493, 1832, 8139, 23362, 57127, 3248, 83543, 56288, 10579	105	2596	12782	1.68814	0.189977	0.0412632	1.23037
GOTERM_CC_FAT	GO:0044430~cytoskeletal part	17	10.4938	0.00420902	3801, 374454, 11259, 147700, 22994, 57662, 57530, 3866, 351, 22924, 7402, 8139, 2893, 23362, 83543, 56288, 10579	105	952	12782	2.17381	0.597905	0.0870797	5.21252
Annotation Cluster 3	Enrichment Score: 3.002964789697154
Category	Term	Count	%	PValue	Genes	List Total	Pop Hits	Pop Total	Fold Enrichment	Bonferroni	Benjamini	FDR
GOTERM_CC_FAT	GO:0030054~cell junction	16	9.87654	1.82382e-05	23705, 57530, 3909, 7051, 5493, 7402, 1832, 2893, 23362, 4008, 342184, 83543, 56288, 4950, 26999, 1828	105	518	12782	3.7601	0.00393173	0.00393173	0.023145
GOTERM_CC_FAT	GO:0070161~anchoring junction	9	5.55556	7.85124e-05	7051, 5493, 1832, 4008, 342184, 83543, 56288, 3909, 1828	105	172	12782	6.36977	0.0168163	0.00563717	0.0996006
GOTERM_CC_FAT	GO:0005911~cell-cell junction	9	5.55556	0.000156838	7051, 5493, 23705, 1832, 4008, 56288, 57530, 4950, 1828	105	190	12782	5.76632	0.0333122	0.00843416	0.198874
GOTERM_CC_FAT	GO:0043296~apical junction complex	6	3.7037	0.00126391	5493, 1832, 56288, 57530, 4950, 1828	105	99	12782	7.37778	0.239042	0.0445085	1.59233
GOTERM_CC_FAT	GO:0016327~apicolateral plasma membrane	6	3.7037	0.0014439	5493, 1832, 56288, 57530, 4950, 1828	105	102	12782	7.16078	0.268097	0.0436075	1.81718
GOTERM_CC_FAT	GO:0005912~adherens junction	7	4.32099	0.00164874	7051, 1832, 4008, 342184, 83543, 56288, 3909	105	155	12782	5.49763	0.299823	0.0435749	2.0725
SP_PIR_KEYWORDS	cell junction	11	6.79012	0.00199468	5493, 1832, 7402, 2893, 23362, 342184, 56288, 57530, 4950, 26999, 1828	162	399	19235	3.27338	0.355492	0.084105	2.50961
GOTERM_CC_FAT	GO:0005913~cell-cell adherens junction	4	2.46914	0.00283465	7051, 1832, 4008, 56288	105	35	12782	13.9124	0.45836	0.0658593	3.53866
GOTERM_CC_FAT	GO:0044459~plasma membrane part	22	13.5802	0.246132	23705, 56172, 214, 389208, 57530, 3909, 351, 7051, 5493, 1832, 7402, 2893, 23362, 57127, 4008, 342184, 538, 83543, 56288, 4950, 26999, 1828	105	2203	12782	1.21568	1	0.878083	97.2289
Annotation Cluster 4	Enrichment Score: 2.1299836894661563
Category	Term	Count	%	PValue	Genes	List Total	Pop Hits	Pop Total	Fold Enrichment	Bonferroni	Benjamini	FDR
INTERPRO	IPR018159:Spectrin/alpha-actinin	4	2.46914	0.00238122	5493, 1832, 7402, 374454	145	31	16659	14.8245	0.552208	0.552208	3.19027
SMART	SM00150:SPEC	4	2.46914	0.00314728	5493, 1832, 7402, 374454	88	31	9079	13.3123	0.225341	0.225341	3.30365
UP_SEQ_FEATURE	repeat:Spectrin 1	3	1.85185	0.0200755	5493, 1832, 7402	162	26	19113	13.6132	0.999999	0.895066	26.2031
UP_SEQ_FEATURE	repeat:Spectrin 2	3	1.85185	0.0200755	5493, 1832, 7402	162	26	19113	13.6132	0.999999	0.895066	26.2031
Annotation Cluster 5	Enrichment Score: 1.8425124065918983
Category	Term	Count	%	PValue	Genes	List Total	Pop Hits	Pop Total	Fold Enrichment	Bonferroni	Benjamini	FDR
GOTERM_MF_FAT	GO:0008092~cytoskeletal protein binding	13	8.02469	0.00144132	22885, 147700, 57530, 23002, 22924, 7402, 3983, 79983, 10458, 57127, 342184, 4008, 83543	114	504	12983	2.93753	0.35405	0.35405	1.91183
GOTERM_MF_FAT	GO:0003779~actin binding	9	5.55556	0.00758454	23002, 22885, 3983, 7402, 79983, 4008, 342184, 83543, 57530	114	326	12983	3.14409	0.900428	0.68445	9.68739
SP_PIR_KEYWORDS	actin-binding	6	3.7037	0.0570264	23002, 3983, 7402, 79983, 342184, 83543	162	247	19235	2.88424	0.999998	0.659207	52.6419
GOTERM_CC_FAT	GO:0015629~actin cytoskeleton	6	3.7037	0.0684204	3983, 7402, 11259, 342184, 83543, 57530	105	269	12782	2.71524	1	0.534869	59.3233
Annotation Cluster 6	Enrichment Score: 1.684851761510826
Category	Term	Count	%	PValue	Genes	List Total	Pop Hits	Pop Total	Fold Enrichment	Bonferroni	Benjamini	FDR
INTERPRO	IPR001478:PDZ/DHR/GLGF	6	3.7037	0.00953577	113146, 5783, 64798, 4008, 85415, 56288	145	149	16659	4.62643	0.960402	0.801007	12.2174
SMART	SM00228:PDZ	6	3.7037	0.0140126	113146, 5783, 64798, 4008, 85415, 56288	88	149	9079	4.15451	0.681154	0.435335	13.963
UP_SEQ_FEATURE	domain:PDZ	4	2.46914	0.0660041	113146, 64798, 4008, 85415	162	110	19113	4.29024	1	0.984084	64.052
Annotation Cluster 7	Enrichment Score: 1.6417609890503277
Category	Term	Count	%	PValue	Genes	List Total	Pop Hits	Pop Total	Fold Enrichment	Bonferroni	Benjamini	FDR
GOTERM_BP_FAT	GO:0021543~pallium development	4	2.46914	0.0063163	3400, 7161, 10579, 2737	112	46	13528	10.5031	0.998986	0.577574	9.62371
GOTERM_BP_FAT	GO:0030900~forebrain development	6	3.7037	0.0082829	3400, 538, 7161, 10579, 2737, 351	112	152	13528	4.76786	0.999883	0.634131	12.4382
GOTERM_BP_FAT	GO:0021537~telencephalon development	4	2.46914	0.0162494	3400, 7161, 10579, 2737	112	65	13528	7.43297	1	0.802183	23.0201
GOTERM_BP_FAT	GO:0022402~cell cycle process	7	4.32099	0.318768	22924, 3400, 27244, 7161, 1027, 10579, 351	112	565	13528	1.49646	1	0.973525	99.7823
Annotation Cluster 8	Enrichment Score: 1.5796249237543374
Category	Term	Count	%	PValue	Genes	List Total	Pop Hits	Pop Total	Fold Enrichment	Bonferroni	Benjamini	FDR
GOTERM_CC_FAT	GO:0043296~apical junction complex	6	3.7037	0.00126391	5493, 1832, 56288, 57530, 4950, 1828	105	99	12782	7.37778	0.239042	0.0445085	1.59233
GOTERM_CC_FAT	GO:0016327~apicolateral plasma membrane	6	3.7037	0.0014439	5493, 1832, 56288, 57530, 4950, 1828	105	102	12782	7.16078	0.268097	0.0436075	1.81718
GOTERM_CC_FAT	GO:0030057~desmosome	3	1.85185	0.0113233	5493, 1832, 1828	105	20	12782	18.26	0.914547	0.200379	13.4574
SP_PIR_KEYWORDS	Tight junction	3	1.85185	0.0925519	56288, 57530, 4950	162	61	19235	5.8394	1	0.715446	70.9533
GOTERM_CC_FAT	GO:0005923~tight junction	3	1.85185	0.118978	56288, 57530, 4950	105	73	12782	5.00274	1	0.711682	79.9652
GOTERM_CC_FAT	GO:0070160~occluding junction	3	1.85185	0.118978	56288, 57530, 4950	105	73	12782	5.00274	1	0.711682	79.9652
KEGG_PATHWAY	hsa04530:Tight junction	3	1.85185	0.323657	56288, 57530, 4950	45	134	5085	2.52985	1	0.985541	98.1419
Annotation Cluster 9	Enrichment Score: 1.4959266833019915
Category	Term	Count	%	PValue	Genes	List Total	Pop Hits	Pop Total	Fold Enrichment	Bonferroni	Benjamini	FDR
INTERPRO	IPR001715:Calponin-like actin-binding	4	2.46914	0.022725	22924, 7402, 342527, 4008	145	70	16659	6.56512	0.999568	0.787611	26.8473
SMART	SM00033:CH	4	2.46914	0.0293602	22924, 7402, 342527, 4008	88	70	9079	5.89545	0.910524	0.552731	27.2096
UP_SEQ_FEATURE	domain:CH	3	1.85185	0.048748	22924, 342527, 4008	162	42	19113	8.42725	1	0.97537	52.7066
Annotation Cluster 10	Enrichment Score: 1.4694481223501732
Category	Term	Count	%	PValue	Genes	List Total	Pop Hits	Pop Total	Fold Enrichment	Bonferroni	Benjamini	FDR
UP_SEQ_FEATURE	domain:Laminin EGF-like 4	3	1.85185	0.00517515	284217, 1955, 3909	162	13	19113	27.2265	0.968595	0.684499	7.47961
UP_SEQ_FEATURE	domain:Laminin EGF-like 3	3	1.85185	0.0145854	284217, 1955, 3909	162	22	19113	16.0884	0.999945	0.859144	19.7596
UP_SEQ_FEATURE	domain:Laminin EGF-like 1	3	1.85185	0.0200755	284217, 1955, 3909	162	26	19113	13.6132	0.999999	0.895066	26.2031
UP_SEQ_FEATURE	domain:Laminin EGF-like 2	3	1.85185	0.0215632	284217, 1955, 3909	162	27	19113	13.1091	1	0.874712	27.8641
SP_PIR_KEYWORDS	laminin egf-like domain	3	1.85185	0.0259819	284217, 1955, 3909	162	30	19235	11.8735	0.996947	0.43963	28.4738
INTERPRO	IPR002049:EGF-like, laminin	3	1.85185	0.0488605	284217, 1955, 3909	145	41	16659	8.40656	1	0.815146	49.4029
SMART	SM00180:EGF_Lam	3	1.85185	0.058504	284217, 1955, 3909	88	41	9079	7.54906	0.992426	0.623418	47.4013
INTERPRO	IPR013032:EGF-like region, conserved site	3	1.85185	0.723407	284217, 1955, 3909	145	293	16659	1.17634	1	0.999999	100
Annotation Cluster 11	Enrichment Score: 1.325778855295272
Category	Term	Count	%	PValue	Genes	List Total	Pop Hits	Pop Total	Fold Enrichment	Bonferroni	Benjamini	FDR
GOTERM_BP_FAT	GO:0001942~hair follicle development	3	1.85185	0.0464365	11005, 10468, 538	112	42	13528	8.62755	1	0.863271	53.2024
GOTERM_BP_FAT	GO:0022405~hair cycle process	3	1.85185	0.0464365	11005, 10468, 538	112	42	13528	8.62755	1	0.863271	53.2024
GOTERM_BP_FAT	GO:0022404~molting cycle process	3	1.85185	0.0464365	11005, 10468, 538	112	42	13528	8.62755	1	0.863271	53.2024
GOTERM_BP_FAT	GO:0042303~molting cycle	3	1.85185	0.0484467	11005, 10468, 538	112	43	13528	8.42691	1	0.854798	54.7532
GOTERM_BP_FAT	GO:0042633~hair cycle	3	1.85185	0.0484467	11005, 10468, 538	112	43	13528	8.42691	1	0.854798	54.7532
Annotation Cluster 12	Enrichment Score: 1.3214950389800773
Category	Term	Count	%	PValue	Genes	List Total	Pop Hits	Pop Total	Fold Enrichment	Bonferroni	Benjamini	FDR
SP_PIR_KEYWORDS	LIM domain	4	2.46914	0.0217285	8796, 22885, 3983, 4008	162	71	19235	6.68927	0.992037	0.415499	24.3944
INTERPRO	IPR001781:Zinc finger, LIM-type	4	2.46914	0.0253449	8796, 22885, 3983, 4008	145	73	16659	6.29532	0.999825	0.763519	29.4698
SMART	SM00132:LIM	4	2.46914	0.0326885	8796, 22885, 3983, 4008	88	73	9079	5.65318	0.932255	0.489825	29.826
GOTERM_BP_FAT	GO:0007010~cytoskeleton organization	6	3.7037	0.287545	23002, 22885, 3983, 4008, 342184, 10579	112	436	13528	1.66219	1	0.971185	99.5547
Annotation Cluster 13	Enrichment Score: 1.2764642263492572
Category	Term	Count	%	PValue	Genes	List Total	Pop Hits	Pop Total	Fold Enrichment	Bonferroni	Benjamini	FDR
GOTERM_CC_FAT	GO:0043005~neuron projection	8	4.93827	0.0214955	23705, 7402, 2893, 214, 538, 147700, 54800, 351	105	342	12782	2.84756	0.990847	0.284849	24.1029
GOTERM_CC_FAT	GO:0030424~axon	5	3.08642	0.0407281	23705, 2893, 214, 54800, 351	105	159	12782	3.82809	0.999874	0.429556	41.006
GOTERM_CC_FAT	GO:0042995~cell projection	11	6.79012	0.0570426	23705, 7402, 10458, 2893, 214, 538, 147700, 56288, 54800, 2737, 351	105	697	12782	1.92119	0.999997	0.487121	52.5475
GOTERM_CC_FAT	GO:0043025~cell soma	4	2.46914	0.156929	2893, 214, 538, 54800	105	168	12782	2.89841	1	0.784831	88.5426
Annotation Cluster 14	Enrichment Score: 1.2536800948037619
Category	Term	Count	%	PValue	Genes	List Total	Pop Hits	Pop Total	Fold Enrichment	Bonferroni	Benjamini	FDR
GOTERM_CC_FAT	GO:0031985~Golgi cisterna	3	1.85185	0.0136223	63941, 55512, 259230	105	22	12782	16.6	0.948318	0.218771	15.977
GOTERM_CC_FAT	GO:0031984~organelle subcompartment	3	1.85185	0.0161055	63941, 55512, 259230	105	24	12782	15.2167	0.970016	0.23645	18.6225
GOTERM_CC_FAT	GO:0005794~Golgi apparatus	13	8.02469	0.0505495	63941, 3801, 55205, 55214, 56034, 27333, 847, 9397, 351, 11005, 538, 55512, 259230	105	872	12782	1.81483	0.999986	0.482672	48.2294
GOTERM_CC_FAT	GO:0005795~Golgi stack	3	1.85185	0.0538355	63941, 55512, 259230	105	46	12782	7.93913	0.999994	0.485246	50.458
GOTERM_CC_FAT	GO:0044431~Golgi apparatus part	6	3.7037	0.0917126	63941, 56034, 27333, 538, 55512, 259230	105	294	12782	2.48435	1	0.628211	70.5029
SP_PIR_KEYWORDS	golgi apparatus	6	3.7037	0.548884	63941, 55214, 27333, 538, 55512, 259230	162	588	19235	1.21158	1	0.987452	99.996
Annotation Cluster 15	Enrichment Score: 1.1830390851443322
Category	Term	Count	%	PValue	Genes	List Total	Pop Hits	Pop Total	Fold Enrichment	Bonferroni	Benjamini	FDR
GOTERM_BP_FAT	GO:0030182~neuron differentiation	11	6.79012	0.00319393	4902, 6095, 10458, 214, 3400, 538, 7161, 56288, 84189, 2737, 351	112	438	13528	3.03343	0.96921	0.391783	4.98042
GOTERM_BP_FAT	GO:0031175~neuron projection development	7	4.32099	0.0188491	4902, 10458, 214, 538, 56288, 84189, 351	112	256	13528	3.30273	1	0.72582	26.2053
GOTERM_BP_FAT	GO:0048666~neuron development	8	4.93827	0.0215569	4902, 10458, 214, 538, 7161, 56288, 84189, 351	112	339	13528	2.8504	1	0.732128	29.3914
GOTERM_BP_FAT	GO:0048812~neuron projection morphogenesis	6	3.7037	0.0309248	10458, 214, 538, 56288, 84189, 351	112	213	13528	3.40241	1	0.788497	39.447
GOTERM_BP_FAT	GO:0048858~cell projection morphogenesis	6	3.7037	0.0511873	10458, 214, 538, 56288, 84189, 351	112	245	13528	2.95802	1	0.860725	56.7901
GOTERM_CC_FAT	GO:0042995~cell projection	11	6.79012	0.0570426	23705, 7402, 10458, 2893, 214, 538, 147700, 56288, 54800, 2737, 351	105	697	12782	1.92119	0.999997	0.487121	52.5475
GOTERM_BP_FAT	GO:0032990~cell part morphogenesis	6	3.7037	0.0596031	10458, 214, 538, 56288, 84189, 351	112	256	13528	2.83092	1	0.892332	62.5206
GOTERM_BP_FAT	GO:0000902~cell morphogenesis	7	4.32099	0.0727022	10458, 284217, 214, 538, 56288, 84189, 351	112	356	13528	2.375	1	0.89134	70.0424
GOTERM_BP_FAT	GO:0007409~axonogenesis	5	3.08642	0.0743879	10458, 214, 56288, 84189, 351	112	193	13528	3.12916	1	0.884267	70.9003
GOTERM_BP_FAT	GO:0030030~cell projection organization	7	4.32099	0.0822665	4902, 10458, 214, 538, 56288, 84189, 351	112	368	13528	2.29755	1	0.897523	74.6135
GOTERM_BP_FAT	GO:0048667~cell morphogenesis involved in neuron differentiation	5	3.08642	0.0931008	10458, 214, 56288, 84189, 351	112	209	13528	2.88961	1	0.900876	78.9991
GOTERM_BP_FAT	GO:0032989~cellular component morphogenesis	7	4.32099	0.108138	10458, 284217, 214, 538, 56288, 84189, 351	112	397	13528	2.12972	1	0.921223	83.9204
GOTERM_BP_FAT	GO:0000904~cell morphogenesis involved in differentiation	5	3.08642	0.140839	10458, 214, 56288, 84189, 351	112	244	13528	2.47512	1	0.939146	91.1447
GOTERM_CC_FAT	GO:0009986~cell surface	4	2.46914	0.541517	214, 3416, 56288, 351	105	348	12782	1.39923	1	0.953235	99.995
GOTERM_BP_FAT	GO:0006928~cell motion	4	2.46914	0.752893	4902, 284217, 214, 351	112	475	13528	1.01714	1	0.999863	100
Annotation Cluster 16	Enrichment Score: 1.142253523363673
Category	Term	Count	%	PValue	Genes	List Total	Pop Hits	Pop Total	Fold Enrichment	Bonferroni	Benjamini	FDR
SP_PIR_KEYWORDS	Acyltransferase	6	3.7037	0.00937761	7051, 23522, 112483, 56895, 129642, 9397	162	153	19235	4.65626	0.874168	0.228255	11.3022
INTERPRO	IPR016181:Acyl-CoA N-acyltransferase	3	1.85185	0.0292941	23522, 112483, 9397	145	31	16659	11.1184	0.999955	0.761019	33.2587
GOTERM_MF_FAT	GO:0016410~N-acyltransferase activity	4	2.46914	0.0356992	23522, 112483, 56895, 9397	114	83	12983	5.48848	0.999984	0.974563	38.5232
GOTERM_MF_FAT	GO:0008080~N-acetyltransferase activity	3	1.85185	0.121144	23522, 112483, 56895	114	69	12983	4.95156	1	0.971478	82.2404
GOTERM_MF_FAT	GO:0016407~acetyltransferase activity	3	1.85185	0.159811	23522, 112483, 56895	114	82	12983	4.16656	1	0.963026	90.2744
SP_PIR_KEYWORDS	transferase	11	6.79012	0.73797	7051, 93100, 23522, 115294, 112483, 56895, 6817, 129642, 6792, 9397, 259230	162	1394	19235	0.93693	1	0.996903	100
Annotation Cluster 17	Enrichment Score: 1.032754851192086
Category	Term	Count	%	PValue	Genes	List Total	Pop Hits	Pop Total	Fold Enrichment	Bonferroni	Benjamini	FDR
KEGG_PATHWAY	hsa00600:Sphingolipid metabolism	3	1.85185	0.0442973	55512, 56624, 259230	45	39	5085	8.69231	0.9474	0.9474	36.9841
GOTERM_BP_FAT	GO:0006665~sphingolipid metabolic process	3	1.85185	0.126099	55512, 56624, 259230	112	75	13528	4.83143	1	0.933843	88.3806
GOTERM_BP_FAT	GO:0006643~membrane lipid metabolic process	3	1.85185	0.142774	55512, 56624, 259230	112	81	13528	4.47354	1	0.935925	91.4578
Annotation Cluster 18	Enrichment Score: 1.004172743118935
Category	Term	Count	%	PValue	Genes	List Total	Pop Hits	Pop Total	Fold Enrichment	Bonferroni	Benjamini	FDR
INTERPRO	IPR011992:EF-Hand type	7	4.32099	0.0167733	63941, 7447, 7402, 388698, 51806, 83543, 84290	145	236	16659	3.40774	0.996656	0.759524	20.5505
INTERPRO	IPR018249:EF-HAND 2	6	3.7037	0.0389967	63941, 7447, 388698, 51806, 83543, 84290	145	215	16659	3.20622	0.999998	0.812809	41.7814
INTERPRO	IPR018247:EF-HAND 1	6	3.7037	0.0403181	63941, 7447, 388698, 51806, 83543, 84290	145	217	16659	3.17667	0.999999	0.785826	42.8607
UP_SEQ_FEATURE	domain:EF-hand 1	5	3.08642	0.0680035	7447, 388698, 51806, 83543, 84290	162	182	19113	3.24125	1	0.98005	65.1879
UP_SEQ_FEATURE	domain:EF-hand 4	3	1.85185	0.0884059	7447, 51806, 84290	162	59	19113	5.99906	1	0.99134	75.0137
UP_SEQ_FEATURE	calcium-binding region:1	4	2.46914	0.0905425	7447, 51806, 83543, 84290	162	126	19113	3.74544	1	0.989129	75.877
INTERPRO	IPR018248:EF hand	4	2.46914	0.102909	63941, 7447, 388698, 51806	145	130	16659	3.53507	1	0.926768	77.166
UP_SEQ_FEATURE	domain:EF-hand 3	3	1.85185	0.187757	7447, 51806, 84290	162	94	19113	3.76537	1	0.999027	95.5658
UP_SEQ_FEATURE	domain:EF-hand 2	4	2.46914	0.197905	7447, 388698, 51806, 84290	162	182	19113	2.593	1	0.999092	96.3271
SP_PIR_KEYWORDS	calcium	10	6.17284	0.231208	7051, 63941, 7447, 7402, 83394, 388698, 51806, 83543, 84290, 1828	162	803	19235	1.47864	1	0.88263	96.481
UP_SEQ_FEATURE	calcium-binding region:2	3	1.85185	0.252636	7447, 51806, 84290	162	115	19113	3.07778	1	0.999249	98.7262
GOTERM_MF_FAT	GO:0005509~calcium ion binding	11	6.79012	0.277914	7051, 63941, 7447, 7402, 83394, 388698, 51806, 1955, 83543, 84290, 1828	114	919	12983	1.36316	1	0.990887	98.7193
Annotation Cluster 19	Enrichment Score: 0.9913895861044364
Category	Term	Count	%	PValue	Genes	List Total	Pop Hits	Pop Total	Fold Enrichment	Bonferroni	Benjamini	FDR
INTERPRO	IPR013088:Zinc finger, NHR/GATA-type	4	2.46914	0.00973072	5465, 6095, 2625, 6097	145	51	16659	9.01095	0.962944	0.666608	12.4521
UP_SEQ_FEATURE	region of interest:Ligand-binding	3	1.85185	0.026289	5465, 6095, 6097	162	30	19113	11.7981	1	0.891518	32.9118
UP_SEQ_FEATURE	zinc finger region:NR C4-type	3	1.85185	0.0551498	5465, 6095, 6097	162	45	19113	7.86543	1	0.977264	57.2574
UP_SEQ_FEATURE	DNA-binding region:Nuclear receptor	3	1.85185	0.0551498	5465, 6095, 6097	162	45	19113	7.86543	1	0.977264	57.2574
INTERPRO	IPR001628:Zinc finger, nuclear hormone receptor-type	3	1.85185	0.0599872	5465, 6095, 6097	145	46	16659	7.4928	1	0.849715	56.8854
INTERPRO	IPR001723:Steroid hormone receptor	3	1.85185	0.062308	5465, 6095, 6097	145	47	16659	7.33338	1	0.835806	58.3108
INTERPRO	IPR000536:Nuclear hormone receptor, ligand-binding, core	3	1.85185	0.0646591	5465, 6095, 6097	145	48	16659	7.1806	1	0.823212	59.71
INTERPRO	IPR008946:Nuclear hormone receptor, ligand-binding	3	1.85185	0.0646591	5465, 6095, 6097	145	48	16659	7.1806	1	0.823212	59.71
GOTERM_MF_FAT	GO:0003707~steroid hormone receptor activity	3	1.85185	0.0677809	5465, 6095, 6097	114	49	12983	6.97261	1	0.985784	60.9114
SMART	SM00399:ZnF_C4	3	1.85185	0.0716342	5465, 6095, 6097	88	46	9079	6.72851	0.997572	0.633387	54.7131
SMART	SM00430:HOLI	3	1.85185	0.0771306	5465, 6095, 6097	88	48	9079	6.44815	0.998499	0.604977	57.4903
GOTERM_MF_FAT	GO:0004879~ligand-dependent nuclear receptor activity	3	1.85185	0.0906585	5465, 6095, 6097	114	58	12983	5.89065	1	0.983652	71.9695
SP_PIR_KEYWORDS	zinc finger	4	2.46914	0.137324	5465, 6095, 6097, 2737	162	153	19235	3.10417	1	0.803064	84.7461
SP_PIR_KEYWORDS	DNA binding	4	2.46914	0.544006	5465, 6095, 6097, 2737	162	340	19235	1.39688	1	0.988083	99.9954
GOTERM_MF_FAT	GO:0043565~sequence-specific DNA binding	6	3.7037	0.613695	5465, 6095, 2625, 6097, 2737, 153222	114	607	12983	1.12573	1	0.999908	99.9997
GOTERM_MF_FAT	GO:0003700~transcription factor activity	8	4.93827	0.753869	5465, 6095, 2625, 10725, 7161, 6097, 2737, 153222	114	975	12983	0.934449	1	0.999981	100
SP_PIR_KEYWORDS	receptor	8	4.93827	0.981854	145781, 5465, 5783, 6095, 2893, 56288, 6097, 53832	162	1583	19235	0.600048	1	0.999996	100
Annotation Cluster 20	Enrichment Score: 0.9551120945492461
Category	Term	Count	%	PValue	Genes	List Total	Pop Hits	Pop Total	Fold Enrichment	Bonferroni	Benjamini	FDR
GOTERM_BP_FAT	GO:0006644~phospholipid metabolic process	5	3.08642	0.0711149	83394, 56895, 55512, 129642, 259230	112	190	13528	3.17857	1	0.905641	69.2129
GOTERM_BP_FAT	GO:0019637~organophosphate metabolic process	5	3.08642	0.0823175	83394, 56895, 55512, 129642, 259230	112	200	13528	3.01964	1	0.891967	74.6361
GOTERM_BP_FAT	GO:0008610~lipid biosynthetic process	6	3.7037	0.126576	51302, 59344, 56895, 129642, 10826, 259230	112	323	13528	2.2437	1	0.931241	88.4815
GOTERM_BP_FAT	GO:0008654~phospholipid biosynthetic process	3	1.85185	0.204055	56895, 129642, 259230	112	102	13528	3.55252	1	0.953372	97.387
Annotation Cluster 21	Enrichment Score: 0.9347511371761578
Category	Term	Count	%	PValue	Genes	List Total	Pop Hits	Pop Total	Fold Enrichment	Bonferroni	Benjamini	FDR
SP_PIR_KEYWORDS	cell adhesion	8	4.93827	0.0648297	91653, 23705, 284217, 214, 3909, 26999, 351, 1828	162	422	19235	2.25089	1	0.651207	57.3954
GOTERM_BP_FAT	GO:0007155~cell adhesion	10	6.17284	0.120877	91653, 23705, 284217, 214, 4008, 56288, 3909, 26999, 351, 1828	112	700	13528	1.72551	1	0.939394	87.221
GOTERM_BP_FAT	GO:0022610~biological adhesion	10	6.17284	0.121644	91653, 23705, 284217, 214, 4008, 56288, 3909, 26999, 351, 1828	112	701	13528	1.72305	1	0.933715	87.3978
GOTERM_BP_FAT	GO:0016337~cell-cell adhesion	5	3.08642	0.191331	23705, 4008, 56288, 26999, 1828	112	276	13528	2.18815	1	0.954074	96.6338
Annotation Cluster 22	Enrichment Score: 0.9169818087537142
Category	Term	Count	%	PValue	Genes	List Total	Pop Hits	Pop Total	Fold Enrichment	Bonferroni	Benjamini	FDR
UP_SEQ_FEATURE	site:Reactive bond	3	1.85185	0.0551498	11005, 8710, 351	162	45	19113	7.86543	1	0.977264	57.2574
SP_PIR_KEYWORDS	protease inhibitor	4	2.46914	0.0608674	11005, 831, 8710, 351	162	107	19235	4.43868	0.999999	0.654494	55.0396
GOTERM_MF_FAT	GO:0004866~endopeptidase inhibitor activity	4	2.46914	0.132554	11005, 831, 8710, 351	114	145	12983	3.14168	1	0.963645	85.09
SP_PIR_KEYWORDS	Serine protease inhibitor	3	1.85185	0.144591	11005, 8710, 351	162	80	19235	4.45255	1	0.805266	86.3033
GOTERM_MF_FAT	GO:0030414~peptidase inhibitor activity	4	2.46914	0.148607	11005, 831, 8710, 351	114	153	12983	2.97741	1	0.961218	88.3879
GOTERM_MF_FAT	GO:0004867~serine-type endopeptidase inhibitor activity	3	1.85185	0.190888	11005, 8710, 351	114	92	12983	3.71367	1	0.977071	94.1271
GOTERM_MF_FAT	GO:0004857~enzyme inhibitor activity	5	3.08642	0.208856	11005, 831, 8710, 1027, 351	114	270	12983	2.109	1	0.976153	95.6517
Annotation Cluster 23	Enrichment Score: 0.8681567355606179
Category	Term	Count	%	PValue	Genes	List Total	Pop Hits	Pop Total	Fold Enrichment	Bonferroni	Benjamini	FDR
GOTERM_BP_FAT	GO:0045935~positive regulation of nucleobase, nucleoside, nucleotide and nucleic acid metabolic process	12	7.40741	0.0133763	5465, 22885, 22924, 23522, 6095, 57658, 10725, 56034, 7161, 80237, 2737, 351	112	624	13528	2.3228	1	0.76896	19.3503
GOTERM_BP_FAT	GO:0051173~positive regulation of nitrogen compound metabolic process	12	7.40741	0.0165662	5465, 22885, 22924, 23522, 6095, 57658, 10725, 56034, 7161, 80237, 2737, 351	112	644	13528	2.25067	1	0.780099	23.415
GOTERM_BP_FAT	GO:0045941~positive regulation of transcription	11	6.79012	0.0174371	5465, 22885, 22924, 23522, 6095, 57658, 10725, 7161, 80237, 2737, 351	112	564	13528	2.35575	1	0.770585	24.491
GOTERM_BP_FAT	GO:0010557~positive regulation of macromolecule biosynthetic process	12	7.40741	0.0183614	5465, 22885, 22924, 23522, 6095, 57658, 10725, 56034, 7161, 80237, 2737, 351	112	654	13528	2.21625	1	0.73925	25.6174
GOTERM_BP_FAT	GO:0010628~positive regulation of gene expression	11	6.79012	0.0209683	5465, 22885, 22924, 23522, 6095, 57658, 10725, 7161, 80237, 2737, 351	112	581	13528	2.28682	1	0.742373	28.71
GOTERM_BP_FAT	GO:0031328~positive regulation of cellular biosynthetic process	12	7.40741	0.0248562	5465, 22885, 22924, 23522, 6095, 57658, 10725, 56034, 7161, 80237, 2737, 351	112	685	13528	2.11595	1	0.763388	33.0991
GOTERM_BP_FAT	GO:0009891~positive regulation of biosynthetic process	12	7.40741	0.0272724	5465, 22885, 22924, 23522, 6095, 57658, 10725, 56034, 7161, 80237, 2737, 351	112	695	13528	2.08551	1	0.777811	35.6978
GOTERM_BP_FAT	GO:0045893~positive regulation of transcription, DNA-dependent	9	5.55556	0.0424211	5465, 22885, 22924, 6095, 57658, 10725, 7161, 80237, 351	112	477	13528	2.27898	1	0.871331	49.9543
GOTERM_BP_FAT	GO:0051254~positive regulation of RNA metabolic process	9	5.55556	0.0441879	5465, 22885, 22924, 6095, 57658, 10725, 7161, 80237, 351	112	481	13528	2.26002	1	0.871109	51.4087
GOTERM_BP_FAT	GO:0010604~positive regulation of macromolecule metabolic process	13	8.02469	0.0481969	22885, 6095, 23522, 57658, 56034, 80237, 2737, 351, 9821, 5465, 22924, 10725, 7161	112	857	13528	1.83222	1	0.863376	54.5632
GOTERM_BP_FAT	GO:0045944~positive regulation of transcription from RNA polymerase II promoter	7	4.32099	0.0847631	5465, 22885, 6095, 57658, 10725, 80237, 351	112	371	13528	2.27898	1	0.893657	75.6942
UP_SEQ_FEATURE	compositionally biased region:Poly-Gln	4	2.46914	0.135099	6095, 10725, 7161, 6097	162	151	19113	3.12534	1	0.996636	88.6353
GOTERM_BP_FAT	GO:0006357~regulation of transcription from RNA polymerase II promoter	10	6.17284	0.142509	5465, 22885, 6095, 57658, 56998, 10725, 3400, 10468, 80237, 351	112	727	13528	1.66143	1	0.938449	91.4156
GOTERM_BP_FAT	GO:0006355~regulation of transcription, DNA-dependent	18	11.1111	0.282668	22885, 23522, 6095, 57658, 2625, 56998, 55893, 1027, 80237, 6097, 351, 5465, 22924, 10725, 3400, 10468, 7161, 153222	112	1773	13528	1.22625	1	0.97008	99.5035
GOTERM_BP_FAT	GO:0045449~regulation of transcription	25	15.4321	0.294776	57658, 2625, 283337, 1027, 847, 5465, 22924, 10468, 7161, 153222, 22885, 6095, 23522, 55205, 56998, 55893, 80237, 6097, 2737, 351, 23492, 9821, 4601, 3400, 10725	112	2601	13528	1.16095	1	0.971308	99.6217
GOTERM_BP_FAT	GO:0051252~regulation of RNA metabolic process	18	11.1111	0.315358	22885, 23522, 6095, 57658, 2625, 56998, 55893, 1027, 80237, 6097, 351, 5465, 22924, 10725, 3400, 10468, 7161, 153222	112	1813	13528	1.1992	1	0.973104	99.7643
SP_PIR_KEYWORDS	activator	6	3.7037	0.440878	5465, 23522, 6095, 2625, 10725, 7161	162	520	19235	1.37001	1	0.971359	99.9389
SP_PIR_KEYWORDS	nucleus	36	22.2222	0.594942	57658, 11259, 2625, 283337, 56034, 26260, 1027, 6792, 5465, 113146, 10276, 342184, 7161, 83719, 23522, 6095, 55205, 56998, 4674, 55893, 219539, 27244, 80237, 23623, 6097, 2737, 55859, 23492, 51747, 9821, 145781, 5493, 4601, 10725, 3400, 10579	162	4283	19235	0.998002	1	0.990184	99.999
GOTERM_BP_FAT	GO:0006350~transcription	17	10.4938	0.667626	6095, 23522, 55205, 57658, 2625, 283337, 55893, 80237, 6097, 2737, 23492, 9821, 5465, 145781, 4601, 10725, 7161	112	2101	13528	0.977324	1	0.999415	100
GOTERM_MF_FAT	GO:0030528~transcription regulator activity	13	8.02469	0.677162	6095, 23522, 57658, 2625, 80237, 6097, 2737, 5465, 4601, 3400, 10725, 7161, 153222	114	1512	12983	0.979178	1	0.999958	100
GOTERM_MF_FAT	GO:0003700~transcription factor activity	8	4.93827	0.753869	5465, 6095, 2625, 10725, 7161, 6097, 2737, 153222	114	975	12983	0.934449	1	0.999981	100
SP_PIR_KEYWORDS	Transcription	16	9.87654	0.7605	6095, 23522, 55205, 2625, 283337, 55893, 80237, 6097, 2737, 23492, 9821, 5465, 145781, 4601, 10725, 7161	162	2071	19235	0.917312	1	0.997634	100
SP_PIR_KEYWORDS	transcription regulation	15	9.25926	0.81202	6095, 23522, 55205, 2625, 283337, 55893, 80237, 6097, 2737, 23492, 9821, 5465, 4601, 10725, 7161	162	2026	19235	0.879081	1	0.998751	100
SP_PIR_KEYWORDS	dna-binding	11	6.79012	0.956936	5465, 6095, 55205, 2625, 4601, 55893, 10725, 7161, 6097, 2737, 51747	162	1868	19235	0.699186	1	0.999967	100
GOTERM_MF_FAT	GO:0003677~DNA binding	15	9.25926	0.958031	6095, 23522, 55205, 2625, 54469, 55893, 6097, 2737, 51747, 351, 5465, 4601, 10725, 7161, 153222	114	2331	12983	0.732857	1	1	100
Annotation Cluster 24	Enrichment Score: 0.8472949768349506
Category	Term	Count	%	PValue	Genes	List Total	Pop Hits	Pop Total	Fold Enrichment	Bonferroni	Benjamini	FDR
SP_PIR_KEYWORDS	metal-binding	33	20.3704	0.0767687	765, 55214, 2625, 316, 283337, 847, 5465, 8796, 51302, 3983, 7402, 59344, 377677, 538, 3416, 727800, 7161, 22885, 23522, 6095, 55205, 54469, 55893, 6097, 2737, 351, 7051, 83394, 340351, 4008, 79443, 55512, 619279	162	2972	19235	1.31839	1	0.6901	63.8237
GOTERM_MF_FAT	GO:0046914~transition metal ion binding	32	19.7531	0.0776154	765, 55214, 2625, 316, 283337, 847, 5465, 8796, 51302, 3983, 7402, 59344, 377677, 538, 3416, 727800, 7161, 10826, 22885, 23522, 6095, 55205, 54469, 79755, 55893, 6097, 2737, 351, 340351, 4008, 79443, 619279	114	2785	12983	1.30856	1	0.983093	66.0838
GOTERM_MF_FAT	GO:0046872~metal ion binding	44	27.1605	0.0961815	63941, 765, 55214, 2625, 316, 1955, 283337, 847, 5465, 7447, 8796, 51302, 3983, 7402, 59344, 51806, 377677, 3416, 538, 727800, 7161, 84290, 10826, 1828, 22885, 23522, 6095, 55205, 388698, 54469, 79755, 55893, 6097, 2737, 2327, 351, 7051, 83394, 340351, 4008, 79443, 55512, 83543, 619279	114	4140	12983	1.21038	1	0.978294	74.1642
GOTERM_MF_FAT	GO:0043169~cation binding	44	27.1605	0.108648	63941, 765, 55214, 2625, 316, 1955, 283337, 847, 5465, 7447, 8796, 51302, 3983, 7402, 59344, 51806, 377677, 3416, 538, 727800, 7161, 84290, 10826, 1828, 22885, 23522, 6095, 55205, 388698, 54469, 79755, 55893, 6097, 2737, 2327, 351, 7051, 83394, 340351, 4008, 79443, 55512, 83543, 619279	114	4179	12983	1.19909	1	0.969346	78.5467
GOTERM_MF_FAT	GO:0043167~ion binding	44	27.1605	0.130684	63941, 765, 55214, 2625, 316, 1955, 283337, 847, 5465, 7447, 8796, 51302, 3983, 7402, 59344, 51806, 377677, 3416, 538, 727800, 7161, 84290, 10826, 1828, 22885, 23522, 6095, 55205, 388698, 54469, 79755, 55893, 6097, 2737, 2327, 351, 7051, 83394, 340351, 4008, 79443, 55512, 83543, 619279	114	4241	12983	1.18156	1	0.970877	84.6539
SP_PIR_KEYWORDS	zinc	24	14.8148	0.149115	22885, 23522, 6095, 765, 55205, 2625, 54469, 283337, 55893, 6097, 2737, 351, 5465, 8796, 7402, 3983, 340351, 377677, 4008, 79443, 3416, 727800, 7161, 619279	162	2189	19235	1.3018	1	0.801066	87.1974
GOTERM_MF_FAT	GO:0008270~zinc ion binding	25	15.4321	0.199202	765, 2625, 283337, 5465, 8796, 3983, 7402, 377677, 3416, 7161, 727800, 22885, 6095, 23522, 55205, 54469, 79755, 55893, 6097, 2737, 351, 340351, 79443, 4008, 619279	114	2311	12983	1.232	1	0.976233	94.8853
SP_PIR_KEYWORDS	zinc-finger	14	8.64198	0.689221	6095, 23522, 55205, 2625, 54469, 283337, 55893, 6097, 2737, 5465, 7402, 79443, 727800, 619279	162	1718	19235	0.967569	1	0.994155	100
Annotation Cluster 25	Enrichment Score: 0.8167721815012288
Category	Term	Count	%	PValue	Genes	List Total	Pop Hits	Pop Total	Fold Enrichment	Bonferroni	Benjamini	FDR
GOTERM_CC_FAT	GO:0043005~neuron projection	8	4.93827	0.0214955	23705, 7402, 2893, 214, 538, 147700, 54800, 351	105	342	12782	2.84756	0.990847	0.284849	24.1029
GOTERM_BP_FAT	GO:0043062~extracellular structure organization	5	3.08642	0.0451563	23705, 7402, 11005, 538, 351	112	163	13528	3.70508	1	0.866139	52.189
GOTERM_BP_FAT	GO:0050808~synapse organization	3	1.85185	0.0893835	23705, 7402, 351	112	61	13528	5.94028	1	0.89605	77.5814
GOTERM_CC_FAT	GO:0019717~synaptosome	3	1.85185	0.152081	23705, 26999, 351	105	85	12782	4.29647	1	0.7876	87.6778
GOTERM_CC_FAT	GO:0045202~synapse	6	3.7037	0.163042	23705, 7402, 2893, 23362, 26999, 351	105	355	12782	2.05746	1	0.772047	89.5535
GOTERM_CC_FAT	GO:0005624~membrane fraction	8	4.93827	0.489722	23205, 23705, 51302, 7402, 23362, 2327, 26999, 351	105	809	12782	1.20379	1	0.945333	99.9804
GOTERM_CC_FAT	GO:0000267~cell fraction	10	6.17284	0.524561	23205, 23705, 51302, 7402, 23362, 642, 3416, 2327, 26999, 351	105	1083	12782	1.12404	1	0.957106	99.992
GOTERM_CC_FAT	GO:0005626~insoluble fraction	8	4.93827	0.528906	23205, 23705, 51302, 7402, 23362, 2327, 26999, 351	105	839	12782	1.16075	1	0.956133	99.9929
Annotation Cluster 26	Enrichment Score: 0.6974589868266352
Category	Term	Count	%	PValue	Genes	List Total	Pop Hits	Pop Total	Fold Enrichment	Bonferroni	Benjamini	FDR
GOTERM_BP_FAT	GO:0008203~cholesterol metabolic process	3	1.85185	0.174417	51302, 114876, 847	112	92	13528	3.93866	1	0.951306	95.315
GOTERM_BP_FAT	GO:0016125~sterol metabolic process	3	1.85185	0.201064	51302, 114876, 847	112	101	13528	3.58769	1	0.952776	97.2256
GOTERM_BP_FAT	GO:0008202~steroid metabolic process	4	2.46914	0.230516	51302, 114876, 6817, 847	112	202	13528	2.3918	1	0.962257	98.4771
Annotation Cluster 27	Enrichment Score: 0.6851264063355453
Category	Term	Count	%	PValue	Genes	List Total	Pop Hits	Pop Total	Fold Enrichment	Bonferroni	Benjamini	FDR
GOTERM_BP_FAT	GO:0006800~oxygen and reactive oxygen species metabolic process	4	2.46914	0.0176131	316, 538, 847, 2327	112	67	13528	7.21109	1	0.74867	24.7067
GOTERM_MF_FAT	GO:0005506~iron ion binding	7	4.32099	0.052208	51302, 55214, 59344, 316, 847, 10826, 351	114	308	12983	2.58832	1	0.982781	51.2086
SP_PIR_KEYWORDS	iron	6	3.7037	0.0917102	51302, 55214, 59344, 316, 847, 351	162	285	19235	2.49968	1	0.733568	70.6084
GOTERM_MF_FAT	GO:0050662~coenzyme binding	4	2.46914	0.209025	316, 3248, 847, 2327	114	181	12983	2.51682	1	0.971347	95.6641
GOTERM_BP_FAT	GO:0055114~oxidation reduction	8	4.93827	0.270787	51302, 55214, 59344, 316, 3248, 847, 10826, 2327	112	639	13528	1.51218	1	0.9678	99.3546
SP_PIR_KEYWORDS	oxidoreductase	7	4.32099	0.331237	51302, 55214, 59344, 316, 3248, 847, 2327	162	562	19235	1.4789	1	0.937086	99.4032
GOTERM_BP_FAT	GO:0046394~carboxylic acid biosynthetic process	3	1.85185	0.364097	51302, 59344, 10826	112	155	13528	2.33779	1	0.982355	99.9275
GOTERM_BP_FAT	GO:0016053~organic acid biosynthetic process	3	1.85185	0.364097	51302, 59344, 10826	112	155	13528	2.33779	1	0.982355	99.9275
GOTERM_MF_FAT	GO:0048037~cofactor binding	4	2.46914	0.369088	316, 3248, 847, 2327	114	249	12983	1.82949	1	0.997017	99.7897
SP_PIR_KEYWORDS	nadp	3	1.85185	0.376081	51302, 847, 2327	162	156	19235	2.28336	1	0.952755	99.7533
GOTERM_MF_FAT	GO:0000166~nucleotide binding	9	5.55556	0.999559	23205, 3801, 316, 3248, 538, 3416, 847, 6792, 2327	114	2245	12983	0.456558	1	1	100
Annotation Cluster 28	Enrichment Score: 0.6769587840209522
Category	Term	Count	%	PValue	Genes	List Total	Pop Hits	Pop Total	Fold Enrichment	Bonferroni	Benjamini	FDR
GOTERM_BP_FAT	GO:0008361~regulation of cell size	6	3.7037	0.0273099	9821, 64798, 7161, 1027, 259230, 351	112	206	13528	3.51803	1	0.761788	35.7374
GOTERM_BP_FAT	GO:0012501~programmed cell death	10	6.17284	0.0636489	23705, 149428, 10276, 7161, 1027, 56624, 26999, 259230, 351, 51747	112	611	13528	1.97685	1	0.893115	65.0143
GOTERM_BP_FAT	GO:0008219~cell death	11	6.79012	0.0708388	23705, 8139, 149428, 10276, 7161, 1027, 56624, 26999, 259230, 351, 51747	112	719	13528	1.8479	1	0.91129	69.0664
GOTERM_BP_FAT	GO:0032535~regulation of cellular component size	6	3.7037	0.0722819	9821, 64798, 7161, 1027, 259230, 351	112	271	13528	2.67422	1	0.902926	69.8248
GOTERM_BP_FAT	GO:0016265~death	11	6.79012	0.0734535	23705, 8139, 149428, 10276, 7161, 1027, 56624, 26999, 259230, 351, 51747	112	724	13528	1.83514	1	0.887447	70.4277
GOTERM_BP_FAT	GO:0042325~regulation of phosphorylation	8	4.93827	0.088636	9821, 64798, 56034, 538, 7161, 1027, 56288, 351	112	466	13528	2.07357	1	0.89924	77.2857
SP_PIR_KEYWORDS	Apoptosis	7	4.32099	0.101235	23705, 149428, 7161, 56624, 26999, 259230, 351	162	381	19235	2.18148	1	0.728697	74.2993
GOTERM_BP_FAT	GO:0051174~regulation of phosphorus metabolic process	8	4.93827	0.103861	9821, 64798, 56034, 538, 7161, 1027, 56288, 351	112	485	13528	1.99234	1	0.921015	82.6436
GOTERM_BP_FAT	GO:0019220~regulation of phosphate metabolic process	8	4.93827	0.103861	9821, 64798, 56034, 538, 7161, 1027, 56288, 351	112	485	13528	1.99234	1	0.921015	82.6436
GOTERM_BP_FAT	GO:0007049~cell cycle	11	6.79012	0.104265	9821, 22924, 3400, 27244, 55512, 7161, 1027, 9236, 56288, 10579, 351	112	776	13528	1.71217	1	0.917573	82.7682
GOTERM_BP_FAT	GO:0006915~apoptosis	9	5.55556	0.121437	23705, 149428, 10276, 7161, 56624, 26999, 259230, 351, 51747	112	602	13528	1.80577	1	0.936833	87.3502
GOTERM_BP_FAT	GO:0042981~regulation of apoptosis	11	6.79012	0.123586	9821, 23705, 64798, 10276, 538, 7161, 1027, 847, 2737, 259230, 351	112	804	13528	1.65254	1	0.933331	87.8354
GOTERM_BP_FAT	GO:0043067~regulation of programmed cell death	11	6.79012	0.129451	9821, 23705, 64798, 10276, 538, 7161, 1027, 847, 2737, 259230, 351	112	812	13528	1.63626	1	0.93235	89.0723
GOTERM_BP_FAT	GO:0010941~regulation of cell death	11	6.79012	0.131689	9821, 23705, 64798, 10276, 538, 7161, 1027, 847, 2737, 259230, 351	112	815	13528	1.63024	1	0.932478	89.5125
GOTERM_BP_FAT	GO:0044092~negative regulation of molecular function	6	3.7037	0.139971	64798, 831, 538, 7161, 1027, 847	112	334	13528	2.1698	1	0.940905	91.0008
GOTERM_BP_FAT	GO:0045859~regulation of protein kinase activity	6	3.7037	0.153967	64798, 56034, 7161, 1027, 56288, 351	112	345	13528	2.10062	1	0.944282	93.0751
GOTERM_BP_FAT	GO:0006469~negative regulation of protein kinase activity	3	1.85185	0.159884	64798, 7161, 1027	112	87	13528	4.16502	1	0.948267	93.8093
GOTERM_BP_FAT	GO:0033673~negative regulation of kinase activity	3	1.85185	0.168577	64798, 7161, 1027	112	90	13528	4.02619	1	0.950111	94.7568
GOTERM_BP_FAT	GO:0043549~regulation of kinase activity	6	3.7037	0.169876	64798, 56034, 7161, 1027, 56288, 351	112	357	13528	2.03001	1	0.94915	94.8861
GOTERM_BP_FAT	GO:0051348~negative regulation of transferase activity	3	1.85185	0.186192	64798, 7161, 1027	112	96	13528	3.77455	1	0.955549	96.2754
SP_PIR_KEYWORDS	cell cycle	7	4.32099	0.190342	9821, 22924, 55512, 7161, 1027, 9236, 56288	162	461	19235	1.80291	1	0.867296	93.1965
GOTERM_BP_FAT	GO:0051338~regulation of transferase activity	6	3.7037	0.190629	64798, 56034, 7161, 1027, 56288, 351	112	372	13528	1.94816	1	0.955381	96.5868
GOTERM_BP_FAT	GO:0043086~negative regulation of catalytic activity	5	3.08642	0.192996	64798, 831, 538, 7161, 1027	112	277	13528	2.18025	1	0.951675	96.7427
GOTERM_BP_FAT	GO:0045792~negative regulation of cell size	3	1.85185	0.195097	64798, 7161, 1027	112	99	13528	3.66017	1	0.951556	96.8756
GOTERM_BP_FAT	GO:0006917~induction of apoptosis	5	3.08642	0.268233	23705, 10276, 7161, 1027, 351	112	320	13528	1.88728	1	0.969888	99.3175
GOTERM_BP_FAT	GO:0012502~induction of programmed cell death	5	3.08642	0.270051	23705, 10276, 7161, 1027, 351	112	321	13528	1.8814	1	0.969642	99.3441
GOTERM_BP_FAT	GO:0040008~regulation of growth	5	3.08642	0.306809	149428, 10276, 7161, 1027, 351	112	341	13528	1.77105	1	0.973338	99.7126
GOTERM_BP_FAT	GO:0001932~regulation of protein amino acid phosphorylation	3	1.85185	0.416385	9821, 56034, 7161	112	173	13528	2.09455	1	0.990439	99.9816
GOTERM_BP_FAT	GO:0043065~positive regulation of apoptosis	5	3.08642	0.471726	23705, 10276, 7161, 1027, 351	112	430	13528	1.40449	1	0.994594	99.9962
GOTERM_BP_FAT	GO:0001558~regulation of cell growth	3	1.85185	0.474581	10276, 7161, 1027	112	194	13528	1.86782	1	0.994621	99.9966
GOTERM_BP_FAT	GO:0043068~positive regulation of programmed cell death	5	3.08642	0.477118	23705, 10276, 7161, 1027, 351	112	433	13528	1.39475	1	0.994412	99.9968
GOTERM_BP_FAT	GO:0010942~positive regulation of cell death	5	3.08642	0.480702	23705, 10276, 7161, 1027, 351	112	435	13528	1.38834	1	0.994505	99.9971
GOTERM_BP_FAT	GO:0032268~regulation of cellular protein metabolic process	5	3.08642	0.548508	9821, 56034, 3416, 7161, 351	112	474	13528	1.27411	1	0.997741	99.9997
GOTERM_BP_FAT	GO:0043066~negative regulation of apoptosis	4	2.46914	0.558731	9821, 7161, 847, 259230	112	354	13528	1.36481	1	0.997842	99.9998
GOTERM_BP_FAT	GO:0043069~negative regulation of programmed cell death	4	2.46914	0.568306	9821, 7161, 847, 259230	112	359	13528	1.3458	1	0.998006	99.9999
GOTERM_BP_FAT	GO:0060548~negative regulation of cell death	4	2.46914	0.570206	9821, 7161, 847, 259230	112	360	13528	1.34206	1	0.997986	99.9999
GOTERM_BP_FAT	GO:0033554~cellular response to stress	5	3.08642	0.688158	9821, 27244, 538, 7161, 847	112	566	13528	1.06701	1	0.999561	100
GOTERM_BP_FAT	GO:0031399~regulation of protein modification process	3	1.85185	0.700617	9821, 56034, 7161	112	295	13528	1.22833	1	0.999631	100
GOTERM_BP_FAT	GO:0043085~positive regulation of catalytic activity	3	1.85185	0.930665	56034, 538, 56288	112	520	13528	0.696841	1	1	100
SP_PIR_KEYWORDS	kinase	4	2.46914	0.930684	9821, 1027, 6792, 259230	162	688	19235	0.690317	1	0.999896	100
Annotation Cluster 29	Enrichment Score: 0.6022770611611834
Category	Term	Count	%	PValue	Genes	List Total	Pop Hits	Pop Total	Fold Enrichment	Bonferroni	Benjamini	FDR
GOTERM_CC_FAT	GO:0045202~synapse	6	3.7037	0.163042	23705, 7402, 2893, 23362, 26999, 351	105	355	12782	2.05746	1	0.772047	89.5535
SP_PIR_KEYWORDS	postsynaptic cell membrane	3	1.85185	0.234888	7402, 2893, 23362	162	110	19235	3.23822	1	0.877986	96.6895
SP_PIR_KEYWORDS	synapse	4	2.46914	0.261296	7402, 2893, 23362, 26999	162	213	19235	2.22976	1	0.899494	97.8831
GOTERM_CC_FAT	GO:0045211~postsynaptic membrane	3	1.85185	0.300711	7402, 2893, 23362	105	135	12782	2.70519	1	0.876083	98.9324
GOTERM_CC_FAT	GO:0044456~synapse part	4	2.46914	0.323721	23705, 7402, 2893, 23362	105	246	12782	1.9794	1	0.87903	99.3018
Annotation Cluster 30	Enrichment Score: 0.5750185192378133
Category	Term	Count	%	PValue	Genes	List Total	Pop Hits	Pop Total	Fold Enrichment	Bonferroni	Benjamini	FDR
GOTERM_CC_FAT	GO:0015630~microtubule cytoskeleton	8	4.93827	0.159596	3801, 22924, 22994, 147700, 56288, 57662, 10579, 351	105	549	12782	1.77389	1	0.777373	88.9942
SP_PIR_KEYWORDS	microtubule	4	2.46914	0.305695	3801, 22924, 147700, 57662	162	231	19235	2.05601	1	0.924921	99.0383
GOTERM_CC_FAT	GO:0005874~microtubule	4	2.46914	0.386042	3801, 22924, 147700, 57662	105	274	12782	1.77713	1	0.913749	99.7953
Annotation Cluster 31	Enrichment Score: 0.5742392826645951
Category	Term	Count	%	PValue	Genes	List Total	Pop Hits	Pop Total	Fold Enrichment	Bonferroni	Benjamini	FDR
KEGG_PATHWAY	hsa05222:Small cell lung cancer	3	1.85185	0.163926	284217, 1027, 3909	45	84	5085	4.03571	0.999991	0.979332	83.8742
GOTERM_BP_FAT	GO:0051270~regulation of cell motion	4	2.46914	0.211174	284217, 1027, 56288, 3909	112	193	13528	2.50333	1	0.953691	97.7362
KEGG_PATHWAY	hsa05200:Pathways in cancer	4	2.46914	0.54701	284217, 1027, 2737, 3909	45	328	5085	1.37805	1	0.990715	99.9687
Annotation Cluster 32	Enrichment Score: 0.5685979818023664
Category	Term	Count	%	PValue	Genes	List Total	Pop Hits	Pop Total	Fold Enrichment	Bonferroni	Benjamini	FDR
GOTERM_BP_FAT	GO:0007049~cell cycle	11	6.79012	0.104265	9821, 22924, 3400, 27244, 55512, 7161, 1027, 9236, 56288, 10579, 351	112	776	13528	1.71217	1	0.917573	82.7682
GOTERM_BP_FAT	GO:0051329~interphase of mitotic cell cycle	3	1.85185	0.207052	3400, 1027, 351	112	103	13528	3.51803	1	0.953959	97.5397
GOTERM_BP_FAT	GO:0051325~interphase	3	1.85185	0.21607	3400, 1027, 351	112	106	13528	3.41846	1	0.954029	97.9504
GOTERM_BP_FAT	GO:0022402~cell cycle process	7	4.32099	0.318768	22924, 3400, 27244, 7161, 1027, 10579, 351	112	565	13528	1.49646	1	0.973525	99.7823
GOTERM_BP_FAT	GO:0022403~cell cycle phase	5	3.08642	0.442655	22924, 3400, 1027, 10579, 351	112	414	13528	1.45876	1	0.992776	99.9912
GOTERM_BP_FAT	GO:0000278~mitotic cell cycle	4	2.46914	0.588925	22924, 3400, 1027, 351	112	370	13528	1.30579	1	0.998416	99.9999
Annotation Cluster 33	Enrichment Score: 0.545902419563416
Category	Term	Count	%	PValue	Genes	List Total	Pop Hits	Pop Total	Fold Enrichment	Bonferroni	Benjamini	FDR
GOTERM_BP_FAT	GO:0051223~regulation of protein transport	3	1.85185	0.240275	23705, 4601, 2737	112	114	13528	3.17857	1	0.965241	98.7579
GOTERM_BP_FAT	GO:0070201~regulation of establishment of protein localization	3	1.85185	0.261562	23705, 4601, 2737	112	121	13528	2.99469	1	0.968965	99.2111
GOTERM_BP_FAT	GO:0032880~regulation of protein localization	3	1.85185	0.313214	23705, 4601, 2737	112	138	13528	2.62578	1	0.973155	99.7522
GOTERM_BP_FAT	GO:0060341~regulation of cellular localization	4	2.46914	0.332864	23705, 4601, 10468, 2737	112	248	13528	1.94816	1	0.976808	99.8441
Annotation Cluster 34	Enrichment Score: 0.5398065284576699
Category	Term	Count	%	PValue	Genes	List Total	Pop Hits	Pop Total	Fold Enrichment	Bonferroni	Benjamini	FDR
GOTERM_BP_FAT	GO:0034220~ion transmembrane transport	3	1.85185	0.0611417	10632, 538, 245973	112	49	13528	7.39504	1	0.890768	63.488
GOTERM_BP_FAT	GO:0006754~ATP biosynthetic process	3	1.85185	0.16567	10632, 538, 245973	112	89	13528	4.07143	1	0.949503	94.4562
GOTERM_BP_FAT	GO:0009206~purine ribonucleoside triphosphate biosynthetic process	3	1.85185	0.192122	10632, 538, 245973	112	98	13528	3.69752	1	0.952839	96.686
GOTERM_BP_FAT	GO:0009145~purine nucleoside triphosphate biosynthetic process	3	1.85185	0.195097	10632, 538, 245973	112	99	13528	3.66017	1	0.951556	96.8756
GOTERM_BP_FAT	GO:0009201~ribonucleoside triphosphate biosynthetic process	3	1.85185	0.195097	10632, 538, 245973	112	99	13528	3.66017	1	0.951556	96.8756
GOTERM_BP_FAT	GO:0006163~purine nucleotide metabolic process	4	2.46914	0.196398	6095, 10632, 538, 245973	112	186	13528	2.59754	1	0.950773	96.9553
GOTERM_BP_FAT	GO:0009165~nucleotide biosynthetic process	4	2.46914	0.196398	93100, 10632, 538, 245973	112	186	13528	2.59754	1	0.950773	96.9553
GOTERM_BP_FAT	GO:0009142~nucleoside triphosphate biosynthetic process	3	1.85185	0.204055	10632, 538, 245973	112	102	13528	3.55252	1	0.953372	97.387
GOTERM_BP_FAT	GO:0034654~nucleobase, nucleoside, nucleotide and nucleic acid biosynthetic process	4	2.46914	0.211174	93100, 10632, 538, 245973	112	193	13528	2.50333	1	0.953691	97.7362
GOTERM_BP_FAT	GO:0034404~nucleobase, nucleoside and nucleotide biosynthetic process	4	2.46914	0.211174	93100, 10632, 538, 245973	112	193	13528	2.50333	1	0.953691	97.7362
GOTERM_BP_FAT	GO:0046034~ATP metabolic process	3	1.85185	0.21306	10632, 538, 245973	112	105	13528	3.45102	1	0.953436	97.8211
GOTERM_BP_FAT	GO:0009152~purine ribonucleotide biosynthetic process	3	1.85185	0.249391	10632, 538, 245973	112	117	13528	3.09707	1	0.967607	98.9757
GOTERM_BP_FAT	GO:0009205~purine ribonucleoside triphosphate metabolic process	3	1.85185	0.249391	10632, 538, 245973	112	117	13528	3.09707	1	0.967607	98.9757
GOTERM_BP_FAT	GO:0009199~ribonucleoside triphosphate metabolic process	3	1.85185	0.252432	10632, 538, 245973	112	118	13528	3.07082	1	0.967953	99.04
GOTERM_BP_FAT	GO:0009144~purine nucleoside triphosphate metabolic process	3	1.85185	0.264607	10632, 538, 245973	112	122	13528	2.97014	1	0.969294	99.2614
GOTERM_BP_FAT	GO:0009260~ribonucleotide biosynthetic process	3	1.85185	0.270696	10632, 538, 245973	112	124	13528	2.92224	1	0.968856	99.3533
GOTERM_BP_FAT	GO:0044271~nitrogen compound biosynthetic process	5	3.08642	0.277342	93100, 6095, 10632, 538, 245973	112	325	13528	1.85824	1	0.969774	99.4412
GOTERM_BP_FAT	GO:0009141~nucleoside triphosphate metabolic process	3	1.85185	0.291992	10632, 538, 245973	112	131	13528	2.76609	1	0.972068	99.5971
GOTERM_BP_FAT	GO:0009150~purine ribonucleotide metabolic process	3	1.85185	0.313214	10632, 538, 245973	112	138	13528	2.62578	1	0.973155	99.7522
GOTERM_BP_FAT	GO:0009259~ribonucleotide metabolic process	3	1.85185	0.340296	10632, 538, 245973	112	147	13528	2.46501	1	0.977698	99.8697
GOTERM_BP_FAT	GO:0006164~purine nucleotide biosynthetic process	3	1.85185	0.343286	10632, 538, 245973	112	148	13528	2.44836	1	0.977909	99.8788
GOTERM_MF_FAT	GO:0022890~inorganic cation transmembrane transporter activity	3	1.85185	0.379337	10632, 57127, 538	114	151	12983	2.26264	1	0.996145	99.8311
GOTERM_BP_FAT	GO:0055085~transmembrane transport	6	3.7037	0.502761	9481, 10632, 57127, 538, 245973, 84641	112	569	13528	1.27366	1	0.995784	99.9986
GOTERM_BP_FAT	GO:0006811~ion transport	7	4.32099	0.608068	2893, 10632, 57127, 56172, 538, 1027, 245973	112	768	13528	1.10091	1	0.99872	100
GOTERM_BP_FAT	GO:0006812~cation transport	5	3.08642	0.670382	10632, 57127, 538, 1027, 245973	112	553	13528	1.0921	1	0.999394	100
GOTERM_BP_FAT	GO:0015672~monovalent inorganic cation transport	3	1.85185	0.739327	10632, 1027, 245973	112	318	13528	1.13949	1	0.999826	100
SP_PIR_KEYWORDS	transport	12	7.40741	0.83591	9481, 2893, 114876, 10632, 51228, 57127, 56172, 92421, 27333, 538, 245973, 84641	162	1670	19235	0.853183	1	0.999175	100
SP_PIR_KEYWORDS	ion transport	4	2.46914	0.866095	2893, 10632, 538, 245973	162	578	19235	0.821693	1	0.999513	100
Annotation Cluster 35	Enrichment Score: 0.5342431587820747
Category	Term	Count	%	PValue	Genes	List Total	Pop Hits	Pop Total	Fold Enrichment	Bonferroni	Benjamini	FDR
GOTERM_BP_FAT	GO:0045944~positive regulation of transcription from RNA polymerase II promoter	7	4.32099	0.0847631	5465, 22885, 6095, 57658, 10725, 80237, 351	112	371	13528	2.27898	1	0.893657	75.6942
GOTERM_BP_FAT	GO:0006366~transcription from RNA polymerase II promoter	4	2.46914	0.301379	5465, 2625, 10725, 80237	112	234	13528	2.06471	1	0.972121	99.6745
GOTERM_BP_FAT	GO:0006351~transcription, DNA-dependent	4	2.46914	0.430759	5465, 2625, 10725, 80237	112	292	13528	1.6546	1	0.99199	99.9876
GOTERM_BP_FAT	GO:0032774~RNA biosynthetic process	4	2.46914	0.439453	5465, 2625, 10725, 80237	112	296	13528	1.63224	1	0.992702	99.9903
SP_PIR_KEYWORDS	activator	6	3.7037	0.440878	5465, 23522, 6095, 2625, 10725, 7161	162	520	19235	1.37001	1	0.971359	99.9389
Annotation Cluster 36	Enrichment Score: 0.4632446706729859
Category	Term	Count	%	PValue	Genes	List Total	Pop Hits	Pop Total	Fold Enrichment	Bonferroni	Benjamini	FDR
GOTERM_CC_FAT	GO:0043005~neuron projection	8	4.93827	0.0214955	23705, 7402, 2893, 214, 538, 147700, 54800, 351	105	342	12782	2.84756	0.990847	0.284849	24.1029
GOTERM_BP_FAT	GO:0043062~extracellular structure organization	5	3.08642	0.0451563	23705, 7402, 11005, 538, 351	112	163	13528	3.70508	1	0.866139	52.189
GOTERM_CC_FAT	GO:0048471~perinuclear region of cytoplasm	5	3.08642	0.207375	11005, 85415, 538, 26999, 351	105	288	12782	2.11343	1	0.833513	94.7641
GOTERM_BP_FAT	GO:0030198~extracellular matrix organization	3	1.85185	0.210054	11005, 538, 351	112	104	13528	3.4842	1	0.954536	97.6843
GOTERM_CC_FAT	GO:0031410~cytoplasmic vesicle	8	4.93827	0.267546	23205, 23705, 11005, 2893, 57127, 27333, 538, 351	105	642	12782	1.51693	1	0.877745	98.0777
GOTERM_CC_FAT	GO:0016023~cytoplasmic membrane-bounded vesicle	7	4.32099	0.29039	23205, 23705, 11005, 2893, 27333, 538, 351	105	550	12782	1.54933	1	0.879613	98.7142
GOTERM_CC_FAT	GO:0031982~vesicle	8	4.93827	0.303572	23205, 23705, 11005, 2893, 57127, 27333, 538, 351	105	670	12782	1.45353	1	0.872098	98.9865
GOTERM_CC_FAT	GO:0031988~membrane-bounded vesicle	7	4.32099	0.316111	23205, 23705, 11005, 2893, 27333, 538, 351	105	568	12782	1.50023	1	0.87808	99.1952
GOTERM_BP_FAT	GO:0019226~transmission of nerve impulse	3	1.85185	0.786085	23205, 2893, 351	112	350	13528	1.03531	1	0.999935	100
GOTERM_BP_FAT	GO:0006873~cellular ion homeostasis	3	1.85185	0.816204	23205, 538, 351	112	374	13528	0.968869	1	0.99997	100
GOTERM_BP_FAT	GO:0055082~cellular chemical homeostasis	3	1.85185	0.823123	23205, 538, 351	112	380	13528	0.953571	1	0.999973	100
GOTERM_BP_FAT	GO:0050801~ion homeostasis	3	1.85185	0.853399	23205, 538, 351	112	409	13528	0.885959	1	0.99999	100
GOTERM_BP_FAT	GO:0019725~cellular homeostasis	3	1.85185	0.899646	23205, 538, 351	112	466	13528	0.77759	1	0.999999	100
GOTERM_BP_FAT	GO:0048878~chemical homeostasis	3	1.85185	0.926717	23205, 538, 351	112	512	13528	0.707729	1	1	100
GOTERM_BP_FAT	GO:0042592~homeostatic process	4	2.46914	0.950153	23205, 538, 56288, 351	112	751	13528	0.643333	1	1	100
Annotation Cluster 37	Enrichment Score: 0.46141922783116096
Category	Term	Count	%	PValue	Genes	List Total	Pop Hits	Pop Total	Fold Enrichment	Bonferroni	Benjamini	FDR
INTERPRO	IPR013089:Kelch related	3	1.85185	0.149126	8139, 80325, 54800	145	79	16659	4.3629	1	0.966674	88.8781
INTERPRO	IPR013069:BTB/POZ	3	1.85185	0.300437	8139, 80325, 54800	145	127	16659	2.71393	1	0.998231	99.2243
INTERPRO	IPR000210:BTB/POZ-like	3	1.85185	0.459456	8139, 80325, 54800	145	179	16659	1.92552	1	0.999948	99.9767
INTERPRO	IPR011333:BTB/POZ fold	3	1.85185	0.465345	8139, 80325, 54800	145	181	16659	1.90425	1	0.999932	99.98
SMART	SM00225:BTB	3	1.85185	0.514727	8139, 80325, 54800	88	179	9079	1.72911	1	0.998508	99.955
Annotation Cluster 38	Enrichment Score: 0.4464086526044485
Category	Term	Count	%	PValue	Genes	List Total	Pop Hits	Pop Total	Fold Enrichment	Bonferroni	Benjamini	FDR
GOTERM_CC_FAT	GO:0012505~endomembrane system	10	6.17284	0.185524	63941, 145781, 51302, 11005, 2893, 56034, 56288, 2327, 259230, 351	105	782	12782	1.55669	1	0.806346	92.6059
GOTERM_CC_FAT	GO:0005783~endoplasmic reticulum	11	6.79012	0.253799	63941, 23205, 51302, 11005, 55214, 538, 158747, 847, 10826, 2327, 259230	105	960	12782	1.39486	1	0.878503	97.566
GOTERM_CC_FAT	GO:0005789~endoplasmic reticulum membrane	4	2.46914	0.374973	63941, 51302, 11005, 2327	105	269	12782	1.81016	1	0.910806	99.7432
GOTERM_CC_FAT	GO:0042175~nuclear envelope-endoplasmic reticulum network	4	2.46914	0.408045	63941, 51302, 11005, 2327	105	284	12782	1.71455	1	0.923767	99.8712
GOTERM_CC_FAT	GO:0031090~organelle membrane	10	6.17284	0.539402	63941, 51302, 11005, 9481, 2893, 10632, 56034, 847, 2327, 259230	105	1096	12782	1.11071	1	0.95755	99.9947
GOTERM_CC_FAT	GO:0044432~endoplasmic reticulum part	4	2.46914	0.539559	63941, 51302, 11005, 2327	105	347	12782	1.40327	1	0.955053	99.9947
Annotation Cluster 39	Enrichment Score: 0.4375137049244888
Category	Term	Count	%	PValue	Genes	List Total	Pop Hits	Pop Total	Fold Enrichment	Bonferroni	Benjamini	FDR
GOTERM_BP_FAT	GO:0016481~negative regulation of transcription	7	4.32099	0.175558	5465, 23522, 56998, 3400, 10468, 1027, 2737	112	459	13528	1.84205	1	0.950239	95.4174
GOTERM_BP_FAT	GO:0010629~negative regulation of gene expression	7	4.32099	0.233077	5465, 23522, 56998, 3400, 10468, 1027, 2737	112	504	13528	1.67758	1	0.962407	98.5561
GOTERM_BP_FAT	GO:0045934~negative regulation of nucleobase, nucleoside, nucleotide and nucleic acid metabolic process	7	4.32099	0.243895	5465, 23522, 56998, 3400, 10468, 1027, 2737	112	512	13528	1.65137	1	0.965944	98.8492
GOTERM_BP_FAT	GO:0051172~negative regulation of nitrogen compound metabolic process	7	4.32099	0.253483	5465, 23522, 56998, 3400, 10468, 1027, 2737	112	519	13528	1.62909	1	0.967288	99.0613
GOTERM_BP_FAT	GO:0045596~negative regulation of cell differentiation	4	2.46914	0.26121	5465, 3400, 10468, 2737	112	216	13528	2.23677	1	0.969925	99.205
GOTERM_BP_FAT	GO:0010558~negative regulation of macromolecule biosynthetic process	7	4.32099	0.292819	5465, 23522, 56998, 3400, 10468, 1027, 2737	112	547	13528	1.5457	1	0.971453	99.6046
GOTERM_BP_FAT	GO:0031327~negative regulation of cellular biosynthetic process	7	4.32099	0.312966	5465, 23522, 56998, 3400, 10468, 1027, 2737	112	561	13528	1.50713	1	0.973917	99.7508
GOTERM_BP_FAT	GO:0009890~negative regulation of biosynthetic process	7	4.32099	0.330422	5465, 23522, 56998, 3400, 10468, 1027, 2737	112	573	13528	1.47557	1	0.976765	99.8348
GOTERM_BP_FAT	GO:0010605~negative regulation of macromolecule metabolic process	8	4.93827	0.397369	5465, 23522, 56998, 3400, 10468, 3416, 1027, 2737	112	734	13528	1.31647	1	0.987822	99.9693
GOTERM_BP_FAT	GO:0045892~negative regulation of transcription, DNA-dependent	4	2.46914	0.562576	5465, 56998, 10468, 1027	112	356	13528	1.35714	1	0.997891	99.9998
GOTERM_BP_FAT	GO:0051253~negative regulation of RNA metabolic process	4	2.46914	0.573991	5465, 56998, 10468, 1027	112	362	13528	1.33465	1	0.998032	99.9999
GOTERM_BP_FAT	GO:0000122~negative regulation of transcription from RNA polymerase II promoter	3	1.85185	0.645242	5465, 56998, 10468	112	266	13528	1.36224	1	0.99924	100
GOTERM_BP_FAT	GO:0007389~pattern specification process	3	1.85185	0.647278	56998, 10468, 2737	112	267	13528	1.35714	1	0.999235	100
GOTERM_BP_FAT	GO:0008283~cell proliferation	4	2.46914	0.699014	56998, 3400, 10468, 10579	112	436	13528	1.10813	1	0.999636	100
Annotation Cluster 40	Enrichment Score: 0.4294020642048706
Category	Term	Count	%	PValue	Genes	List Total	Pop Hits	Pop Total	Fold Enrichment	Bonferroni	Benjamini	FDR
UP_SEQ_FEATURE	domain:Ig-like C2-type 1	4	2.46914	0.216935	91653, 23705, 214, 54621	162	190	19113	2.48382	1	0.999168	97.4369
UP_SEQ_FEATURE	domain:Ig-like C2-type 2	4	2.46914	0.217437	91653, 23705, 214, 54621	162	191	19113	2.47082	1	0.998902	97.4614
INTERPRO	IPR013151:Immunoglobulin	4	2.46914	0.25426	91653, 23705, 214, 54621	145	202	16659	2.27504	1	0.99702	98.1498
INTERPRO	IPR003598:Immunoglobulin subtype 2	4	2.46914	0.261233	91653, 23705, 9848, 54621	145	205	16659	2.24175	1	0.996547	98.3717
UP_SEQ_FEATURE	domain:Ig-like C2-type 3	3	1.85185	0.274484	91653, 214, 54621	162	122	19113	2.90118	1	0.999376	99.1833
SMART	SM00408:IGc2	4	2.46914	0.313494	91653, 23705, 9848, 54621	88	205	9079	2.01308	1	0.977817	98.1842
INTERPRO	IPR013783:Immunoglobulin-like fold	7	4.32099	0.344654	7051, 91653, 23705, 214, 10725, 9848, 54621	145	553	16659	1.4543	1	0.999192	99.6808
INTERPRO	IPR003599:Immunoglobulin subtype	4	2.46914	0.54583	91653, 23705, 214, 54621	145	330	16659	1.3926	1	0.999985	99.9978
SP_PIR_KEYWORDS	Immunoglobulin domain	5	3.08642	0.55659	91653, 23705, 214, 9848, 54621	162	470	19235	1.26313	1	0.987271	99.9968
SMART	SM00409:IG	4	2.46914	0.617886	91653, 23705, 214, 54621	88	330	9079	1.25055	1	0.999162	99.9965
INTERPRO	IPR007110:Immunoglobulin-like	5	3.08642	0.632971	91653, 23705, 214, 9848, 54621	145	501	16659	1.1466	1	0.999996	99.9999
INTERPRO	IPR013106:Immunoglobulin V-set	3	1.85185	0.637076	91653, 23705, 54621	145	249	16659	1.38421	1	0.999995	99.9999
Annotation Cluster 41	Enrichment Score: 0.35507134150065756
Category	Term	Count	%	PValue	Genes	List Total	Pop Hits	Pop Total	Fold Enrichment	Bonferroni	Benjamini	FDR
INTERPRO	IPR011993:Pleckstrin homology-type	6	3.7037	0.122607	5784, 5783, 10276, 23362, 10307, 114876	145	303	16659	2.27504	1	0.947063	83.1169
UP_SEQ_FEATURE	domain:PH	3	1.85185	0.595837	10276, 23362, 114876	162	237	19113	1.49344	1	1	99.9999
INTERPRO	IPR001849:Pleckstrin homology	3	1.85185	0.694199	10276, 23362, 114876	145	277	16659	1.24429	1	0.999999	100
SMART	SM00233:PH	3	1.85185	0.749182	10276, 23362, 114876	88	277	9079	1.11737	1	0.999819	100
Annotation Cluster 42	Enrichment Score: 0.34307559600982873
Category	Term	Count	%	PValue	Genes	List Total	Pop Hits	Pop Total	Fold Enrichment	Bonferroni	Benjamini	FDR
GOTERM_BP_FAT	GO:0006869~lipid transport	3	1.85185	0.334302	5465, 114876, 51228	112	145	13528	2.49901	1	0.976528	99.8494
GOTERM_BP_FAT	GO:0010876~lipid localization	3	1.85185	0.369999	5465, 114876, 51228	112	157	13528	2.30801	1	0.983209	99.9375
GOTERM_MF_FAT	GO:0008289~lipid binding	4	2.46914	0.755846	5465, 83394, 114876, 51228	114	450	12983	1.01232	1	0.999977	100
Annotation Cluster 43	Enrichment Score: 0.34139336178442337
Category	Term	Count	%	PValue	Genes	List Total	Pop Hits	Pop Total	Fold Enrichment	Bonferroni	Benjamini	FDR
GOTERM_BP_FAT	GO:0007010~cytoskeleton organization	6	3.7037	0.287545	23002, 22885, 3983, 4008, 342184, 10579	112	436	13528	1.66219	1	0.971185	99.5547
GOTERM_BP_FAT	GO:0030036~actin cytoskeleton organization	3	1.85185	0.556246	23002, 4008, 342184	112	226	13528	1.60335	1	0.997842	99.9998
GOTERM_BP_FAT	GO:0030029~actin filament-based process	3	1.85185	0.591354	23002, 4008, 342184	112	241	13528	1.50356	1	0.998416	99.9999
Annotation Cluster 44	Enrichment Score: 0.2955811486176938
Category	Term	Count	%	PValue	Genes	List Total	Pop Hits	Pop Total	Fold Enrichment	Bonferroni	Benjamini	FDR
SP_PIR_KEYWORDS	microsome	3	1.85185	0.222551	23205, 51302, 2327	162	106	19235	3.36041	1	0.890878	95.9419
GOTERM_CC_FAT	GO:0005624~membrane fraction	8	4.93827	0.489722	23205, 23705, 51302, 7402, 23362, 2327, 26999, 351	105	809	12782	1.20379	1	0.945333	99.9804
GOTERM_CC_FAT	GO:0005626~insoluble fraction	8	4.93827	0.528906	23205, 23705, 51302, 7402, 23362, 2327, 26999, 351	105	839	12782	1.16075	1	0.956133	99.9929
GOTERM_CC_FAT	GO:0005792~microsome	3	1.85185	0.577738	23205, 51302, 2327	105	237	12782	1.54093	1	0.96404	99.9982
GOTERM_CC_FAT	GO:0042598~vesicular fraction	3	1.85185	0.593674	23205, 51302, 2327	105	244	12782	1.49672	1	0.967051	99.9989
SP_PIR_KEYWORDS	endoplasmic reticulum	5	3.08642	0.852072	23205, 51302, 55214, 538, 2327	162	713	19235	0.832641	1	0.999374	100
Annotation Cluster 45	Enrichment Score: 0.27695015282527685
Category	Term	Count	%	PValue	Genes	List Total	Pop Hits	Pop Total	Fold Enrichment	Bonferroni	Benjamini	FDR
UP_SEQ_FEATURE	domain:SH3	3	1.85185	0.440619	10458, 54869, 23623	162	177	19113	1.99969	1	0.999992	99.9834
SP_PIR_KEYWORDS	sh3 domain	3	1.85185	0.52627	10458, 54869, 23623	162	210	19235	1.69621	1	0.986772	99.9926
INTERPRO	IPR001452:Src homology-3 domain	3	1.85185	0.551938	10458, 54869, 23623	145	213	16659	1.61816	1	0.99998	99.9982
SMART	SM00326:SH3	3	1.85185	0.60959	10458, 54869, 23623	88	213	9079	1.4531	1	0.999509	99.9956
Annotation Cluster 46	Enrichment Score: 0.2658409616676001
Category	Term	Count	%	PValue	Genes	List Total	Pop Hits	Pop Total	Fold Enrichment	Bonferroni	Benjamini	FDR
SP_PIR_KEYWORDS	Protease	7	4.32099	0.220327	11005, 340351, 642, 3416, 389208, 151516, 351	162	484	19235	1.71724	1	0.897859	95.7916
GOTERM_MF_FAT	GO:0008233~peptidase activity	7	4.32099	0.383238	11005, 340351, 642, 3416, 389208, 151516, 351	114	574	12983	1.38885	1	0.995588	99.8447
GOTERM_MF_FAT	GO:0004175~endopeptidase activity	4	2.46914	0.638157	642, 3416, 389208, 151516	114	375	12983	1.21478	1	0.999934	99.9999
GOTERM_MF_FAT	GO:0070011~peptidase activity, acting on L-amino acid peptides	5	3.08642	0.70952	340351, 642, 3416, 389208, 151516	114	549	12983	1.03721	1	0.999948	100
SP_PIR_KEYWORDS	hydrolase	12	7.40741	0.761618	5784, 5783, 10632, 340351, 642, 538, 55512, 3416, 389208, 151516, 145447, 56624	162	1555	19235	0.91628	1	0.997399	100
GOTERM_BP_FAT	GO:0006508~proteolysis	7	4.32099	0.872548	8139, 340351, 642, 3416, 389208, 26260, 151516	112	1054	13528	0.802182	1	0.999995	100
Annotation Cluster 47	Enrichment Score: 0.229378436439998
Category	Term	Count	%	PValue	Genes	List Total	Pop Hits	Pop Total	Fold Enrichment	Bonferroni	Benjamini	FDR
GOTERM_MF_FAT	GO:0042803~protein homodimerization activity	5	3.08642	0.331545	23705, 56034, 3248, 3416, 847	114	334	12983	1.70488	1	0.996103	99.5441
GOTERM_BP_FAT	GO:0065003~macromolecular complex assembly	7	4.32099	0.46587	23522, 4674, 56034, 3416, 56288, 847, 4950	112	665	13528	1.27143	1	0.99453	99.9955
GOTERM_MF_FAT	GO:0042802~identical protein binding	7	4.32099	0.485949	23705, 149428, 56034, 3248, 3416, 847, 351	114	640	12983	1.24563	1	0.999044	99.9864
GOTERM_BP_FAT	GO:0043933~macromolecular complex subunit organization	7	4.32099	0.530153	23522, 4674, 56034, 3416, 56288, 847, 4950	112	710	13528	1.19085	1	0.997178	99.9994
GOTERM_BP_FAT	GO:0006461~protein complex assembly	5	3.08642	0.599048	56034, 3416, 56288, 847, 4950	112	505	13528	1.1959	1	0.998558	100
GOTERM_BP_FAT	GO:0070271~protein complex biogenesis	5	3.08642	0.599048	56034, 3416, 56288, 847, 4950	112	505	13528	1.1959	1	0.998558	100
GOTERM_MF_FAT	GO:0046983~protein dimerization activity	5	3.08642	0.699937	23705, 56034, 3248, 3416, 847	114	542	12983	1.05061	1	0.99996	100
GOTERM_BP_FAT	GO:0034622~cellular macromolecular complex assembly	3	1.85185	0.739327	23522, 4674, 56034	112	318	13528	1.13949	1	0.999826	100
GOTERM_BP_FAT	GO:0034621~cellular macromolecular complex subunit organization	3	1.85185	0.795287	23522, 4674, 56034	112	357	13528	1.01501	1	0.999948	100
GOTERM_BP_FAT	GO:0044093~positive regulation of molecular function	4	2.46914	0.865117	56034, 538, 56288, 847	112	586	13528	0.824476	1	0.999993	100
Annotation Cluster 48	Enrichment Score: 0.22830422145381696
Category	Term	Count	%	PValue	Genes	List Total	Pop Hits	Pop Total	Fold Enrichment	Bonferroni	Benjamini	FDR
GOTERM_MF_FAT	GO:0005083~small GTPase regulator activity	4	2.46914	0.42781	22924, 10276, 23362, 23086	114	274	12983	1.66257	1	0.997622	99.9431
GOTERM_MF_FAT	GO:0030695~GTPase regulator activity	4	2.46914	0.687762	22924, 10276, 23362, 23086	114	404	12983	1.12758	1	0.999958	100
GOTERM_MF_FAT	GO:0060589~nucleoside-triphosphatase regulator activity	4	2.46914	0.702098	22924, 10276, 23362, 23086	114	413	12983	1.10301	1	0.999951	100
Annotation Cluster 49	Enrichment Score: 0.22631766393413144
Category	Term	Count	%	PValue	Genes	List Total	Pop Hits	Pop Total	Fold Enrichment	Bonferroni	Benjamini	FDR
GOTERM_BP_FAT	GO:0006333~chromatin assembly or disassembly	3	1.85185	0.279828	23522, 4674, 23492	112	127	13528	2.85321	1	0.969848	99.4712
GOTERM_BP_FAT	GO:0006325~chromatin organization	3	1.85185	0.820843	23522, 4674, 23492	112	378	13528	0.958617	1	0.999973	100
GOTERM_BP_FAT	GO:0051276~chromosome organization	3	1.85185	0.911791	23522, 4674, 23492	112	485	13528	0.747128	1	0.999999	100
Annotation Cluster 50	Enrichment Score: 0.21457400160933648
Category	Term	Count	%	PValue	Genes	List Total	Pop Hits	Pop Total	Fold Enrichment	Bonferroni	Benjamini	FDR
UP_SEQ_FEATURE	repeat:ANK 1	3	1.85185	0.582189	80325, 114876, 148741	162	231	19113	1.53223	1	1	99.9998
UP_SEQ_FEATURE	repeat:ANK 2	3	1.85185	0.590593	80325, 114876, 148741	162	232	19113	1.52562	1	1	99.9998
SP_PIR_KEYWORDS	ank repeat	3	1.85185	0.599223	80325, 114876, 148741	162	240	19235	1.48418	1	0.98966	99.9991
INTERPRO	IPR002110:Ankyrin	3	1.85185	0.612471	80325, 114876, 148741	145	238	16659	1.44819	1	0.999995	99.9997
SMART	SM00248:ANK	3	1.85185	0.670044	80325, 114876, 148741	88	238	9079	1.30047	1	0.999438	99.9993
Annotation Cluster 51	Enrichment Score: 0.14835092633500402
Category	Term	Count	%	PValue	Genes	List Total	Pop Hits	Pop Total	Fold Enrichment	Bonferroni	Benjamini	FDR
GOTERM_CC_FAT	GO:0000785~chromatin	3	1.85185	0.486226	23522, 57658, 23492	105	200	12782	1.826	1	0.946907	99.9787
GOTERM_CC_FAT	GO:0044427~chromosomal part	3	1.85185	0.826504	23522, 57658, 23492	105	386	12782	0.946114	1	0.997762	100
GOTERM_CC_FAT	GO:0005694~chromosome	3	1.85185	0.893026	23522, 57658, 23492	105	460	12782	0.793913	1	0.998886	100
Annotation Cluster 52	Enrichment Score: 0.1409763499433842
Category	Term	Count	%	PValue	Genes	List Total	Pop Hits	Pop Total	Fold Enrichment	Bonferroni	Benjamini	FDR
GOTERM_BP_FAT	GO:0007276~gamete generation	4	2.46914	0.633419	23705, 10468, 22994, 80237	112	395	13528	1.22315	1	0.999128	100
GOTERM_BP_FAT	GO:0007283~spermatogenesis	3	1.85185	0.723044	23705, 22994, 80237	112	308	13528	1.17648	1	0.999767	100
GOTERM_BP_FAT	GO:0048232~male gamete generation	3	1.85185	0.723044	23705, 22994, 80237	112	308	13528	1.17648	1	0.999767	100
GOTERM_BP_FAT	GO:0019953~sexual reproduction	4	2.46914	0.730411	23705, 10468, 22994, 80237	112	458	13528	1.0549	1	0.999794	100
GOTERM_BP_FAT	GO:0032504~multicellular organism reproduction	4	2.46914	0.767851	23705, 10468, 22994, 80237	112	487	13528	0.99208	1	0.999897	100
GOTERM_BP_FAT	GO:0048609~reproductive process in a multicellular organism	4	2.46914	0.767851	23705, 10468, 22994, 80237	112	487	13528	0.99208	1	0.999897	100
Annotation Cluster 53	Enrichment Score: 0.1356011471722294
Category	Term	Count	%	PValue	Genes	List Total	Pop Hits	Pop Total	Fold Enrichment	Bonferroni	Benjamini	FDR
GOTERM_BP_FAT	GO:0006800~oxygen and reactive oxygen species metabolic process	4	2.46914	0.0176131	316, 538, 847, 2327	112	67	13528	7.21109	1	0.74867	24.7067
GOTERM_MF_FAT	GO:0030554~adenyl nucleotide binding	7	4.32099	0.995625	23205, 3801, 316, 538, 3416, 6792, 2327	114	1577	12983	0.505518	1	1	100
GOTERM_MF_FAT	GO:0001883~purine nucleoside binding	7	4.32099	0.996271	23205, 3801, 316, 538, 3416, 6792, 2327	114	1601	12983	0.49794	1	1	100
SP_PIR_KEYWORDS	atp-binding	5	3.08642	0.996445	23205, 3801, 538, 3416, 6792	162	1326	19235	0.447717	1	1	100
GOTERM_MF_FAT	GO:0001882~nucleoside binding	7	4.32099	0.996535	23205, 3801, 316, 538, 3416, 6792, 2327	114	1612	12983	0.494542	1	1	100
UP_SEQ_FEATURE	nucleotide phosphate-binding region:ATP	3	1.85185	0.99773	23205, 3801, 6792	162	962	19113	0.367926	1	1	100
GOTERM_MF_FAT	GO:0005524~ATP binding	5	3.08642	0.999299	23205, 3801, 538, 3416, 6792	114	1477	12983	0.385531	1	1	100
GOTERM_MF_FAT	GO:0032559~adenyl ribonucleotide binding	5	3.08642	0.9994	23205, 3801, 538, 3416, 6792	114	1497	12983	0.380381	1	1	100
GOTERM_MF_FAT	GO:0000166~nucleotide binding	9	5.55556	0.999559	23205, 3801, 316, 3248, 538, 3416, 847, 6792, 2327	114	2245	12983	0.456558	1	1	100
GOTERM_MF_FAT	GO:0017076~purine nucleotide binding	7	4.32099	0.9996	23205, 3801, 316, 538, 3416, 6792, 2327	114	1918	12983	0.415642	1	1	100
SP_PIR_KEYWORDS	nucleotide-binding	5	3.08642	0.999726	23205, 3801, 538, 3416, 6792	162	1686	19235	0.352119	1	1	100
GOTERM_MF_FAT	GO:0032553~ribonucleotide binding	5	3.08642	0.999961	23205, 3801, 538, 3416, 6792	114	1836	12983	0.310147	1	1	100
GOTERM_MF_FAT	GO:0032555~purine ribonucleotide binding	5	3.08642	0.999961	23205, 3801, 538, 3416, 6792	114	1836	12983	0.310147	1	1	100
Annotation Cluster 54	Enrichment Score: 0.12435387163572761
Category	Term	Count	%	PValue	Genes	List Total	Pop Hits	Pop Total	Fold Enrichment	Bonferroni	Benjamini	FDR
GOTERM_BP_FAT	GO:0009611~response to wounding	5	3.08642	0.637302	5465, 1832, 316, 7161, 259230	112	530	13528	1.13949	1	0.999153	100
GOTERM_BP_FAT	GO:0006954~inflammatory response	3	1.85185	0.750239	316, 7161, 259230	112	325	13528	1.11495	1	0.999861	100
GOTERM_BP_FAT	GO:0006952~defense response	4	2.46914	0.885918	2625, 316, 7161, 259230	112	615	13528	0.785598	1	0.999997	100
Annotation Cluster 55	Enrichment Score: 0.12299678093212867
Category	Term	Count	%	PValue	Genes	List Total	Pop Hits	Pop Total	Fold Enrichment	Bonferroni	Benjamini	FDR
GOTERM_BP_FAT	GO:0050953~sensory perception of light stimulus	3	1.85185	0.531697	3801, 3983, 83394	112	216	13528	1.67758	1	0.997131	99.9995
GOTERM_BP_FAT	GO:0007601~visual perception	3	1.85185	0.531697	3801, 3983, 83394	112	216	13528	1.67758	1	0.997131	99.9995
GOTERM_BP_FAT	GO:0050877~neurological system process	7	4.32099	0.93959	23205, 3801, 3983, 83394, 2893, 1027, 351	112	1210	13528	0.69876	1	1	100
GOTERM_BP_FAT	GO:0050890~cognition	5	3.08642	0.945888	3801, 3983, 83394, 1027, 351	112	909	13528	0.664388	1	1	100
GOTERM_BP_FAT	GO:0007600~sensory perception	4	2.46914	0.965849	3801, 3983, 83394, 1027	112	810	13528	0.596473	1	1	100
Annotation Cluster 56	Enrichment Score: 0.09392993353240661
Category	Term	Count	%	PValue	Genes	List Total	Pop Hits	Pop Total	Fold Enrichment	Bonferroni	Benjamini	FDR
GOTERM_BP_FAT	GO:0006091~generation of precursor metabolites and energy	4	2.46914	0.475821	9481, 10632, 245973, 847	112	313	13528	1.54359	1	0.994515	99.9967
GOTERM_CC_FAT	GO:0005740~mitochondrial envelope	3	1.85185	0.859774	9481, 10632, 847	105	419	12782	0.871599	1	0.998386	100
GOTERM_CC_FAT	GO:0031967~organelle envelope	4	2.46914	0.886168	145781, 9481, 10632, 847	105	620	12782	0.785376	1	0.999093	100
GOTERM_CC_FAT	GO:0005739~mitochondrion	7	4.32099	0.886385	55074, 5493, 1832, 9481, 10632, 847, 56624	105	1087	12782	0.783931	1	0.999001	100
GOTERM_CC_FAT	GO:0031975~envelope	4	2.46914	0.887482	145781, 9481, 10632, 847	105	622	12782	0.782851	1	0.998929	100
GOTERM_CC_FAT	GO:0044429~mitochondrial part	3	1.85185	0.957843	9481, 10632, 847	105	595	12782	0.613782	1	0.999876	100
Annotation Cluster 57	Enrichment Score: 0.0713043653720825
Category	Term	Count	%	PValue	Genes	List Total	Pop Hits	Pop Total	Fold Enrichment	Bonferroni	Benjamini	FDR
SP_PIR_KEYWORDS	signal	27	16.6667	0.632812	765, 80740, 55214, 284217, 214, 1955, 56034, 196446, 9848, 3909, 4902, 147495, 2893, 10468, 9528, 1828, 53832, 91653, 23705, 113791, 351, 54621, 145781, 11005, 56288, 84189, 93099	162	3250	19235	0.98641	1	0.991701	99.9997
UP_SEQ_FEATURE	signal peptide	27	16.6667	0.646436	765, 80740, 55214, 284217, 214, 1955, 56034, 196446, 9848, 3909, 4902, 147495, 2893, 10468, 9528, 1828, 53832, 91653, 23705, 113791, 351, 54621, 145781, 11005, 56288, 84189, 93099	162	3250	19113	0.980154	1	1	100
UP_SEQ_FEATURE	topological domain:Extracellular	22	13.5802	0.700363	91653, 23705, 56172, 214, 1955, 389208, 9848, 84641, 113791, 54621, 351, 2893, 147495, 57127, 538, 151516, 56288, 9528, 84189, 4950, 1828, 53832	162	2719	19113	0.954613	1	1	100
UP_SEQ_FEATURE	topological domain:Cytoplasmic	27	16.6667	0.723115	214, 56172, 1955, 27333, 9848, 147495, 2893, 538, 151516, 9528, 53832, 259230, 1828, 91653, 23705, 389208, 9236, 84641, 113791, 351, 54621, 57127, 55512, 56288, 84189, 4950, 56624	162	3374	19113	0.944132	1	1	100
SP_PIR_KEYWORDS	membrane	49	30.2469	0.793442	80740, 11259, 27333, 129642, 7402, 2893, 147495, 538, 10826, 1828, 23705, 389208, 84641, 2327, 113791, 54621, 5493, 83394, 9481, 23362, 56895, 57127, 55512, 83850, 84189, 56172, 214, 1955, 9848, 8796, 51302, 10632, 342184, 151516, 9528, 84290, 259230, 53832, 91653, 158747, 9236, 351, 7051, 10458, 92421, 83543, 56288, 4950, 56624	162	6256	19235	0.929986	1	0.99838	100
UP_SEQ_FEATURE	glycosylation site:N-linked (GlcNAc...)	28	17.284	0.947878	765, 80740, 55214, 284217, 214, 1955, 56034, 196446, 27333, 9848, 3909, 147495, 2893, 538, 10468, 151516, 9528, 9796, 53832, 1828, 91653, 23705, 84641, 351, 54621, 57127, 56288, 56624	162	4129	19113	0.800068	1	1	100
UP_SEQ_FEATURE	disulfide bond	18	11.1111	0.952315	91653, 23705, 765, 80740, 284217, 214, 1955, 56034, 389208, 9848, 3909, 113791, 54621, 351, 4902, 11005, 10468, 53832	162	2819	19113	0.75334	1	1	100
SP_PIR_KEYWORDS	glycoprotein	29	17.9012	0.952832	765, 80740, 55214, 284217, 214, 1955, 56034, 196446, 27333, 9848, 3909, 147495, 2893, 538, 10468, 151516, 9528, 9796, 53832, 1828, 91653, 23705, 84641, 54621, 351, 57127, 56288, 93099, 56624	162	4318	19235	0.79743	1	0.999968	100
SP_PIR_KEYWORDS	transmembrane	34	20.9877	0.953314	214, 56172, 1955, 27333, 9848, 129642, 2893, 147495, 538, 151516, 9528, 10826, 53832, 259230, 1828, 91653, 23705, 389208, 158747, 9236, 84641, 2327, 113791, 54621, 351, 9481, 57127, 56895, 55512, 56288, 83850, 4950, 84189, 56624	162	4973	19235	0.811779	1	0.999963	100
SP_PIR_KEYWORDS	disulfide bond	18	11.1111	0.965756	91653, 23705, 765, 80740, 284217, 214, 1955, 56034, 389208, 9848, 3909, 113791, 54621, 351, 4902, 11005, 10468, 53832	162	2924	19235	0.730924	1	0.999979	100
UP_SEQ_FEATURE	transmembrane region	33	20.3704	0.965954	214, 56172, 1955, 27333, 9848, 129642, 147495, 2893, 538, 151516, 9528, 10826, 53832, 259230, 1828, 91653, 23705, 389208, 158747, 9236, 84641, 113791, 54621, 351, 9481, 57127, 56895, 55512, 56288, 83850, 4950, 84189, 56624	162	4911	19113	0.792789	1	1	100
GOTERM_CC_FAT	GO:0031224~intrinsic to membrane	37	22.8395	0.966399	80740, 214, 56172, 1955, 27333, 9848, 129642, 2893, 147495, 538, 151516, 9528, 10826, 53832, 259230, 1828, 91653, 23705, 389208, 158747, 9236, 84641, 2327, 113791, 54621, 351, 7051, 83394, 9481, 56895, 57127, 55512, 56288, 83850, 4950, 84189, 56624	105	5485	12782	0.821173	1	0.999927	100
GOTERM_CC_FAT	GO:0016021~integral to membrane	35	21.6049	0.973716	214, 56172, 1955, 27333, 9848, 129642, 2893, 147495, 538, 151516, 9528, 10826, 53832, 259230, 1828, 91653, 23705, 389208, 158747, 9236, 84641, 2327, 113791, 54621, 351, 83394, 9481, 57127, 56895, 55512, 56288, 83850, 4950, 84189, 56624	105	5297	12782	0.804355	1	0.999958	100
Annotation Cluster 58	Enrichment Score: 0.06452546575308842
Category	Term	Count	%	PValue	Genes	List Total	Pop Hits	Pop Total	Fold Enrichment	Bonferroni	Benjamini	FDR
GOTERM_CC_FAT	GO:0005730~nucleolus	6	3.7037	0.677719	55074, 55205, 3248, 219539, 83719, 2737	105	698	12782	1.04642	1	0.984164	99.9999
GOTERM_CC_FAT	GO:0044451~nucleoplasm part	4	2.46914	0.835487	23522, 80237, 2737, 51747	105	555	12782	0.877357	1	0.997946	100
GOTERM_CC_FAT	GO:0031974~membrane-enclosed lumen	13	8.02469	0.843374	55074, 23522, 55205, 27333, 219539, 80237, 847, 2737, 51747, 351, 3248, 3416, 83719	105	1856	12782	0.852658	1	0.998083	100
GOTERM_CC_FAT	GO:0043233~organelle lumen	12	7.40741	0.891404	55074, 23522, 55205, 3248, 27333, 219539, 3416, 80237, 83719, 2737, 351, 51747	105	1820	12782	0.802637	1	0.998941	100
GOTERM_CC_FAT	GO:0031981~nuclear lumen	9	5.55556	0.915377	55074, 23522, 55205, 3248, 219539, 80237, 83719, 2737, 51747	105	1450	12782	0.755586	1	0.999329	100
GOTERM_CC_FAT	GO:0070013~intracellular organelle lumen	11	6.79012	0.927567	55074, 23522, 55205, 3248, 27333, 219539, 3416, 80237, 83719, 2737, 51747	105	1779	12782	0.752708	1	0.999479	100
GOTERM_CC_FAT	GO:0005654~nucleoplasm	4	2.46914	0.977894	23522, 80237, 2737, 51747	105	882	12782	0.552079	1	0.999966	100
Annotation Cluster 59	Enrichment Score: 0.0581268867335133
Category	Term	Count	%	PValue	Genes	List Total	Pop Hits	Pop Total	Fold Enrichment	Bonferroni	Benjamini	FDR
INTERPRO	IPR015880:Zinc finger, C2H2-like	6	3.7037	0.824577	55205, 79755, 283337, 55893, 619279, 2737	145	797	16659	0.864916	1	1	100
SMART	SM00355:ZnF_C2H2	6	3.7037	0.889938	55205, 79755, 283337, 55893, 619279, 2737	88	797	9079	0.776691	1	0.999997	100
INTERPRO	IPR007087:Zinc finger, C2H2-type	5	3.08642	0.91207	55205, 283337, 55893, 619279, 2737	145	784	16659	0.732715	1	1	100
Annotation Cluster 60	Enrichment Score: 0.056880758478787874
Category	Term	Count	%	PValue	Genes	List Total	Pop Hits	Pop Total	Fold Enrichment	Bonferroni	Benjamini	FDR
GOTERM_BP_FAT	GO:0009725~response to hormone stimulus	3	1.85185	0.807831	5465, 2625, 10458	112	367	13528	0.987349	1	0.999963	100
GOTERM_BP_FAT	GO:0009719~response to endogenous stimulus	3	1.85185	0.849521	5465, 2625, 10458	112	405	13528	0.894709	1	0.999989	100
GOTERM_BP_FAT	GO:0010033~response to organic substance	3	1.85185	0.983702	5465, 2625, 10458	112	721	13528	0.502576	1	1	100
Annotation Cluster 61	Enrichment Score: 0.05244821771272112
Category	Term	Count	%	PValue	Genes	List Total	Pop Hits	Pop Total	Fold Enrichment	Bonferroni	Benjamini	FDR
GOTERM_CC_FAT	GO:0005576~extracellular region	14	8.64198	0.852399	765, 284217, 56034, 7286, 196446, 389208, 27178, 3909, 351, 4902, 11005, 3416, 10468, 93099	105	2010	12782	0.847894	1	0.998267	100
GOTERM_CC_FAT	GO:0044421~extracellular region part	6	3.7037	0.89911	284217, 56034, 3416, 93099, 27178, 3909	105	960	12782	0.760833	1	0.998973	100
SP_PIR_KEYWORDS	Secreted	11	6.79012	0.908238	4902, 765, 11005, 284217, 56034, 7286, 196446, 10468, 93099, 27178, 3909	162	1689	19235	0.773286	1	0.999761	100
Annotation Cluster 62	Enrichment Score: 0.03308691907635118
Category	Term	Count	%	PValue	Genes	List Total	Pop Hits	Pop Total	Fold Enrichment	Bonferroni	Benjamini	FDR
GOTERM_BP_FAT	GO:0006796~phosphate metabolic process	6	3.7037	0.908719	5784, 5783, 10632, 245973, 6792, 351	112	973	13528	0.744825	1	0.999999	100
GOTERM_BP_FAT	GO:0006793~phosphorus metabolic process	6	3.7037	0.908719	5784, 5783, 10632, 245973, 6792, 351	112	973	13528	0.744825	1	0.999999	100
GOTERM_BP_FAT	GO:0016310~phosphorylation	4	2.46914	0.963562	10632, 245973, 6792, 351	112	800	13528	0.603929	1	1	100
Annotation Cluster 63	Enrichment Score: 0.02292143884365946
Category	Term	Count	%	PValue	Genes	List Total	Pop Hits	Pop Total	Fold Enrichment	Bonferroni	Benjamini	FDR
GOTERM_BP_FAT	GO:0008104~protein localization	5	3.08642	0.936838	63941, 4601, 92421, 2737, 23086	112	882	13528	0.684726	1	1	100
GOTERM_BP_FAT	GO:0015031~protein transport	4	2.46914	0.953509	63941, 92421, 2737, 23086	112	762	13528	0.634046	1	1	100
GOTERM_BP_FAT	GO:0045184~establishment of protein localization	4	2.46914	0.955535	63941, 92421, 2737, 23086	112	769	13528	0.628274	1	1	100
Annotation Cluster 64	Enrichment Score: 0.020021335021288465
Category	Term	Count	%	PValue	Genes	List Total	Pop Hits	Pop Total	Fold Enrichment	Bonferroni	Benjamini	FDR
GOTERM_BP_FAT	GO:0006508~proteolysis	7	4.32099	0.872548	8139, 340351, 642, 3416, 389208, 26260, 151516	112	1054	13528	0.802182	1	0.999995	100
GOTERM_BP_FAT	GO:0051603~proteolysis involved in cellular protein catabolic process	3	1.85185	0.960554	8139, 3416, 26260	112	600	13528	0.603929	1	1	100
GOTERM_BP_FAT	GO:0044257~cellular protein catabolic process	3	1.85185	0.961393	8139, 3416, 26260	112	603	13528	0.600924	1	1	100
GOTERM_BP_FAT	GO:0030163~protein catabolic process	3	1.85185	0.966323	8139, 3416, 26260	112	622	13528	0.582568	1	1	100
GOTERM_BP_FAT	GO:0044265~cellular macromolecule catabolic process	3	1.85185	0.98418	8139, 3416, 26260	112	725	13528	0.499803	1	1	100
GOTERM_BP_FAT	GO:0009057~macromolecule catabolic process	3	1.85185	0.989608	8139, 3416, 26260	112	781	13528	0.463966	1	1	100
