# Supplementary material for: Gene Expression in the Skin of Dogs Sensitized to the House Dust Mite Dermatophagoides farinae
Source: G3 (Bethesda). 2014 Aug 5;4(10):1787–95. doi: 10.1534/g3.114.013003 (PMC4199687; doi:10.1534/g3.114.013003)
Supplement: Supporting Information [file supp_g3.114.013003_FileS4.xls]

## Sheet: David Cluster-1
The results of DAVID analysis of genes that were classified in Cluster 1 in the SOTA analysis: The annotation clusters with the highes enrichment score are shown first, the row "Term" shows the functional group where the genes were classified in, in the row F "Genes" gene Ids of the genes matching this category are listed.
Annotation Cluster 1	Enrichment Score: 15.22147081337804
Category	Term	Count	%	PValue	Genes	List Total	Pop Hits	Pop Total	Fold Enrichment	Bonferroni	Benjamini	FDR
GOTERM_BP_FAT	GO:0006955~immune response	49	19.0661	1.02209e-19	7494, 10068, 3111, 3112, 2919, 940, 29126, 6347, 64581, 6351, 6357, 6355, 29851, 414062, 2206, 3108, 602, 51279, 671, 7409, 6359, 972, 7132, 1234, 6363, 4261, 407977, 58191, 2214, 2213, 10871, 1075, 6372, 5806, 5699, 3558, 114548, 3117, 4179, 5199, 100133583, 5996, 718, 715, 4064, 7097, 3569, 4067, 30835	204	690	13528	4.70924	1.73551e-16	1.73551e-16	1.7237e-16
GOTERM_BP_FAT	GO:0006954~inflammatory response	31	12.0623	1.07626e-15	6774, 2919, 6401, 6347, 64581, 6351, 6357, 199, 6355, 6372, 2206, 414062, 5806, 112744, 114548, 51279, 84807, 7130, 4179, 5199, 7132, 1234, 718, 6363, 4261, 3689, 715, 4064, 7097, 4067, 3569	204	325	13528	6.32531	1.88516e-12	9.42579e-13	1.87628e-12
GOTERM_BP_FAT	GO:0009611~response to wounding	37	14.3969	1.85091e-14	6774, 2919, 3998, 6401, 6347, 64581, 6351, 6357, 199, 6355, 6372, 414062, 2206, 7048, 1462, 5806, 112744, 51279, 114548, 84807, 7130, 4179, 5199, 7132, 1234, 5359, 7980, 718, 6363, 2255, 4261, 3689, 715, 4064, 7097, 4067, 3569	204	530	13528	4.62945	3.14822e-11	1.04941e-11	3.12639e-11
GOTERM_BP_FAT	GO:0006952~defense response	39	15.1751	6.38742e-14	10871, 6774, 2919, 136, 6401, 962, 6347, 64581, 6351, 6357, 199, 6355, 6372, 414062, 2206, 5806, 112744, 51279, 114548, 602, 84807, 7130, 10312, 4179, 671, 972, 5199, 7132, 1234, 718, 6363, 4261, 3689, 715, 58191, 4064, 7097, 4067, 3569	204	615	13528	4.20526	1.08397e-10	2.70991e-11	1.07658e-10
Annotation Cluster 2	Enrichment Score: 8.359776342418565
Category	Term	Count	%	PValue	Genes	List Total	Pop Hits	Pop Total	Fold Enrichment	Bonferroni	Benjamini	FDR
SP_PIR_KEYWORDS	signal	89	34.6304	1.59844e-12	131177, 3111, 10130, 10068, 3112, 2919, 9510, 29126, 940, 945, 6347, 11010, 145864, 6351, 6357, 23753, 6355, 29851, 414062, 140606, 3108, 11096, 4828, 29992, 112744, 9507, 5225, 51279, 4360, 5793, 7130, 671, 6359, 3309, 7132, 6404, 6363, 7980, 2255, 3689, 7076, 58191, 2214, 2213, 3598, 55214, 10871, 5104, 10875, 3998, 1075, 6401, 962, 3460, 51303, 6947, 5803, 6372, 84059, 7048, 1462, 114836, 4052…	251	3250	19235	2.09858	5.32263e-10	5.32263e-10	2.1699e-09
UP_SEQ_FEATURE	signal peptide	89	34.6304	2.28644e-12	131177, 3111, 10130, 10068, 3112, 2919, 9510, 29126, 940, 945, 6347, 11010, 145864, 6351, 6357, 23753, 6355, 29851, 414062, 140606, 3108, 11096, 4828, 29992, 112744, 9507, 5225, 51279, 4360, 5793, 7130, 671, 6359, 3309, 7132, 6404, 6363, 7980, 2255, 3689, 7076, 58191, 2214, 2213, 3598, 55214, 10871, 5104, 10875, 3998, 1075, 6401, 962, 3460, 51303, 6947, 5803, 6372, 84059, 7048, 1462, 114836, 4052…	251	3250	19113	2.08527	1.93429e-09	1.93429e-09	3.53539e-09
UP_SEQ_FEATURE	disulfide bond	77	29.9611	1.84722e-10	131177, 3111, 10130, 10068, 3112, 2919, 9510, 29126, 940, 945, 6347, 64581, 145864, 6351, 6357, 6355, 29851, 414062, 3108, 11096, 112744, 9507, 5225, 51279, 4360, 7130, 671, 6359, 972, 7132, 1234, 10663, 6404, 6363, 7980, 3689, 407977, 7076, 58191, 2214, 2213, 3598, 10871, 136, 10875, 3998, 1075, 6401, 962, 6947, 6372, 7048, 1462, 114836, 4052, 1506, 5806, 4055, 7873, 3558, 811, 400668, 27090, 31…	251	2819	19113	2.07994	1.56275e-07	7.81376e-08	2.85632e-07
SP_PIR_KEYWORDS	disulfide bond	78	30.3502	3.01219e-10	131177, 3111, 10130, 10068, 3112, 2919, 9510, 29126, 940, 945, 6347, 64581, 145864, 6351, 6357, 6355, 29851, 2206, 414062, 3108, 11096, 112744, 9507, 5225, 51279, 4360, 7130, 671, 6359, 972, 7132, 1234, 10663, 6404, 6363, 7980, 3689, 407977, 7076, 58191, 2214, 2213, 3598, 10871, 136, 10875, 3998, 1075, 6401, 962, 6947, 6372, 7048, 1462, 114836, 4052, 1506, 5806, 4055, 7873, 3558, 811, 400668, 270…	251	2924	19235	2.04426	1.00306e-07	5.0153e-08	4.08921e-07
SP_PIR_KEYWORDS	Secreted	49	19.0661	1.80498e-07	131177, 10068, 2919, 9510, 6347, 145864, 6351, 6357, 6355, 29851, 414062, 11096, 4828, 112744, 29992, 5225, 9507, 51279, 671, 6359, 7132, 7980, 6363, 2255, 407977, 7076, 58191, 2214, 5104, 10875, 6947, 90865, 6372, 4052, 1462, 5806, 7873, 3558, 811, 400668, 100141515, 11117, 1116, 5199, 6388, 718, 81579, 3569, 30835	251	1689	19235	2.22323	6.01041e-05	8.58653e-06	0.000245036
SP_PIR_KEYWORDS	glycoprotein	92	35.7977	3.36054e-07	131177, 3111, 10068, 3112, 9510, 29126, 940, 945, 6347, 79689, 64581, 145864, 4247, 9200, 29851, 3108, 11096, 29992, 112744, 9507, 51279, 4360, 5793, 7130, 51524, 3290, 671, 6505, 6359, 972, 7132, 1234, 10663, 6404, 7980, 2255, 3689, 407977, 7076, 58191, 2214, 2213, 3598, 5251, 55214, 10871, 5104, 136, 10875, 1075, 6401, 963, 962, 3460, 6947, 5803, 7048, 1462, 114836, 4052, 1506, 5806, 4055, 7873…	251	4318	19235	1.63276	0.0001119	1.39882e-05	0.00045621
GOTERM_CC_FAT	GO:0005576~extracellular region	58	22.5681	2.88263e-06	131177, 10068, 2919, 9510, 6347, 11010, 145864, 6351, 6357, 6355, 29851, 414062, 11096, 4828, 112744, 29992, 9507, 5225, 51279, 978, 671, 6359, 7132, 7980, 6363, 2255, 407977, 7076, 58191, 2214, 3598, 5104, 10875, 6401, 6947, 5803, 90865, 6372, 1506, 4052, 1462, 5806, 7873, 3558, 811, 400668, 100141515, 11117, 1116, 5199, 6388, 152007, 718, 715, 81579, 144568, 3569, 30835	201	2010	12782	1.83499	0.000657025	0.000219056	0.00369044
UP_SEQ_FEATURE	glycosylation site:N-linked (GlcNAc...)	86	33.463	3.72271e-06	131177, 3111, 10068, 3112, 9510, 29126, 940, 945, 6347, 79689, 64581, 4247, 9200, 29851, 3108, 11096, 29992, 112744, 9507, 51279, 4360, 5793, 7130, 51524, 3290, 671, 6505, 972, 7132, 10663, 6404, 7980, 2255, 3689, 407977, 7076, 58191, 2214, 2213, 3598, 5251, 55214, 10871, 5104, 136, 10875, 1075, 6401, 963, 962, 3460, 6947, 5803, 7048, 1462, 114836, 4052, 1506, 5806, 4055, 811, 400668, 27090, 3117…	251	4129	19113	1.58602	0.00314447	0.00104926	0.00575619
Annotation Cluster 3	Enrichment Score: 6.302021385385037
Category	Term	Count	%	PValue	Genes	List Total	Pop Hits	Pop Total	Fold Enrichment	Bonferroni	Benjamini	FDR
GOTERM_MF_FAT	GO:0030246~carbohydrate binding	25	9.72763	7.112e-10	5104, 3998, 9510, 6401, 945, 6347, 64581, 145864, 4247, 6355, 6372, 7048, 1462, 5806, 3558, 114548, 811, 4360, 7130, 6359, 1116, 6404, 2255, 7097, 30835	197	354	12983	4.65421	3.51333e-07	3.51333e-07	1.02242e-06
GOTERM_MF_FAT	GO:0001871~pattern binding	15	5.83658	8.30381e-08	7130, 5104, 9510, 6359, 6347, 145864, 64581, 2255, 6355, 6372, 7048, 1462, 7097, 5806, 114548	197	154	12983	6.41918	4.102e-05	1.02551e-05	0.000119375
GOTERM_MF_FAT	GO:0030247~polysaccharide binding	15	5.83658	8.30381e-08	7130, 5104, 9510, 6359, 6347, 145864, 64581, 2255, 6355, 6372, 7048, 1462, 7097, 5806, 114548	197	154	12983	6.41918	4.102e-05	1.02551e-05	0.000119375
GOTERM_MF_FAT	GO:0005539~glycosaminoglycan binding	13	5.05837	1.34945e-06	7130, 5104, 9510, 6359, 6347, 145864, 2255, 6355, 6372, 7048, 1462, 7097, 114548	197	140	12983	6.11962	0.000666406	0.000111099	0.00193995
GOTERM_MF_FAT	GO:0008201~heparin binding	7	2.72374	0.00466864	2255, 6355, 5104, 6372, 9510, 6359, 6347	197	103	12983	4.47888	0.900908	0.189542	6.50604
Annotation Cluster 4	Enrichment Score: 5.520900159495977
Category	Term	Count	%	PValue	Genes	List Total	Pop Hits	Pop Total	Fold Enrichment	Bonferroni	Benjamini	FDR
GOTERM_MF_FAT	GO:0008009~chemokine activity	10	3.89105	2.30514e-08	6351, 6363, 6357, 2919, 6355, 6372, 6359, 414062, 58191, 6347	197	46	12983	14.3269	1.13873e-05	5.69368e-06	3.31386e-05
GOTERM_MF_FAT	GO:0042379~chemokine receptor binding	10	3.89105	4.13387e-08	6351, 6363, 6357, 2919, 6355, 6372, 6359, 414062, 58191, 6347	197	49	12983	13.4497	2.04211e-05	6.80709e-06	5.94284e-05
SP_PIR_KEYWORDS	inflammatory response	11	4.28016	5.87454e-08	84807, 6351, 718, 6363, 6357, 2919, 6355, 4064, 6347, 7097, 64581	251	77	19235	10.9476	1.9562e-05	4.89054e-06	7.97499e-05
SMART	SM00199:SCY	9	3.50195	7.16457e-08	6351, 6363, 6357, 2919, 6355, 6372, 6359, 414062, 6347	127	41	9079	15.6925	7.0929e-06	7.0929e-06	7.93715e-05
INTERPRO	IPR001811:Small chemokine, interleukin-8-like	9	3.50195	7.79968e-08	6351, 6363, 6357, 2919, 6355, 6372, 6359, 414062, 6347	232	41	16659	15.7623	4.07135e-05	4.07135e-05	0.000112998
SP_PIR_KEYWORDS	cytokine	15	5.83658	1.10227e-07	2919, 6359, 6347, 6351, 6363, 6357, 90865, 6355, 6372, 407977, 414062, 58191, 112744, 3569, 3558	251	181	19235	6.35084	3.67051e-05	6.1176e-06	0.000149639
SP_PIR_KEYWORDS	Secreted	49	19.0661	1.80498e-07	131177, 10068, 2919, 9510, 6347, 145864, 6351, 6357, 6355, 29851, 414062, 11096, 4828, 112744, 29992, 5225, 9507, 51279, 671, 6359, 7132, 7980, 6363, 2255, 407977, 7076, 58191, 2214, 5104, 10875, 6947, 90865, 6372, 4052, 1462, 5806, 7873, 3558, 811, 400668, 100141515, 11117, 1116, 5199, 6388, 718, 81579, 3569, 30835	251	1689	19235	2.22323	6.01041e-05	8.58653e-06	0.000245036
GOTERM_CC_FAT	GO:0044421~extracellular region part	38	14.786	2.47157e-07	3598, 2919, 9510, 10875, 6401, 6347, 145864, 6351, 5803, 6357, 90865, 6355, 6372, 414062, 1506, 4052, 1462, 11096, 112744, 9507, 5225, 51279, 3558, 811, 11117, 6359, 5199, 1116, 6388, 7980, 718, 6363, 2255, 144568, 407977, 7076, 58191, 3569	201	960	12782	2.51718	5.63501e-05	5.63501e-05	0.000316423
GOTERM_MF_FAT	GO:0005125~cytokine activity	16	6.22568	2.57978e-07	131177, 2919, 6359, 6347, 6351, 6363, 6357, 90865, 6355, 6372, 407977, 414062, 58191, 112744, 3569, 3558	197	195	12983	5.40747	0.000127433	2.54879e-05	0.000370868
GOTERM_BP_FAT	GO:0042330~taxis	14	5.44747	8.44697e-07	2919, 6359, 6347, 6351, 1234, 6363, 2255, 6357, 3689, 6355, 6372, 414062, 58191, 3569	204	160	13528	5.80245	0.00143327	0.000159353	0.00142453
GOTERM_BP_FAT	GO:0006935~chemotaxis	14	5.44747	8.44697e-07	2919, 6359, 6347, 6351, 1234, 6363, 2255, 6357, 3689, 6355, 6372, 414062, 58191, 3569	204	160	13528	5.80245	0.00143327	0.000159353	0.00142453
INTERPRO	IPR000827:Small chemokine, C-C group, conserved site	7	2.72374	9.46262e-07	6351, 6363, 6357, 6355, 6359, 414062, 6347	232	25	16659	20.1057	0.000493827	0.000246944	0.0013709
KEGG_PATHWAY	hsa04060:Cytokine-cytokine receptor interaction	20	7.7821	1.01145e-06	2919, 6359, 6347, 3460, 7132, 10663, 6351, 1234, 9180, 6363, 6357, 6355, 6372, 407977, 414062, 58191, 7048, 3569, 4055, 3558	105	262	5085	3.69684	0.000107208	5.36052e-05	0.00113494
GOTERM_CC_FAT	GO:0005615~extracellular space	29	11.284	2.86993e-06	3598, 2919, 10875, 6401, 6347, 6351, 6357, 90865, 6355, 6372, 414062, 1506, 112744, 9507, 5225, 3558, 51279, 811, 6359, 5199, 1116, 6388, 718, 6363, 2255, 144568, 407977, 58191, 3569	201	685	12782	2.69222	0.000654131	0.000327119	0.00367418
GOTERM_CC_FAT	GO:0005576~extracellular region	58	22.5681	2.88263e-06	131177, 10068, 2919, 9510, 6347, 11010, 145864, 6351, 6357, 6355, 29851, 414062, 11096, 4828, 112744, 29992, 9507, 5225, 51279, 978, 671, 6359, 7132, 7980, 6363, 2255, 407977, 7076, 58191, 2214, 3598, 5104, 10875, 6401, 6947, 5803, 90865, 6372, 1506, 4052, 1462, 5806, 7873, 3558, 811, 400668, 100141515, 11117, 1116, 5199, 6388, 152007, 718, 715, 81579, 144568, 3569, 30835	201	2010	12782	1.83499	0.000657025	0.000219056	0.00369044
PIR_SUPERFAMILY	PIRSF001950:small inducible chemokine, C/CC types	7	2.72374	2.94243e-06	6351, 6363, 6357, 6355, 6359, 414062, 6347	139	23	7396	16.1939	0.000435385	0.000435385	0.00350553
SP_PIR_KEYWORDS	chemotaxis	9	3.50195	4.25223e-06	6351, 6363, 6357, 6355, 6372, 6359, 414062, 58191, 6347	251	72	19235	9.57918	0.00141499	0.00015732	0.00577246
KEGG_PATHWAY	hsa04062:Chemokine signaling pathway	15	5.83658	2.20566e-05	6774, 2919, 7409, 6359, 6347, 10663, 6351, 1234, 6363, 6357, 6355, 6372, 414062, 58191, 4067	105	187	5085	3.88464	0.0023353	0.000584336	0.024747
GOTERM_BP_FAT	GO:0007626~locomotory behavior	14	5.44747	0.000255707	2919, 6359, 6347, 6351, 1234, 6363, 2255, 6357, 3689, 6355, 6372, 414062, 58191, 3569	204	274	13528	3.38829	0.352247	0.0105355	0.430362
GOTERM_BP_FAT	GO:0007610~behavior	17	6.61479	0.00190863	6286, 6774, 2919, 6359, 6347, 353, 6351, 1234, 6363, 2255, 6357, 3689, 6355, 6372, 414062, 58191, 3569	204	469	13528	2.4037	0.96099	0.0526302	3.17053
BBID	109.Chemokine_families	7	2.72374	0.00282409	6351, 6363, 6357, 6355, 6372, 6359, 6347	24	25	358	4.17667	0.134313	0.134313	2.69879
PIR_SUPERFAMILY	PIRSF500572:small inducible cytokine, A2 type	3	1.16732	0.0033313	6357, 6355, 6347	139	5	7396	31.9252	0.389731	0.151783	3.89752
GOTERM_BP_FAT	GO:0007267~cell-cell signaling	16	6.22568	0.0368002	7130, 5251, 6505, 945, 6359, 6351, 1234, 2255, 6357, 3689, 6355, 6372, 4828, 3569, 4067, 3558	204	600	13528	1.76837	1	0.361318	46.8644
Annotation Cluster 5	Enrichment Score: 3.6105207025400894
Category	Term	Count	%	PValue	Genes	List Total	Pop Hits	Pop Total	Fold Enrichment	Bonferroni	Benjamini	FDR
GOTERM_BP_FAT	GO:0002684~positive regulation of immune system process	19	7.393	1.8821e-08	136, 4179, 940, 84433, 64581, 972, 5199, 718, 715, 407977, 2206, 7048, 3108, 7097, 3932, 3569, 4067, 51279, 3558	204	238	13528	5.29395	3.19575e-05	6.39159e-06	3.17406e-05
GOTERM_BP_FAT	GO:0002694~regulation of leukocyte activation	15	5.83658	1.99465e-07	3662, 3111, 136, 671, 940, 29126, 84433, 972, 407977, 2206, 7048, 3108, 3932, 3569, 3558	204	166	13528	5.9922	0.000338635	5.64471e-05	0.000336387
GOTERM_BP_FAT	GO:0050865~regulation of cell activation	15	5.83658	3.82457e-07	3662, 3111, 136, 671, 940, 29126, 84433, 972, 407977, 2206, 7048, 3108, 3932, 3569, 3558	204	175	13528	5.68403	0.000649201	8.11732e-05	0.000644992
GOTERM_BP_FAT	GO:0002696~positive regulation of leukocyte activation	11	4.28016	4.22695e-06	136, 940, 407977, 2206, 7048, 84433, 3108, 3932, 972, 3569, 3558	204	106	13528	6.88161	0.00715168	0.00071748	0.00712829
GOTERM_BP_FAT	GO:0050867~positive regulation of cell activation	11	4.28016	6.40922e-06	136, 940, 407977, 2206, 7048, 84433, 3108, 3932, 972, 3569, 3558	204	111	13528	6.57163	0.0108239	0.000906496	0.0108083
GOTERM_BP_FAT	GO:0001775~cell activation	17	6.61479	6.82973e-06	3662, 940, 7409, 962, 84433, 64581, 972, 5359, 7048, 3108, 7097, 578, 3932, 3569, 4067, 602, 3558	204	287	13528	3.92799	0.0115299	0.000891673	0.0115174
GOTERM_BP_FAT	GO:0050863~regulation of T cell activation	11	4.28016	1.02601e-05	3662, 3111, 29126, 940, 7048, 84433, 3108, 3932, 972, 3569, 3558	204	117	13528	6.23462	0.0172708	0.00124363	0.0173017
GOTERM_BP_FAT	GO:0051249~regulation of lymphocyte activation	12	4.66926	1.41009e-05	3662, 3111, 29126, 940, 407977, 7048, 84433, 3108, 3932, 972, 3569, 3558	204	148	13528	5.37679	0.0236591	0.00149535	0.0237777
GOTERM_BP_FAT	GO:0045321~leukocyte activation	15	5.83658	1.71802e-05	3662, 940, 7409, 962, 84433, 64581, 972, 7048, 3108, 7097, 578, 3932, 4067, 602, 3558	204	242	13528	4.11035	0.0287508	0.00171454	0.0289695
GOTERM_BP_FAT	GO:0042110~T cell activation	11	4.28016	1.97172e-05	3662, 940, 7409, 962, 84433, 3108, 64581, 3932, 972, 3558, 602	204	126	13528	5.78929	0.0329258	0.00185828	0.0332468
GOTERM_BP_FAT	GO:0048534~hemopoietic or lymphoid organ development	15	5.83658	3.82734e-05	3662, 3059, 940, 84433, 972, 2255, 7076, 7048, 3108, 578, 3932, 4005, 4067, 602, 3558	204	260	13528	3.82579	0.0629227	0.00341466	0.0645265
GOTERM_BP_FAT	GO:0030097~hemopoiesis	14	5.44747	5.76233e-05	3662, 3059, 940, 84433, 972, 7076, 7048, 3108, 578, 4005, 4067, 3932, 602, 3558	204	236	13528	3.93387	0.0932125	0.00443772	0.0971343
GOTERM_BP_FAT	GO:0002520~immune system development	15	5.83658	7.29571e-05	3662, 3059, 940, 84433, 972, 2255, 7076, 7048, 3108, 578, 3932, 4005, 4067, 602, 3558	204	276	13528	3.60401	0.116519	0.0051486	0.122967
GOTERM_BP_FAT	GO:0051251~positive regulation of lymphocyte activation	9	3.50195	0.000103254	940, 407977, 7048, 84433, 3108, 3932, 972, 3569, 3558	204	97	13528	6.15282	0.160823	0.00647282	0.17399
GOTERM_BP_FAT	GO:0045580~regulation of T cell differentiation	7	2.72374	0.000108824	3662, 3111, 7048, 84433, 3108, 972, 3558	204	51	13528	9.10188	0.168724	0.00657803	0.183368
GOTERM_BP_FAT	GO:0050870~positive regulation of T cell activation	8	3.11284	0.000140679	940, 7048, 84433, 3108, 3932, 972, 3569, 3558	204	76	13528	6.98039	0.212498	0.00743749	0.236983
GOTERM_BP_FAT	GO:0002521~leukocyte differentiation	10	3.89105	0.000157607	3662, 940, 7048, 84433, 3108, 578, 3932, 972, 3558, 602	204	131	13528	5.06212	0.234815	0.00761762	0.265464
GOTERM_BP_FAT	GO:0046649~lymphocyte activation	12	4.66926	0.000206968	3662, 940, 7409, 962, 84433, 3108, 578, 64581, 3932, 972, 3558, 602	204	199	13528	3.99882	0.296346	0.00897153	0.348469
GOTERM_BP_FAT	GO:0045619~regulation of lymphocyte differentiation	7	2.72374	0.000353686	3662, 3111, 7048, 84433, 3108, 972, 3558	204	63	13528	7.36819	0.451553	0.0141998	0.594803
GOTERM_BP_FAT	GO:0030217~T cell differentiation	7	2.72374	0.000419426	940, 84433, 3108, 3932, 972, 3558, 602	204	65	13528	7.14148	0.509502	0.015705	0.704991
GOTERM_BP_FAT	GO:0030098~lymphocyte differentiation	8	3.11284	0.000907413	940, 84433, 3108, 578, 3932, 972, 3558, 602	204	103	13528	5.15058	0.785937	0.0281424	1.51934
GOTERM_BP_FAT	GO:0045582~positive regulation of T cell differentiation	4	1.55642	0.0119911	7048, 3108, 972, 3558	204	32	13528	8.28922	1	0.195805	18.4085
GOTERM_BP_FAT	GO:0045621~positive regulation of lymphocyte differentiation	4	1.55642	0.0153134	7048, 3108, 972, 3558	204	35	13528	7.57871	1	0.22655	22.9141
GOTERM_BP_FAT	GO:0045061~thymic T cell selection	3	1.16732	0.0156759	84433, 3108, 972	204	13	13528	15.3032	1	0.227378	23.3913
GOTERM_BP_FAT	GO:0051094~positive regulation of developmental process	10	3.89105	0.024436	407977, 9021, 7048, 3108, 972, 4067, 3569, 23576, 7132, 3558	204	278	13528	2.38539	1	0.297427	34.1123
SP_PIR_KEYWORDS	chromosomal rearrangement	9	3.50195	0.0298588	3662, 330, 7048, 3932, 4005, 7170, 3558, 602, 2213	251	279	19235	2.47205	0.999959	0.321756	33.736
GOTERM_BP_FAT	GO:0045058~T cell selection	3	1.16732	0.0324053	84433, 3108, 972	204	19	13528	10.4706	1	0.345415	42.6243
GOTERM_BP_FAT	GO:0044093~positive regulation of molecular function	15	5.83658	0.0582692	3662, 91662, 136, 6401, 84433, 972, 2206, 7048, 7097, 578, 3932, 3569, 5699, 114548, 3558	204	586	13528	1.69745	1	0.458873	63.6681
GOTERM_BP_FAT	GO:0033077~T cell differentiation in the thymus	3	1.16732	0.061547	84433, 3108, 972	204	27	13528	7.36819	1	0.473777	65.7428
GOTERM_BP_FAT	GO:0045597~positive regulation of cell differentiation	7	2.72374	0.13086	9021, 7048, 3108, 972, 4067, 3569, 3558	204	229	13528	2.02706	1	0.683511	90.6076
GOTERM_BP_FAT	GO:0043085~positive regulation of catalytic activity	11	4.28016	0.25524	91662, 136, 6401, 2206, 7048, 578, 3932, 972, 5699, 3558, 114548	204	520	13528	1.40279	1	0.854062	99.3056
Annotation Cluster 6	Enrichment Score: 3.42499742972683
Category	Term	Count	%	PValue	Genes	List Total	Pop Hits	Pop Total	Fold Enrichment	Bonferroni	Benjamini	FDR
SP_PIR_KEYWORDS	immune response	18	7.00389	6.20672e-09	3111, 10871, 3112, 3117, 4179, 64581, 100133583, 972, 5199, 718, 715, 407977, 4064, 3108, 7097, 30835, 3558, 51279	251	224	19235	6.15805	2.06683e-06	6.88945e-07	8.42594e-06
GOTERM_BP_FAT	GO:0002684~positive regulation of immune system process	19	7.393	1.8821e-08	136, 4179, 940, 84433, 64581, 972, 5199, 718, 715, 407977, 2206, 7048, 3108, 7097, 3932, 3569, 4067, 51279, 3558	204	238	13528	5.29395	3.19575e-05	6.39159e-06	3.17406e-05
GOTERM_BP_FAT	GO:0006959~humoral immune response	11	4.28016	2.71626e-07	718, 715, 4179, 940, 2206, 6347, 5199, 3569, 5699, 51279, 602	204	79	13528	9.23356	0.000461115	6.58865e-05	0.000458082
GOTERM_BP_FAT	GO:0002252~immune effector process	12	4.66926	5.4459e-06	718, 715, 4179, 3108, 5806, 5199, 972, 4067, 3569, 51279, 602, 114548	204	134	13528	5.93854	0.00920453	0.000840297	0.00918382
GOTERM_BP_FAT	GO:0048584~positive regulation of response to stimulus	15	5.83658	1.30287e-05	91662, 136, 4179, 64581, 5199, 7132, 9180, 718, 2255, 715, 3108, 7097, 3569, 4067, 51279	204	236	13528	4.21486	0.0218799	0.00147377	0.0219699
GOTERM_BP_FAT	GO:0045087~innate immune response	11	4.28016	4.33008e-05	718, 4261, 715, 4179, 4064, 58191, 7097, 64581, 5199, 7132, 51279	204	138	13528	5.28588	0.0708883	0.00366957	0.0729994
GOTERM_BP_FAT	GO:0002443~leukocyte mediated immunity	9	3.50195	4.36324e-05	718, 715, 4179, 3108, 972, 4067, 3569, 51279, 602	204	86	13528	6.93981	0.0714114	0.00352186	0.0735584
SP_PIR_KEYWORDS	innate immunity	8	3.11284	6.93976e-05	718, 715, 4179, 4064, 7097, 64581, 5199, 51279	251	78	19235	7.85984	0.0228452	0.00230835	0.0941697
GOTERM_BP_FAT	GO:0016064~immunoglobulin mediated immune response	7	2.72374	0.000150346	718, 715, 4179, 3108, 972, 51279, 602	204	54	13528	8.59622	0.225321	0.00770671	0.253249
GOTERM_BP_FAT	GO:0002250~adaptive immune response	8	3.11284	0.000152805	10068, 718, 715, 4179, 3108, 972, 51279, 602	204	77	13528	6.88974	0.228549	0.00760279	0.257386
GOTERM_BP_FAT	GO:0002460~adaptive immune response based on somatic recombination of immune receptors built from immunoglobulin superfamily domains	8	3.11284	0.000152805	10068, 718, 715, 4179, 3108, 972, 51279, 602	204	77	13528	6.88974	0.228549	0.00760279	0.257386
GOTERM_BP_FAT	GO:0019724~B cell mediated immunity	7	2.72374	0.000184364	718, 715, 4179, 3108, 972, 51279, 602	204	56	13528	8.28922	0.268808	0.00865894	0.310466
GOTERM_BP_FAT	GO:0002253~activation of immune response	8	3.11284	0.000524948	718, 715, 4179, 7097, 64581, 5199, 4067, 51279	204	94	13528	5.64372	0.589999	0.0191959	0.881621
GOTERM_BP_FAT	GO:0002449~lymphocyte mediated immunity	7	2.72374	0.000625777	718, 715, 4179, 3108, 972, 51279, 602	204	70	13528	6.63137	0.654548	0.0219004	1.05012
GOTERM_BP_FAT	GO:0002526~acute inflammatory response	8	3.11284	0.000674681	718, 6774, 715, 4179, 5199, 4067, 3569, 51279	204	98	13528	5.41337	0.682092	0.0222199	1.13175
GOTERM_BP_FAT	GO:0002455~humoral immune response mediated by circulating immunoglobulin	5	1.94553	0.0011275	718, 715, 4179, 51279, 602	204	31	13528	10.6958	0.852744	0.0342292	1.88456
GOTERM_BP_FAT	GO:0050778~positive regulation of immune response	9	3.50195	0.00154426	718, 715, 4179, 7097, 3108, 64581, 5199, 4067, 51279	204	145	13528	4.11602	0.927501	0.0442363	2.57266
GOTERM_BP_FAT	GO:0006956~complement activation	5	1.94553	0.00352777	718, 715, 4179, 5199, 51279	204	42	13528	7.89449	0.997523	0.0881858	5.78579
GOTERM_BP_FAT	GO:0002541~activation of plasma proteins involved in acute inflammatory response	5	1.94553	0.0038446	718, 715, 4179, 5199, 51279	204	43	13528	7.7109	0.998557	0.0930089	6.28971
SP_PIR_KEYWORDS	complement pathway	4	1.55642	0.00617601	718, 715, 4179, 51279	251	29	19235	10.5701	0.872926	0.108287	8.0663
INTERPRO	IPR016060:Complement control module	5	1.94553	0.0080124	715, 4179, 6401, 1462, 51279	232	57	16659	6.29877	0.984994	0.372863	11.0012
GOTERM_BP_FAT	GO:0006958~complement activation, classical pathway	4	1.55642	0.00912837	718, 715, 4179, 51279	204	29	13528	9.14672	1	0.174888	14.3287
GOTERM_BP_FAT	GO:0051604~protein maturation	6	2.33463	0.0367161	811, 718, 715, 4179, 5199, 51279	204	122	13528	3.26133	1	0.362676	46.7862
GOTERM_BP_FAT	GO:0051605~protein maturation by peptide bond cleavage	5	1.94553	0.0403491	718, 715, 4179, 5199, 51279	204	86	13528	3.85545	1	0.380594	50.0713
GOTERM_BP_FAT	GO:0016485~protein processing	5	1.94553	0.0880283	718, 715, 4179, 5199, 51279	204	112	13528	2.96043	1	0.566866	78.8599
KEGG_PATHWAY	hsa04610:Complement and coagulation cascades	4	1.55642	0.166699	718, 715, 5104, 4179	105	69	5085	2.80745	1	0.568482	87.0785
SP_PIR_KEYWORDS	plasma	3	1.16732	0.341189	718, 715, 5199	251	93	19235	2.47205	1	0.862653	99.6536
Annotation Cluster 7	Enrichment Score: 3.3367639408270806
Category	Term	Count	%	PValue	Genes	List Total	Pop Hits	Pop Total	Fold Enrichment	Bonferroni	Benjamini	FDR
GOTERM_BP_FAT	GO:0048584~positive regulation of response to stimulus	15	5.83658	1.30287e-05	91662, 136, 4179, 64581, 5199, 7132, 9180, 718, 2255, 715, 3108, 7097, 3569, 4067, 51279	204	236	13528	4.21486	0.0218799	0.00147377	0.0219699
GOTERM_BP_FAT	GO:0050729~positive regulation of inflammatory response	6	2.33463	7.60503e-05	91662, 718, 9180, 136, 3569, 7132	204	30	13528	13.2627	0.121148	0.00515222	0.128178
GOTERM_BP_FAT	GO:0031349~positive regulation of defense response	8	3.11284	0.000108896	91662, 718, 9180, 136, 7097, 64581, 3569, 7132	204	73	13528	7.26726	0.168825	0.00635609	0.183488
GOTERM_BP_FAT	GO:0050727~regulation of inflammatory response	8	3.11284	0.000140679	91662, 718, 9180, 136, 6401, 3569, 7132, 3558	204	76	13528	6.98039	0.212498	0.00743749	0.236983
GOTERM_BP_FAT	GO:0032103~positive regulation of response to external stimulus	7	2.72374	0.000385462	91662, 718, 9180, 2255, 136, 3569, 7132	204	64	13528	7.25306	0.480371	0.0151089	0.648077
GOTERM_BP_FAT	GO:0032101~regulation of response to external stimulus	10	3.89105	0.000661208	91662, 718, 9180, 2255, 136, 6401, 7048, 3569, 7132, 3558	204	159	13528	4.17067	0.674731	0.0226598	1.10926
GOTERM_BP_FAT	GO:0002675~positive regulation of acute inflammatory response	3	1.16732	0.0133953	718, 9180, 3569	204	12	13528	16.5784	1	0.204663	20.3423
GOTERM_BP_FAT	GO:0002673~regulation of acute inflammatory response	3	1.16732	0.039028	718, 9180, 3569	204	21	13528	9.47339	1	0.372612	48.8995
Annotation Cluster 8	Enrichment Score: 3.143807750735968
Category	Term	Count	%	PValue	Genes	List Total	Pop Hits	Pop Total	Fold Enrichment	Bonferroni	Benjamini	FDR
GOTERM_BP_FAT	GO:0031349~positive regulation of defense response	8	3.11284	0.000108896	91662, 718, 9180, 136, 7097, 64581, 3569, 7132	204	73	13528	7.26726	0.168825	0.00635609	0.183488
GOTERM_BP_FAT	GO:0032675~regulation of interleukin-6 production	6	2.33463	0.000187016	91662, 136, 671, 7097, 112744, 3569	204	36	13528	11.0523	0.272093	0.00854658	0.314925
GOTERM_BP_FAT	GO:0001819~positive regulation of cytokine production	8	3.11284	0.000402962	91662, 136, 7097, 84433, 64581, 3569, 602, 114548	204	90	13528	5.89455	0.49559	0.0154335	0.677406
GOTERM_BP_FAT	GO:0032755~positive regulation of interleukin-6 production	3	1.16732	0.0324053	136, 7097, 3569	204	19	13528	10.4706	1	0.345415	42.6243
Annotation Cluster 9	Enrichment Score: 3.076683591890215
Category	Term	Count	%	PValue	Genes	List Total	Pop Hits	Pop Total	Fold Enrichment	Bonferroni	Benjamini	FDR
KEGG_PATHWAY	hsa04672:Intestinal immune network for IgA production	11	4.28016	3.50193e-08	3111, 3112, 3117, 940, 29851, 407977, 3108, 100133583, 3569, 4055, 3558	105	49	5085	10.8717	3.71204e-06	3.71204e-06	3.92952e-05
KEGG_PATHWAY	hsa05332:Graft-versus-host disease	8	3.11284	1.09782e-05	3111, 3112, 3117, 940, 3108, 100133583, 3569, 3558	105	39	5085	9.93407	0.00116302	0.000387823	0.012318
KEGG_PATHWAY	hsa04514:Cell adhesion molecules (CAMs)	12	4.66926	6.78066e-05	3111, 6404, 3112, 3117, 3689, 29126, 940, 29851, 6401, 1462, 3108, 100133583	105	132	5085	4.4026	0.00716198	0.00143652	0.0760596
KEGG_PATHWAY	hsa05330:Allograft rejection	7	2.72374	7.49605e-05	3111, 3112, 3117, 940, 3108, 100133583, 3558	105	36	5085	9.41667	0.00791462	0.00132348	0.0840811
GOTERM_BP_FAT	GO:0002504~antigen processing and presentation of peptide or polysaccharide antigen via MHC class II	6	2.33463	0.000122113	3111, 3112, 3117, 3108, 972, 100133583	204	33	13528	12.057	0.187274	0.0068882	0.205738
GOTERM_MF_FAT	GO:0032395~MHC class II receptor activity	5	1.94553	0.000163463	3111, 3112, 3117, 3108, 100133583	197	19	12983	17.343	0.0775826	0.0100439	0.234738
KEGG_PATHWAY	hsa05322:Systemic lupus erythematosus	10	3.89105	0.000165894	3111, 718, 3112, 3117, 715, 940, 3108, 100133583, 2214, 2213	105	99	5085	4.89177	0.0174325	0.00250917	0.185992
KEGG_PATHWAY	hsa04940:Type I diabetes mellitus	7	2.72374	0.000182781	3111, 3112, 3117, 940, 3108, 100133583, 3558	105	42	5085	8.07143	0.01919	0.00241913	0.204907
GOTERM_BP_FAT	GO:0019882~antigen processing and presentation	8	3.11284	0.000244583	811, 3111, 3112, 3117, 3108, 972, 100133583, 30835	204	83	13528	6.39168	0.339892	0.0103301	0.411677
KEGG_PATHWAY	hsa04612:Antigen processing and presentation	9	3.50195	0.000259115	811, 3111, 3112, 3117, 4261, 3108, 3309, 972, 100133583	105	83	5085	5.25129	0.0270959	0.00304754	0.290369
KEGG_PATHWAY	hsa05310:Asthma	6	2.33463	0.000261102	3111, 3112, 3117, 2206, 3108, 100133583	105	29	5085	10.0197	0.0273009	0.00276422	0.292593
KEGG_PATHWAY	hsa05320:Autoimmune thyroid disease	7	2.72374	0.000540727	3111, 3112, 3117, 940, 3108, 100133583, 3558	105	51	5085	6.64706	0.05572	0.00519849	0.605077
SP_PIR_KEYWORDS	mhc ii	5	1.94553	0.000665107	3111, 3112, 3117, 3108, 100133583	251	31	19235	12.3602	0.198728	0.0182935	0.899151
GOTERM_CC_FAT	GO:0042613~MHC class II protein complex	5	1.94553	0.00101672	3111, 3112, 3117, 3108, 100133583	201	29	12782	10.9641	0.206998	0.0453266	1.29388
PIR_SUPERFAMILY	PIRSF001991:class II histocompatibility antigen	5	1.94553	0.00126085	3111, 3112, 3117, 3108, 100133583	139	26	7396	10.2324	0.170327	0.0891364	1.49188
UP_SEQ_FEATURE	region of interest:Connecting peptide	5	1.94553	0.00148734	3111, 3112, 3117, 3108, 100133583	251	38	19113	10.0194	0.716127	0.189311	2.27527
UP_SEQ_FEATURE	domain:Ig-like C1-type	5	1.94553	0.00180426	3111, 3112, 3117, 3108, 100133583	251	40	19113	9.51843	0.782984	0.19608	2.75378
KEGG_PATHWAY	hsa05416:Viral myocarditis	7	2.72374	0.00309284	3111, 3112, 3117, 3689, 940, 3108, 100133583	105	71	5085	4.77465	0.279888	0.0249413	3.41614
INTERPRO	IPR014745:MHC class II, alpha/beta chain, N-terminal	4	1.55642	0.00333563	3112, 3117, 3108, 100133583	232	22	16659	13.0556	0.825199	0.3534	4.72531
INTERPRO	IPR001003:MHC class II, alpha chain, N-terminal	3	1.16732	0.0115299	3111, 3117, 3108	232	12	16659	17.9515	0.997651	0.396171	15.4655
GOTERM_CC_FAT	GO:0042611~MHC protein complex	5	1.94553	0.0120447	3111, 3112, 3117, 3108, 100133583	201	57	12782	5.57825	0.936889	0.205656	14.3704
SMART	SM00407:IGc1	5	1.94553	0.0145451	3111, 3112, 3117, 3108, 100133583	127	68	9079	5.25648	0.765556	0.383387	14.983
INTERPRO	IPR003597:Immunoglobulin C1-set	5	1.94553	0.0146881	3111, 3112, 3117, 3108, 100133583	232	68	16659	5.27986	0.999558	0.447974	19.2953
UP_SEQ_FEATURE	region of interest:Alpha-2	3	1.16732	0.0277301	3111, 3117, 3108	251	20	19113	11.4221	1	0.8172	35.2632
UP_SEQ_FEATURE	region of interest:Alpha-1	3	1.16732	0.0277301	3111, 3117, 3108	251	20	19113	11.4221	1	0.8172	35.2632
INTERPRO	IPR003006:Immunoglobulin/major histocompatibility complex, conserved site	5	1.94553	0.032824	3111, 3112, 3117, 3108, 100133583	232	87	16659	4.12678	1	0.620108	38.3391
SP_PIR_KEYWORDS	heterodimer	5	1.94553	0.0454514	3111, 3117, 3689, 476, 100133583	251	103	19235	3.72007	1	0.365926	46.82
Annotation Cluster 10	Enrichment Score: 3.0234588756774317
Category	Term	Count	%	PValue	Genes	List Total	Pop Hits	Pop Total	Fold Enrichment	Bonferroni	Benjamini	FDR
GOTERM_BP_FAT	GO:0045807~positive regulation of endocytosis	6	2.33463	6.41524e-05	811, 718, 2255, 6401, 64581, 5806	204	29	13528	13.7201	0.103211	0.00472507	0.108135
GOTERM_BP_FAT	GO:0051050~positive regulation of transport	13	5.05837	0.000138364	811, 91662, 136, 6401, 64581, 718, 2255, 2206, 5806, 578, 3569, 114548, 3558	204	223	13528	3.86582	0.209396	0.00755064	0.233087
GOTERM_BP_FAT	GO:0060627~regulation of vesicle-mediated transport	8	3.11284	0.000596087	811, 718, 2255, 136, 6401, 2206, 64581, 5806	204	96	13528	5.52614	0.636675	0.0213113	1.00053
GOTERM_BP_FAT	GO:0050766~positive regulation of phagocytosis	4	1.55642	0.000662814	811, 718, 64581, 5806	204	12	13528	22.1046	0.675618	0.022265	1.11194
GOTERM_BP_FAT	GO:0050764~regulation of phagocytosis	4	1.55642	0.00161408	811, 718, 64581, 5806	204	16	13528	16.5784	0.935619	0.0454262	2.6875
GOTERM_BP_FAT	GO:0030100~regulation of endocytosis	6	2.33463	0.00218026	811, 718, 2255, 6401, 64581, 5806	204	61	13528	6.52266	0.975427	0.0589472	3.61398
GOTERM_BP_FAT	GO:0051130~positive regulation of cellular component organization	7	2.72374	0.0555159	811, 718, 2255, 940, 6401, 64581, 5806	204	181	13528	2.56462	1	0.450455	61.8345
Annotation Cluster 11	Enrichment Score: 2.9117035741417396
Category	Term	Count	%	PValue	Genes	List Total	Pop Hits	Pop Total	Fold Enrichment	Bonferroni	Benjamini	FDR
GOTERM_BP_FAT	GO:0045580~regulation of T cell differentiation	7	2.72374	0.000108824	3662, 3111, 7048, 84433, 3108, 972, 3558	204	51	13528	9.10188	0.168724	0.00657803	0.183368
GOTERM_BP_FAT	GO:0002504~antigen processing and presentation of peptide or polysaccharide antigen via MHC class II	6	2.33463	0.000122113	3111, 3112, 3117, 3108, 972, 100133583	204	33	13528	12.057	0.187274	0.0068882	0.205738
GOTERM_BP_FAT	GO:0019882~antigen processing and presentation	8	3.11284	0.000244583	811, 3111, 3112, 3117, 3108, 972, 100133583, 30835	204	83	13528	6.39168	0.339892	0.0103301	0.411677
GOTERM_BP_FAT	GO:0045619~regulation of lymphocyte differentiation	7	2.72374	0.000353686	3662, 3111, 7048, 84433, 3108, 972, 3558	204	63	13528	7.36819	0.451553	0.0141998	0.594803
GOTERM_BP_FAT	GO:0048002~antigen processing and presentation of peptide antigen	5	1.94553	0.000759918	811, 3111, 3108, 972, 30835	204	28	13528	11.8417	0.724958	0.0245181	1.27387
GOTERM_BP_FAT	GO:0019886~antigen processing and presentation of exogenous peptide antigen via MHC class II	3	1.16732	0.0059116	3111, 3108, 972	204	8	13528	24.8676	0.999958	0.128826	9.51552
GOTERM_BP_FAT	GO:0002495~antigen processing and presentation of peptide antigen via MHC class II	3	1.16732	0.0059116	3111, 3108, 972	204	8	13528	24.8676	0.999958	0.128826	9.51552
GOTERM_BP_FAT	GO:0002478~antigen processing and presentation of exogenous peptide antigen	3	1.16732	0.0112732	3111, 3108, 972	204	11	13528	18.0856	1	0.188804	17.403
GOTERM_BP_FAT	GO:0019884~antigen processing and presentation of exogenous antigen	3	1.16732	0.0181097	3111, 3108, 972	204	14	13528	14.2101	1	0.24974	26.5239
Annotation Cluster 12	Enrichment Score: 2.3722276553777015
Category	Term	Count	%	PValue	Genes	List Total	Pop Hits	Pop Total	Fold Enrichment	Bonferroni	Benjamini	FDR
GOTERM_BP_FAT	GO:0002696~positive regulation of leukocyte activation	11	4.28016	4.22695e-06	136, 940, 407977, 2206, 7048, 84433, 3108, 3932, 972, 3569, 3558	204	106	13528	6.88161	0.00715168	0.00071748	0.00712829
GOTERM_BP_FAT	GO:0050867~positive regulation of cell activation	11	4.28016	6.40922e-06	136, 940, 407977, 2206, 7048, 84433, 3108, 3932, 972, 3569, 3558	204	111	13528	6.57163	0.0108239	0.000906496	0.0108083
GOTERM_BP_FAT	GO:0050863~regulation of T cell activation	11	4.28016	1.02601e-05	3662, 3111, 29126, 940, 7048, 84433, 3108, 3932, 972, 3569, 3558	204	117	13528	6.23462	0.0172708	0.00124363	0.0173017
GOTERM_BP_FAT	GO:0051251~positive regulation of lymphocyte activation	9	3.50195	0.000103254	940, 407977, 7048, 84433, 3108, 3932, 972, 3569, 3558	204	97	13528	6.15282	0.160823	0.00647282	0.17399
GOTERM_BP_FAT	GO:0050870~positive regulation of T cell activation	8	3.11284	0.000140679	940, 7048, 84433, 3108, 3932, 972, 3569, 3558	204	76	13528	6.98039	0.212498	0.00743749	0.236983
GOTERM_BP_FAT	GO:0030217~T cell differentiation	7	2.72374	0.000419426	940, 84433, 3108, 3932, 972, 3558, 602	204	65	13528	7.14148	0.509502	0.015705	0.704991
GOTERM_BP_FAT	GO:0002697~regulation of immune effector process	7	2.72374	0.00412617	718, 136, 940, 407977, 2206, 3569, 3558	204	101	13528	4.596	0.999107	0.098095	6.73542
GOTERM_BP_FAT	GO:0050871~positive regulation of B cell activation	4	1.55642	0.0130469	407977, 84433, 3569, 3558	204	33	13528	8.03803	1	0.203514	19.8666
GOTERM_BP_FAT	GO:0042129~regulation of T cell proliferation	5	1.94553	0.0139482	29126, 940, 84433, 3569, 3558	204	62	13528	5.34788	1	0.210335	21.0918
GOTERM_BP_FAT	GO:0042102~positive regulation of T cell proliferation	4	1.55642	0.0204719	940, 84433, 3569, 3558	204	39	13528	6.80141	1	0.273336	29.4487
GOTERM_BP_FAT	GO:0050670~regulation of lymphocyte proliferation	5	1.94553	0.0361278	29126, 940, 84433, 3569, 3558	204	83	13528	3.9948	1	0.360002	46.2354
GOTERM_BP_FAT	GO:0070663~regulation of leukocyte proliferation	5	1.94553	0.037505	29126, 940, 84433, 3569, 3558	204	84	13528	3.94725	1	0.364857	47.5164
GOTERM_BP_FAT	GO:0032944~regulation of mononuclear cell proliferation	5	1.94553	0.037505	29126, 940, 84433, 3569, 3558	204	84	13528	3.94725	1	0.364857	47.5164
GOTERM_BP_FAT	GO:0050864~regulation of B cell activation	4	1.55642	0.0409728	407977, 84433, 3569, 3558	204	51	13528	5.20108	1	0.383222	50.6158
GOTERM_BP_FAT	GO:0050671~positive regulation of lymphocyte proliferation	4	1.55642	0.0494459	940, 84433, 3569, 3558	204	55	13528	4.82282	1	0.426227	57.4802
GOTERM_BP_FAT	GO:0070665~positive regulation of leukocyte proliferation	4	1.55642	0.0516876	940, 84433, 3569, 3558	204	56	13528	4.73669	1	0.434672	59.1401
GOTERM_BP_FAT	GO:0032946~positive regulation of mononuclear cell proliferation	4	1.55642	0.0516876	940, 84433, 3569, 3558	204	56	13528	4.73669	1	0.434672	59.1401
GOTERM_BP_FAT	GO:0002637~regulation of immunoglobulin production	3	1.16732	0.0575412	407977, 3569, 3558	204	26	13528	7.65158	1	0.456579	63.1915
KEGG_PATHWAY	hsa04660:T cell receptor signaling pathway	6	2.33463	0.069342	940, 29851, 7409, 84433, 3932, 3558	105	108	5085	2.69048	0.999508	0.378796	55.3529
GOTERM_BP_FAT	GO:0002700~regulation of production of molecular mediator of immune response	3	1.16732	0.125762	407977, 3569, 3558	204	41	13528	4.85222	1	0.673297	89.6339
Annotation Cluster 13	Enrichment Score: 2.2741530196952287
Category	Term	Count	%	PValue	Genes	List Total	Pop Hits	Pop Total	Fold Enrichment	Bonferroni	Benjamini	FDR
INTERPRO	IPR011029:DEATH-like	6	2.33463	0.00235797	91662, 120329, 837, 330, 7132, 114548	232	67	16659	6.43039	0.708383	0.336861	3.36234
UP_SEQ_FEATURE	domain:CARD	4	1.55642	0.00628504	120329, 837, 330, 84433	251	29	19113	10.5031	0.995175	0.413389	9.28893
SMART	SM00114:CARD	4	1.55642	0.00732873	120329, 837, 330, 84433	127	29	9079	9.86044	0.517231	0.305184	7.82573
INTERPRO	IPR001315:Caspase Recruitment	4	1.55642	0.00737076	120329, 837, 330, 84433	232	29	16659	9.90428	0.97897	0.3829	10.1636
Annotation Cluster 14	Enrichment Score: 2.180157857804075
Category	Term	Count	%	PValue	Genes	List Total	Pop Hits	Pop Total	Fold Enrichment	Bonferroni	Benjamini	FDR
GOTERM_BP_FAT	GO:0042035~regulation of cytokine biosynthetic process	7	2.72374	0.000841423	3662, 91662, 940, 84433, 112744, 3569, 602	204	74	13528	6.27292	0.760533	0.0266082	1.40958
GOTERM_BP_FAT	GO:0045076~regulation of interleukin-2 biosynthetic process	4	1.55642	0.00270194	3662, 940, 84433, 112744	204	19	13528	13.9608	0.989889	0.0703268	4.46031
GOTERM_BP_FAT	GO:0032663~regulation of interleukin-2 production	4	1.55642	0.0100322	3662, 940, 84433, 112744	204	30	13528	8.84183	1	0.178637	15.6371
GOTERM_BP_FAT	GO:0045086~positive regulation of interleukin-2 biosynthetic process	3	1.16732	0.0156759	3662, 940, 84433	204	13	13528	15.3032	1	0.227378	23.3913
GOTERM_BP_FAT	GO:0042108~positive regulation of cytokine biosynthetic process	4	1.55642	0.0351473	3662, 940, 84433, 602	204	48	13528	5.52614	1	0.358189	45.3056
Annotation Cluster 15	Enrichment Score: 2.1328474723727506
Category	Term	Count	%	PValue	Genes	List Total	Pop Hits	Pop Total	Fold Enrichment	Bonferroni	Benjamini	FDR
GOTERM_BP_FAT	GO:0042110~T cell activation	11	4.28016	1.97172e-05	3662, 940, 7409, 962, 84433, 3108, 64581, 3932, 972, 3558, 602	204	126	13528	5.78929	0.0329258	0.00185828	0.0332468
GOTERM_BP_FAT	GO:0030217~T cell differentiation	7	2.72374	0.000419426	940, 84433, 3108, 3932, 972, 3558, 602	204	65	13528	7.14148	0.509502	0.015705	0.704991
BIOCARTA	h_ctla4Pathway:The Co-Stimulatory Signal During T-cell Activation	4	1.55642	0.0114658	940, 29851, 3932, 3558	38	19	1437	7.96122	0.641689	0.289735	11.7665
KEGG_PATHWAY	hsa04660:T cell receptor signaling pathway	6	2.33463	0.069342	940, 29851, 7409, 84433, 3932, 3558	105	108	5085	2.69048	0.999508	0.378796	55.3529
BBID	3.T_cell_receptor	4	1.55642	0.0748474	940, 7409, 3932, 3558	24	16	358	3.72917	0.981082	0.862456	52.886
BBID	67.Ikaros_and_signaling_inhibitors	3	1.16732	0.324218	7409, 3932, 3558	24	18	358	2.48611	1	0.998721	97.7429
Annotation Cluster 16	Enrichment Score: 2.0529318979670967
Category	Term	Count	%	PValue	Genes	List Total	Pop Hits	Pop Total	Fold Enrichment	Bonferroni	Benjamini	FDR
BBID	109.Chemokine_families	7	2.72374	0.00282409	6351, 6363, 6357, 6355, 6372, 6359, 6347	24	25	358	4.17667	0.134313	0.134313	2.69879
GOTERM_MF_FAT	GO:0008201~heparin binding	7	2.72374	0.00466864	2255, 6355, 5104, 6372, 9510, 6359, 6347	197	103	12983	4.47888	0.900908	0.189542	6.50604
SP_PIR_KEYWORDS	heparin-binding	4	1.55642	0.0526182	6355, 6372, 9510, 6359	251	65	19235	4.71591	1	0.393464	51.9918
Annotation Cluster 17	Enrichment Score: 1.9619865916798438
Category	Term	Count	%	PValue	Genes	List Total	Pop Hits	Pop Total	Fold Enrichment	Bonferroni	Benjamini	FDR
UP_SEQ_FEATURE	topological domain:Cytoplasmic	66	25.6809	0.0005794	3111, 3112, 10952, 29126, 940, 945, 64581, 4247, 55379, 29851, 2206, 3108, 29992, 4360, 5793, 3290, 6505, 476, 5172, 972, 7132, 1234, 6404, 5359, 10663, 3689, 11230, 407977, 58191, 2214, 2213, 3598, 5251, 10871, 126129, 136, 3998, 6401, 963, 3460, 6238, 5803, 84059, 7048, 114836, 4055, 27090, 3117, 10312, 4179, 51280, 956, 162540, 126364, 100133583, 492, 2825, 9180, 199675, 58475, 283537, 4064, 5…	251	3374	19113	1.48955	0.387566	0.115364	0.892168
SP_PIR_KEYWORDS	membrane	106	41.2451	0.000985366	54518, 84141, 29126, 940, 945, 94120, 11010, 79689, 55379, 29851, 2206, 29992, 3290, 671, 55858, 476, 5172, 6404, 5359, 5832, 3689, 407977, 10146, 80723, 2214, 2213, 3598, 5251, 10871, 3998, 6401, 51303, 5803, 7048, 1462, 25801, 128338, 27090, 3117, 10312, 4179, 51280, 126364, 124935, 492, 2825, 152007, 9180, 199675, 58475, 3932, 3111, 3112, 10952, 84433, 64581, 4247, 9200, 199, 3108, 55332, 578,…	251	6256	19235	1.29846	0.279845	0.0249368	1.32943
SP_PIR_KEYWORDS	transmembrane	86	33.463	0.00242225	3111, 3112, 10952, 84141, 29126, 940, 945, 79689, 11010, 64581, 4247, 55379, 9200, 29851, 2206, 3108, 578, 55332, 29992, 79953, 4360, 5793, 51524, 3290, 6505, 55858, 476, 5172, 972, 79050, 7132, 3954, 1234, 10663, 5359, 6404, 3689, 407977, 11230, 81894, 58191, 80723, 2214, 2213, 3598, 5251, 10871, 126129, 10970, 136, 9536, 3998, 6401, 963, 57705, 3460, 6238, 51303, 5803, 84059, 7048, 1462, 114836…	251	4973	19235	1.32525	0.554067	0.0560526	3.23871
UP_SEQ_FEATURE	transmembrane region	85	33.0739	0.00307967	3111, 3112, 10952, 84141, 29126, 940, 945, 79689, 11010, 64581, 4247, 55379, 9200, 29851, 2206, 3108, 578, 55332, 29992, 79953, 4360, 5793, 51524, 3290, 6505, 55858, 476, 5172, 972, 79050, 7132, 3954, 1234, 10663, 5359, 6404, 3689, 407977, 11230, 81894, 58191, 80723, 2214, 2213, 3598, 5251, 10871, 126129, 10970, 136, 9536, 3998, 6401, 963, 57705, 3460, 6238, 51303, 5803, 84059, 7048, 114836, 1283…	251	4911	19113	1.31797	0.926423	0.278323	4.65741
UP_SEQ_FEATURE	topological domain:Extracellular	52	20.2335	0.00454561	3111, 3112, 940, 29126, 945, 64581, 29851, 2206, 29992, 4360, 5793, 6505, 5172, 972, 7132, 6404, 5359, 10663, 1234, 3689, 11230, 407977, 58191, 2214, 2213, 3598, 5251, 10871, 136, 6401, 963, 3460, 5803, 84059, 7048, 114836, 4055, 3117, 4179, 956, 162540, 126364, 100133583, 492, 2825, 9180, 199675, 283537, 4064, 53827, 7097, 30835	251	2719	19113	1.45629	0.978813	0.348359	6.80238
GOTERM_CC_FAT	GO:0005887~integral to plasma membrane	31	12.0623	0.0058553	5251, 10871, 136, 940, 945, 962, 3460, 5803, 29851, 2206, 7048, 4360, 5793, 3117, 10312, 4179, 671, 51280, 6505, 476, 7132, 6404, 10663, 2825, 1234, 9180, 3689, 407977, 7097, 4067, 3569	201	1188	12782	1.65939	0.737875	0.154111	7.24263
GOTERM_CC_FAT	GO:0031226~intrinsic to plasma membrane	31	12.0623	0.00799137	5251, 10871, 136, 940, 945, 962, 3460, 5803, 29851, 2206, 7048, 4360, 5793, 3117, 10312, 4179, 671, 51280, 6505, 476, 7132, 6404, 10663, 2825, 1234, 9180, 3689, 407977, 7097, 4067, 3569	201	1215	12782	1.62251	0.839482	0.183935	9.76212
GOTERM_CC_FAT	GO:0044459~plasma membrane part	49	19.0661	0.00880162	3111, 3112, 54518, 940, 29126, 945, 84433, 64581, 199, 29851, 2206, 3108, 4360, 5793, 2710, 2712, 671, 6505, 476, 5172, 972, 7132, 6404, 10663, 1234, 3689, 407977, 5251, 10871, 136, 6401, 962, 3460, 5803, 7048, 811, 3117, 10312, 4179, 51280, 11217, 100133583, 4478, 2825, 9180, 7097, 3569, 3932, 4067	201	2203	12782	1.41444	0.866767	0.167433	10.7012
SP_PIR_KEYWORDS	receptor	28	10.8949	0.0885619	3598, 10871, 136, 29126, 64581, 3460, 5803, 84059, 2206, 7048, 114836, 29992, 4055, 114548, 4360, 5793, 7132, 10663, 2825, 1234, 9180, 3689, 58475, 4064, 7097, 2214, 30835, 2213	251	1583	19235	1.35549	1	0.529125	71.6028
GOTERM_CC_FAT	GO:0005886~plasma membrane	69	26.8482	0.0958332	3111, 3112, 54518, 6774, 84141, 29126, 940, 945, 84433, 79689, 64581, 199, 29851, 2206, 3108, 29992, 4360, 5793, 2710, 2712, 671, 6505, 7409, 476, 5172, 972, 7132, 1234, 5359, 6404, 10663, 3689, 407977, 10146, 58191, 2214, 2213, 5251, 10871, 136, 6401, 963, 962, 3460, 5803, 84059, 7048, 114836, 25801, 811, 3117, 10312, 4179, 51280, 956, 11217, 100133583, 124935, 5996, 492, 4478, 2825, 9180, 4064,…	201	3777	12782	1.16173	1	0.74105	72.4659
GOTERM_CC_FAT	GO:0016021~integral to membrane	91	35.4086	0.169091	3111, 3112, 10952, 84141, 29126, 940, 945, 79689, 11010, 64581, 4247, 55379, 9200, 29851, 2206, 3108, 578, 55332, 29992, 79953, 4360, 5793, 51524, 3290, 671, 6505, 55858, 476, 5172, 3309, 79050, 972, 7132, 3954, 1234, 10663, 5359, 6404, 3689, 407977, 11230, 81894, 58191, 80723, 2214, 2213, 3598, 5251, 10871, 126129, 10970, 136, 9536, 3998, 6401, 963, 57705, 962, 3460, 6238, 51303, 5803, 84059, 70…	201	5297	12782	1.09248	1	0.790745	90.6657
GOTERM_CC_FAT	GO:0031224~intrinsic to membrane	92	35.7977	0.249836	3111, 3112, 10952, 84141, 29126, 940, 945, 79689, 11010, 64581, 4247, 55379, 9200, 29851, 2206, 3108, 578, 55332, 29992, 79953, 4360, 5793, 51524, 3290, 671, 6505, 55858, 476, 5172, 3309, 79050, 972, 7132, 3954, 1234, 10663, 5359, 6404, 3689, 407977, 11230, 81894, 58191, 80723, 2214, 2213, 3598, 5251, 10871, 126129, 10970, 136, 9536, 3998, 6401, 963, 57705, 962, 3460, 6238, 51303, 5803, 84059, 70…	201	5485	12782	1.06663	1	0.879275	97.4783
Annotation Cluster 18	Enrichment Score: 1.9216009939780838
Category	Term	Count	%	PValue	Genes	List Total	Pop Hits	Pop Total	Fold Enrichment	Bonferroni	Benjamini	FDR
SP_PIR_KEYWORDS	Lectin	10	3.89105	0.000239731	811, 4360, 6404, 3998, 945, 6401, 1462, 64581, 1116, 30835	251	159	19235	4.81971	0.0767361	0.00723192	0.324958
GOTERM_MF_FAT	GO:0005529~sugar binding	11	4.28016	0.000757782	811, 4360, 6404, 3998, 945, 6401, 1462, 64581, 1116, 30835, 4247	197	195	12983	3.71764	0.312358	0.0407558	1.08388
INTERPRO	IPR002353:Type II antifreeze protein	4	1.55642	0.00429556	4360, 1462, 64581, 30835	232	24	16659	11.9677	0.894296	0.31238	6.04613
INTERPRO	IPR016186:C-type lectin-like	6	2.33463	0.0103655	4360, 6401, 1462, 64581, 145864, 30835	232	95	16659	4.53512	0.995656	0.41952	14.0113
GOTERM_MF_FAT	GO:0048029~monosaccharide binding	4	1.55642	0.0222307	4360, 3998, 6401, 30835	197	40	12983	6.59036	0.999985	0.500485	27.6166
SMART	SM00034:CLECT	5	1.94553	0.0269676	4360, 6401, 1462, 64581, 30835	127	82	9079	4.35904	0.933227	0.363057	26.1296
INTERPRO	IPR018378:C-type lectin, conserved site	5	1.94553	0.0271907	4360, 6401, 1462, 64581, 30835	232	82	16659	4.37842	0.999999	0.571076	32.9266
INTERPRO	IPR001304:C-type lectin	5	1.94553	0.0271907	4360, 6401, 1462, 64581, 30835	232	82	16659	4.37842	0.999999	0.571076	32.9266
UP_SEQ_FEATURE	domain:C-type lectin	4	1.55642	0.084933	6401, 1462, 64581, 30835	251	79	19113	3.85557	1	0.95039	74.6513
GOTERM_BP_FAT	GO:0008037~cell recognition	3	1.16732	0.19971	1462, 64581, 30835	204	55	13528	3.61711	1	0.791879	97.6648
Annotation Cluster 19	Enrichment Score: 1.7917278917822237
Category	Term	Count	%	PValue	Genes	List Total	Pop Hits	Pop Total	Fold Enrichment	Bonferroni	Benjamini	FDR
GOTERM_BP_FAT	GO:0001817~regulation of cytokine production	12	4.66926	9.02634e-05	3662, 91662, 136, 671, 940, 7097, 84433, 64581, 112744, 3569, 602, 114548	204	181	13528	4.39649	0.142106	0.00587782	0.152116
GOTERM_BP_FAT	GO:0001819~positive regulation of cytokine production	8	3.11284	0.000402962	91662, 136, 7097, 84433, 64581, 3569, 602, 114548	204	90	13528	5.89455	0.49559	0.0154335	0.677406
GOTERM_BP_FAT	GO:0042035~regulation of cytokine biosynthetic process	7	2.72374	0.000841423	3662, 91662, 940, 84433, 112744, 3569, 602	204	74	13528	6.27292	0.760533	0.0266082	1.40958
GOTERM_BP_FAT	GO:0051240~positive regulation of multicellular organismal process	10	3.89105	0.0113187	91662, 136, 476, 6347, 7097, 84433, 64581, 3569, 602, 114548	204	244	13528	2.71778	1	0.18766	17.4671
GOTERM_BP_FAT	GO:0051098~regulation of binding	7	2.72374	0.027864	3662, 7097, 84433, 578, 3569, 602, 114548	204	153	13528	3.03396	1	0.318786	37.9099
GOTERM_BP_FAT	GO:0051101~regulation of DNA binding	6	2.33463	0.0356284	3662, 7097, 84433, 3569, 602, 114548	204	121	13528	3.28828	1	0.360062	45.7637
GOTERM_BP_FAT	GO:0043388~positive regulation of DNA binding	4	1.55642	0.0879287	3662, 7097, 84433, 3569	204	70	13528	3.78936	1	0.56838	78.8209
GOTERM_BP_FAT	GO:0051099~positive regulation of binding	4	1.55642	0.112309	3662, 7097, 84433, 3569	204	78	13528	3.4007	1	0.636301	86.589
GOTERM_BP_FAT	GO:0051092~positive regulation of NF-kappaB transcription factor activity	3	1.16732	0.125762	7097, 84433, 3569	204	41	13528	4.85222	1	0.673297	89.6339
GOTERM_BP_FAT	GO:0051090~regulation of transcription factor activity	4	1.55642	0.201341	7097, 84433, 3569, 114548	204	103	13528	2.57529	1	0.792157	97.7438
GOTERM_BP_FAT	GO:0051091~positive regulation of transcription factor activity	3	1.16732	0.227268	7097, 84433, 3569	204	60	13528	3.31569	1	0.82157	98.7068
Annotation Cluster 20	Enrichment Score: 1.762916769106341
Category	Term	Count	%	PValue	Genes	List Total	Pop Hits	Pop Total	Fold Enrichment	Bonferroni	Benjamini	FDR
GOTERM_MF_FAT	GO:0004175~endopeptidase activity	15	5.83658	0.00167361	400668, 5251, 9510, 162540, 1075, 837, 715, 120329, 11096, 1506, 9507, 81502, 5225, 5699, 51279	197	375	12983	2.63614	0.56284	0.0794146	2.37923
SP_PIR_KEYWORDS	Protease	15	5.83658	0.00460385	400668, 5251, 9510, 162540, 1075, 837, 715, 1540, 11096, 1506, 9507, 81502, 5225, 5699, 51279	251	484	19235	2.375	0.784893	0.0864247	6.07221
SP_PIR_KEYWORDS	zymogen	8	3.11284	0.0183635	9510, 1075, 837, 11096, 1506, 5225, 9507, 5699	251	206	19235	2.97606	0.997913	0.244625	22.2453
SP_PIR_KEYWORDS	hydrolase	31	12.0623	0.0190904	5251, 10797, 51202, 9510, 1075, 384, 23576, 5464, 5803, 1540, 1506, 11096, 9507, 5699, 5225, 51279, 5793, 400668, 978, 956, 162540, 837, 476, 790, 492, 718, 57103, 81579, 715, 10146, 81502	251	1555	19235	1.52774	0.998369	0.243512	23.0233
GOTERM_MF_FAT	GO:0070011~peptidase activity, acting on L-amino acid peptides	16	6.22568	0.0193526	400668, 5251, 9510, 162540, 1075, 837, 715, 1540, 120329, 11096, 1506, 9507, 81502, 5225, 5699, 51279	197	549	12983	1.92069	0.999936	0.498205	24.4926
GOTERM_MF_FAT	GO:0008233~peptidase activity	16	6.22568	0.0274604	400668, 5251, 9510, 162540, 1075, 837, 715, 1540, 120329, 11096, 1506, 9507, 81502, 5225, 5699, 51279	197	574	12983	1.83703	0.999999	0.534283	32.9876
GOTERM_BP_FAT	GO:0006508~proteolysis	19	7.393	0.31812	400668, 5251, 10952, 4179, 9510, 1075, 837, 5199, 718, 715, 1540, 120329, 9021, 11096, 1506, 9507, 5699, 5225, 51279	204	1054	13528	1.19541	1	0.90355	99.8431
Annotation Cluster 21	Enrichment Score: 1.745234018491657
Category	Term	Count	%	PValue	Genes	List Total	Pop Hits	Pop Total	Fold Enrichment	Bonferroni	Benjamini	FDR
GOTERM_BP_FAT	GO:0019079~viral genome replication	4	1.55642	0.00161408	6351, 10663, 6347, 30835	204	16	13528	16.5784	0.935619	0.0454262	2.6875
GOTERM_BP_FAT	GO:0019058~viral infectious cycle	5	1.94553	0.0038446	1234, 6351, 10663, 6347, 30835	204	43	13528	7.7109	0.998557	0.0930089	6.28971
GOTERM_BP_FAT	GO:0022415~viral reproductive process	5	1.94553	0.0139482	1234, 6351, 10663, 6347, 30835	204	62	13528	5.34788	1	0.210335	21.0918
GOTERM_BP_FAT	GO:0016032~viral reproduction	5	1.94553	0.0219082	1234, 6351, 10663, 6347, 30835	204	71	13528	4.66998	1	0.283133	31.1733
BIOCARTA	h_Ccr5Pathway:Pertussis toxin-insensitive CCR5 Signaling in Macrophage	3	1.16732	0.0483335	1234, 6351, 6347	38	14	1437	8.10338	0.987834	0.667887	41.5956
GOTERM_MF_FAT	GO:0042277~peptide binding	5	1.94553	0.368505	1234, 10663, 3112, 3108, 30835	197	203	12983	1.62324	1	0.983895	99.8651
Annotation Cluster 22	Enrichment Score: 1.6994395434667595
Category	Term	Count	%	PValue	Genes	List Total	Pop Hits	Pop Total	Fold Enrichment	Bonferroni	Benjamini	FDR
SMART	SM00445:LINK	3	1.16732	0.0155918	7130, 1462, 145864	127	14	9079	15.3189	0.788969	0.322223	15.9781
INTERPRO	IPR000538:Link	3	1.16732	0.0156106	7130, 1462, 145864	232	14	16659	15.387	0.999729	0.44381	20.3831
GOTERM_MF_FAT	GO:0005540~hyaluronic acid binding	3	1.16732	0.0327615	7130, 1462, 145864	197	19	12983	10.4058	1	0.579397	38.0515
Annotation Cluster 23	Enrichment Score: 1.682041254887084
Category	Term	Count	%	PValue	Genes	List Total	Pop Hits	Pop Total	Fold Enrichment	Bonferroni	Benjamini	FDR
GOTERM_BP_FAT	GO:0009617~response to bacterium	9	3.50195	0.00871558	671, 6401, 9021, 6347, 7097, 5199, 3569, 7132, 602	204	193	13528	3.09235	1	0.16956	13.7248
GOTERM_BP_FAT	GO:0002237~response to molecule of bacterial origin	6	2.33463	0.00945431	6401, 9021, 6347, 7097, 3569, 7132	204	86	13528	4.62654	1	0.172844	14.8027
GOTERM_BP_FAT	GO:0032496~response to lipopolysaccharide	4	1.55642	0.109131	6401, 9021, 6347, 7132	204	77	13528	3.44487	1	0.628795	85.756
Annotation Cluster 24	Enrichment Score: 1.593880815397851
Category	Term	Count	%	PValue	Genes	List Total	Pop Hits	Pop Total	Fold Enrichment	Bonferroni	Benjamini	FDR
GOTERM_BP_FAT	GO:0050900~leukocyte migration	7	2.72374	0.000203509	4478, 6404, 3689, 6401, 58191, 6347, 3569	204	57	13528	8.14379	0.2922	0.00905333	0.342654
GOTERM_BP_FAT	GO:0007159~leukocyte adhesion	5	1.94553	0.000759918	4478, 6404, 3689, 6401, 30835	204	28	13528	11.8417	0.724958	0.0245181	1.27387
GOTERM_BP_FAT	GO:0030595~leukocyte chemotaxis	4	1.55642	0.0177879	3689, 58191, 6347, 3569	204	37	13528	7.16905	1	0.24785	26.1167
GOTERM_BP_FAT	GO:0060326~cell chemotaxis	4	1.55642	0.0204719	3689, 58191, 6347, 3569	204	39	13528	6.80141	1	0.273336	29.4487
GOTERM_BP_FAT	GO:0016477~cell migration	10	3.89105	0.0235821	4478, 6404, 6286, 3689, 6401, 407977, 58191, 6347, 1462, 3569	204	276	13528	2.40267	1	0.296978	33.133
GOTERM_BP_FAT	GO:0022610~biological adhesion	18	7.00389	0.0348867	7130, 6401, 945, 113675, 11117, 6347, 64581, 145864, 9473, 4478, 6351, 6404, 3689, 84059, 1462, 705, 30835, 3558	204	701	13528	1.70278	1	0.358117	45.0559
GOTERM_BP_FAT	GO:0051674~localization of cell	10	3.89105	0.0421123	4478, 6404, 6286, 3689, 6401, 407977, 58191, 6347, 1462, 3569	204	307	13528	2.16006	1	0.389589	51.5961
GOTERM_BP_FAT	GO:0048870~cell motility	10	3.89105	0.0421123	4478, 6404, 6286, 3689, 6401, 407977, 58191, 6347, 1462, 3569	204	307	13528	2.16006	1	0.389589	51.5961
GOTERM_BP_FAT	GO:0006928~cell motion	13	5.05837	0.0546139	6286, 6774, 6401, 6347, 4478, 6351, 6404, 3689, 407977, 58191, 1462, 3569, 7170	204	475	13528	1.8149	1	0.446955	61.2152
BIOCARTA	h_granulocytesPathway:Adhesion and Diapedesis of Granulocytes	3	1.16732	0.0617217	6404, 3689, 6401	38	16	1437	7.09046	0.996552	0.678261	49.9214
GOTERM_BP_FAT	GO:0007155~cell adhesion	17	6.61479	0.061874	7130, 6401, 945, 11117, 6347, 64581, 145864, 9473, 4478, 6351, 6404, 3689, 84059, 1462, 30835, 705, 3558	204	700	13528	1.61048	1	0.473621	65.9436
GOTERM_BP_FAT	GO:0016337~cell-cell adhesion	7	2.72374	0.234809	4478, 6404, 3689, 6401, 84059, 64581, 30835	204	276	13528	1.68187	1	0.831715	98.9039
SP_PIR_KEYWORDS	cell adhesion	7	2.72374	0.473034	7130, 6404, 3689, 945, 6401, 11117, 30835	251	422	19235	1.27117	1	0.923479	99.9833
Annotation Cluster 25	Enrichment Score: 1.5735535703979
Category	Term	Count	%	PValue	Genes	List Total	Pop Hits	Pop Total	Fold Enrichment	Bonferroni	Benjamini	FDR
SP_PIR_KEYWORDS	Apoptosis	13	5.05837	0.00432798	22822, 597, 84141, 837, 330, 7132, 407977, 578, 55332, 128338, 10783, 4055, 114548	251	381	19235	2.61479	0.764099	0.086317	5.71821
GOTERM_BP_FAT	GO:0006915~apoptosis	18	7.00389	0.0092611	91662, 22822, 597, 84141, 7409, 837, 330, 7132, 3689, 120329, 407977, 55332, 578, 3932, 10783, 3569, 4055, 114548	204	602	13528	1.9828	1	0.175243	14.522
GOTERM_BP_FAT	GO:0042981~regulation of apoptosis	22	8.56031	0.00941338	811, 22822, 91662, 597, 7409, 837, 6347, 330, 84433, 16, 3309, 972, 407977, 120329, 9021, 7097, 578, 3932, 3569, 3558, 114548, 602	204	804	13528	1.81455	1	0.174021	14.7433
GOTERM_BP_FAT	GO:0043067~regulation of programmed cell death	22	8.56031	0.0104573	811, 22822, 91662, 597, 7409, 837, 6347, 330, 84433, 16, 3309, 972, 407977, 120329, 9021, 7097, 578, 3932, 3569, 3558, 114548, 602	204	812	13528	1.79668	1	0.183592	16.246
GOTERM_BP_FAT	GO:0012501~programmed cell death	18	7.00389	0.0106287	91662, 22822, 597, 84141, 7409, 837, 330, 7132, 3689, 120329, 407977, 55332, 578, 3932, 10783, 3569, 4055, 114548	204	611	13528	1.9536	1	0.184429	16.4903
GOTERM_BP_FAT	GO:0010941~regulation of cell death	22	8.56031	0.0108721	811, 22822, 91662, 597, 7409, 837, 6347, 330, 84433, 16, 3309, 972, 407977, 120329, 9021, 7097, 578, 3932, 3569, 3558, 114548, 602	204	815	13528	1.79006	1	0.186365	16.8361
GOTERM_BP_FAT	GO:0008219~cell death	18	7.00389	0.0426685	91662, 22822, 597, 84141, 7409, 837, 330, 7132, 3689, 120329, 407977, 55332, 578, 3932, 10783, 3569, 4055, 114548	204	719	13528	1.66015	1	0.391603	52.068
GOTERM_BP_FAT	GO:0016265~death	18	7.00389	0.0450371	91662, 22822, 597, 84141, 7409, 837, 330, 7132, 3689, 120329, 407977, 55332, 578, 3932, 10783, 3569, 4055, 114548	204	724	13528	1.64868	1	0.40441	54.0291
GOTERM_BP_FAT	GO:0043066~negative regulation of apoptosis	10	3.89105	0.0861783	597, 9021, 330, 6347, 16, 3309, 972, 3569, 3558, 602	204	354	13528	1.87327	1	0.562708	78.125
GOTERM_BP_FAT	GO:0043069~negative regulation of programmed cell death	10	3.89105	0.0917177	597, 9021, 330, 6347, 16, 3309, 972, 3569, 3558, 602	204	359	13528	1.84718	1	0.580575	80.2569
GOTERM_BP_FAT	GO:0060548~negative regulation of cell death	10	3.89105	0.0938316	597, 9021, 330, 6347, 16, 3309, 972, 3569, 3558, 602	204	360	13528	1.84205	1	0.581624	81.0176
GOTERM_BP_FAT	GO:0006916~anti-apoptosis	6	2.33463	0.201637	597, 9021, 330, 6347, 3309, 3558	204	206	13528	1.93147	1	0.791354	97.7579
Annotation Cluster 26	Enrichment Score: 1.5684906915154082
Category	Term	Count	%	PValue	Genes	List Total	Pop Hits	Pop Total	Fold Enrichment	Bonferroni	Benjamini	FDR
UP_SEQ_FEATURE	domain:Ig-like V-type	8	3.11284	0.00123841	10871, 29126, 940, 29851, 945, 1462, 145864, 29992	251	124	19113	4.91274	0.649482	0.189147	1.89787
INTERPRO	IPR007110:Immunoglobulin-like	16	6.22568	0.0043116	10068, 3111, 10871, 3112, 3117, 29126, 945, 962, 145864, 100133583, 3108, 1462, 114836, 29992, 2214, 2213	232	501	16659	2.29321	0.895181	0.27546	6.06807
INTERPRO	IPR013783:Immunoglobulin-like fold	16	6.22568	0.0104041	3111, 10871, 3112, 3117, 29126, 940, 945, 962, 145864, 100133583, 29851, 3108, 1462, 29992, 2214, 2213	232	553	16659	2.07757	0.995744	0.391225	14.0599
SMART	SM00409:IG	10	3.89105	0.0398487	10871, 29126, 945, 962, 1462, 114836, 145864, 29992, 2214, 2213	127	330	9079	2.16631	0.982151	0.437358	36.2687
INTERPRO	IPR003599:Immunoglobulin subtype	10	3.89105	0.0410262	10871, 29126, 945, 962, 1462, 114836, 145864, 29992, 2214, 2213	232	330	16659	2.17594	1	0.664914	45.4966
SP_PIR_KEYWORDS	Immunoglobulin domain	12	4.66926	0.0440063	10068, 29126, 940, 29851, 945, 962, 1462, 114836, 145864, 29992, 2214, 2213	251	470	19235	1.9566	1	0.373948	45.7166
INTERPRO	IPR013106:Immunoglobulin V-set	7	2.72374	0.132818	10871, 945, 1462, 114836, 145864, 29992, 2213	232	249	16659	2.01864	1	0.936399	87.3128
INTERPRO	IPR013151:Immunoglobulin	4	1.55642	0.533481	29126, 945, 2214, 2213	232	202	16659	1.4219	1	0.99979	99.9984
Annotation Cluster 27	Enrichment Score: 1.5472416060426064
Category	Term	Count	%	PValue	Genes	List Total	Pop Hits	Pop Total	Fold Enrichment	Bonferroni	Benjamini	FDR
GOTERM_CC_FAT	GO:0005578~proteinaceous extracellular matrix	12	4.66926	0.0120912	811, 7980, 5803, 9510, 11117, 7076, 4052, 11096, 1462, 145864, 1116, 9507	201	320	12782	2.3847	0.937563	0.19213	14.422
GOTERM_CC_FAT	GO:0031012~extracellular matrix	12	4.66926	0.0198615	811, 7980, 5803, 9510, 11117, 7076, 4052, 11096, 1462, 145864, 1116, 9507	201	345	12782	2.2119	0.989683	0.278711	22.6506
SP_PIR_KEYWORDS	extracellular matrix	7	2.72374	0.095015	811, 9510, 11117, 11096, 1462, 145864, 9507	251	241	19235	2.22587	1	0.538446	74.214
Annotation Cluster 28	Enrichment Score: 1.3551871160439504
Category	Term	Count	%	PValue	Genes	List Total	Pop Hits	Pop Total	Fold Enrichment	Bonferroni	Benjamini	FDR
GOTERM_BP_FAT	GO:0050663~cytokine secretion	3	1.16732	0.00447779	2206, 4067, 114548	204	7	13528	28.4202	0.99951	0.10456	7.2892
GOTERM_BP_FAT	GO:0001816~cytokine production	5	1.94553	0.00490954	940, 2206, 112744, 4067, 114548	204	46	13528	7.20801	0.999765	0.11104	7.96496
GOTERM_BP_FAT	GO:0051047~positive regulation of secretion	6	2.33463	0.0241255	91662, 136, 2206, 3569, 3558, 114548	204	109	13528	3.6503	1	0.29631	33.7577
GOTERM_BP_FAT	GO:0009306~protein secretion	3	1.16732	0.0784555	2206, 4067, 114548	204	31	13528	6.41746	1	0.539319	74.7892
GOTERM_BP_FAT	GO:0032940~secretion by cell	5	1.94553	0.378255	6355, 2206, 4067, 3569, 114548	204	207	13528	1.60178	1	0.934527	99.9669
GOTERM_BP_FAT	GO:0046903~secretion	6	2.33463	0.469774	6355, 136, 2206, 4067, 3569, 114548	204	300	13528	1.32627	1	0.964396	99.9977
Annotation Cluster 29	Enrichment Score: 1.3275573970128836
Category	Term	Count	%	PValue	Genes	List Total	Pop Hits	Pop Total	Fold Enrichment	Bonferroni	Benjamini	FDR
GOTERM_BP_FAT	GO:0006874~cellular calcium ion homeostasis	9	3.50195	0.00640667	811, 1234, 6363, 6357, 6359, 6347, 578, 3932, 3558	204	183	13528	3.26133	0.999982	0.13712	10.2725
GOTERM_BP_FAT	GO:0055074~calcium ion homeostasis	9	3.50195	0.00750702	811, 1234, 6363, 6357, 6359, 6347, 578, 3932, 3558	204	188	13528	3.17459	0.999997	0.153097	11.9336
GOTERM_BP_FAT	GO:0006875~cellular metal ion homeostasis	9	3.50195	0.00950597	811, 1234, 6363, 6357, 6359, 6347, 578, 3932, 3558	204	196	13528	3.04502	1	0.17187	14.8776
GOTERM_BP_FAT	GO:0055065~metal ion homeostasis	9	3.50195	0.012253	811, 1234, 6363, 6357, 6359, 6347, 578, 3932, 3558	204	205	13528	2.91133	1	0.197769	18.7725
GOTERM_BP_FAT	GO:0030005~cellular di-, tri-valent inorganic cation homeostasis	9	3.50195	0.0213837	811, 1234, 6363, 6357, 6359, 6347, 578, 3932, 3558	204	227	13528	2.62918	1	0.279427	30.5481
GOTERM_BP_FAT	GO:0055066~di-, tri-valent inorganic cation homeostasis	9	3.50195	0.0278979	811, 1234, 6363, 6357, 6359, 6347, 578, 3932, 3558	204	239	13528	2.49717	1	0.317028	37.9464
GOTERM_BP_FAT	GO:0055080~cation homeostasis	10	3.89105	0.0287102	811, 1234, 6363, 6357, 6359, 6347, 5172, 578, 3932, 3558	204	286	13528	2.31866	1	0.320523	38.815
GOTERM_BP_FAT	GO:0030003~cellular cation homeostasis	9	3.50195	0.0380574	811, 1234, 6363, 6357, 6359, 6347, 578, 3932, 3558	204	254	13528	2.3497	1	0.36715	48.022
GOTERM_BP_FAT	GO:0042592~homeostatic process	16	6.22568	0.158477	811, 10130, 3059, 6774, 6359, 6347, 5172, 1234, 6363, 6357, 7076, 578, 3932, 3569, 4067, 3558	204	751	13528	1.41281	1	0.737575	94.5515
GOTERM_BP_FAT	GO:0050801~ion homeostasis	10	3.89105	0.163927	811, 1234, 6363, 6357, 6359, 6347, 5172, 578, 3932, 3558	204	409	13528	1.62136	1	0.741059	95.117
GOTERM_BP_FAT	GO:0006873~cellular ion homeostasis	9	3.50195	0.200941	811, 1234, 6363, 6357, 6359, 6347, 578, 3932, 3558	204	374	13528	1.59578	1	0.792775	97.7247
GOTERM_BP_FAT	GO:0055082~cellular chemical homeostasis	9	3.50195	0.21226	811, 1234, 6363, 6357, 6359, 6347, 578, 3932, 3558	204	380	13528	1.57059	1	0.80348	98.2112
GOTERM_BP_FAT	GO:0048878~chemical homeostasis	11	4.28016	0.240625	811, 1234, 6363, 6774, 6357, 6359, 6347, 5172, 578, 3932, 3558	204	512	13528	1.42471	1	0.837754	99.0363
GOTERM_BP_FAT	GO:0019725~cellular homeostasis	10	3.89105	0.266584	811, 1234, 10130, 6363, 6357, 6359, 6347, 578, 3932, 3558	204	466	13528	1.42304	1	0.861812	99.4639
Annotation Cluster 30	Enrichment Score: 1.3166303488321975
Category	Term	Count	%	PValue	Genes	List Total	Pop Hits	Pop Total	Fold Enrichment	Bonferroni	Benjamini	FDR
GOTERM_BP_FAT	GO:0002697~regulation of immune effector process	7	2.72374	0.00412617	718, 136, 940, 407977, 2206, 3569, 3558	204	101	13528	4.596	0.999107	0.098095	6.73542
GOTERM_BP_FAT	GO:0002886~regulation of myeloid leukocyte mediated immunity	3	1.16732	0.00931493	718, 136, 2206	204	10	13528	19.8941	1	0.174244	14.6003
GOTERM_BP_FAT	GO:0002703~regulation of leukocyte mediated immunity	5	1.94553	0.0131995	718, 136, 407977, 2206, 3558	204	61	13528	5.43555	1	0.203795	20.0752
GOTERM_BP_FAT	GO:0002889~regulation of immunoglobulin mediated immune response	3	1.16732	0.0498211	718, 407977, 3558	204	24	13528	8.28922	1	0.426649	57.7624
GOTERM_BP_FAT	GO:0002712~regulation of B cell mediated immunity	3	1.16732	0.0498211	718, 407977, 3558	204	24	13528	8.28922	1	0.426649	57.7624
GOTERM_BP_FAT	GO:0002699~positive regulation of immune effector process	3	1.16732	0.141028	718, 136, 2206	204	44	13528	4.52139	1	0.704056	92.2982
GOTERM_BP_FAT	GO:0002706~regulation of lymphocyte mediated immunity	3	1.16732	0.194246	718, 407977, 3558	204	54	13528	3.6841	1	0.784421	97.3809
GOTERM_BP_FAT	GO:0002822~regulation of adaptive immune response based on somatic recombination of immune receptors built from immunoglobulin superfamily domains	3	1.16732	0.19971	718, 407977, 3558	204	55	13528	3.61711	1	0.791879	97.6648
GOTERM_BP_FAT	GO:0002819~regulation of adaptive immune response	3	1.16732	0.205192	718, 407977, 3558	204	56	13528	3.55252	1	0.795089	97.9204
Annotation Cluster 31	Enrichment Score: 1.3080160944784114
Category	Term	Count	%	PValue	Genes	List Total	Pop Hits	Pop Total	Fold Enrichment	Bonferroni	Benjamini	FDR
GOTERM_BP_FAT	GO:0052548~regulation of endopeptidase activity	6	2.33463	0.00777003	91662, 144568, 578, 3309, 3932, 114548	204	82	13528	4.85222	0.999998	0.154358	12.3264
GOTERM_BP_FAT	GO:0052547~regulation of peptidase activity	6	2.33463	0.00945431	91662, 144568, 578, 3309, 3932, 114548	204	86	13528	4.62654	1	0.172844	14.8027
GOTERM_BP_FAT	GO:0043281~regulation of caspase activity	5	1.94553	0.0309168	91662, 578, 3309, 3932, 114548	204	79	13528	4.19707	1	0.33648	41.1175
GOTERM_BP_FAT	GO:0006919~activation of caspase activity	4	1.55642	0.0472531	91662, 578, 3932, 114548	204	54	13528	4.91213	1	0.413582	55.7954
GOTERM_BP_FAT	GO:0010952~positive regulation of peptidase activity	4	1.55642	0.058702	91662, 578, 3932, 114548	204	59	13528	4.49585	1	0.459412	63.9486
GOTERM_BP_FAT	GO:0043280~positive regulation of caspase activity	4	1.55642	0.058702	91662, 578, 3932, 114548	204	59	13528	4.49585	1	0.459412	63.9486
GOTERM_BP_FAT	GO:0051345~positive regulation of hydrolase activity	6	2.33463	0.13218	91662, 6401, 2206, 578, 3932, 114548	204	179	13528	2.22281	1	0.685679	90.8452
GOTERM_BP_FAT	GO:0051336~regulation of hydrolase activity	9	3.50195	0.135443	91662, 6401, 7409, 144568, 2206, 578, 3309, 3932, 114548	204	337	13528	1.77099	1	0.693461	91.4087
GOTERM_BP_FAT	GO:0043085~positive regulation of catalytic activity	11	4.28016	0.25524	91662, 136, 6401, 2206, 7048, 578, 3932, 972, 5699, 3558, 114548	204	520	13528	1.40279	1	0.854062	99.3056
Annotation Cluster 32	Enrichment Score: 1.3047901705656386
Category	Term	Count	%	PValue	Genes	List Total	Pop Hits	Pop Total	Fold Enrichment	Bonferroni	Benjamini	FDR
GOTERM_BP_FAT	GO:0002253~activation of immune response	8	3.11284	0.000524948	718, 715, 4179, 7097, 64581, 5199, 4067, 51279	204	94	13528	5.64372	0.589999	0.0191959	0.881621
GOTERM_BP_FAT	GO:0002429~immune response-activating cell surface receptor signaling pathway	3	1.16732	0.115823	7097, 64581, 4067	204	39	13528	5.10106	1	0.644687	87.4568
GOTERM_BP_FAT	GO:0002768~immune response-regulating cell surface receptor signaling pathway	3	1.16732	0.130805	7097, 64581, 4067	204	42	13528	4.73669	1	0.68511	90.5976
GOTERM_BP_FAT	GO:0002757~immune response-activating signal transduction	3	1.16732	0.183379	7097, 64581, 4067	204	52	13528	3.82579	1	0.768633	96.717
GOTERM_BP_FAT	GO:0002764~immune response-regulating signal transduction	3	1.16732	0.205192	7097, 64581, 4067	204	56	13528	3.55252	1	0.795089	97.9204
Annotation Cluster 33	Enrichment Score: 1.2808894993556046
Category	Term	Count	%	PValue	Genes	List Total	Pop Hits	Pop Total	Fold Enrichment	Bonferroni	Benjamini	FDR
GOTERM_BP_FAT	GO:0002696~positive regulation of leukocyte activation	11	4.28016	4.22695e-06	136, 940, 407977, 2206, 7048, 84433, 3108, 3932, 972, 3569, 3558	204	106	13528	6.88161	0.00715168	0.00071748	0.00712829
GOTERM_BP_FAT	GO:0050867~positive regulation of cell activation	11	4.28016	6.40922e-06	136, 940, 407977, 2206, 7048, 84433, 3108, 3932, 972, 3569, 3558	204	111	13528	6.57163	0.0108239	0.000906496	0.0108083
GOTERM_BP_FAT	GO:0045582~positive regulation of T cell differentiation	4	1.55642	0.0119911	7048, 3108, 972, 3558	204	32	13528	8.28922	1	0.195805	18.4085
GOTERM_BP_FAT	GO:0045621~positive regulation of lymphocyte differentiation	4	1.55642	0.0153134	7048, 3108, 972, 3558	204	35	13528	7.57871	1	0.22655	22.9141
GOTERM_BP_FAT	GO:0042325~regulation of phosphorylation	14	5.44747	0.0236193	91662, 3059, 136, 972, 5999, 3689, 26472, 2206, 9021, 7048, 578, 3569, 4067, 3558	204	466	13528	1.99226	1	0.295231	33.1759
GOTERM_BP_FAT	GO:0051174~regulation of phosphorus metabolic process	14	5.44747	0.0312888	91662, 3059, 136, 972, 5999, 3689, 26472, 2206, 9021, 7048, 578, 3569, 4067, 3558	204	485	13528	1.91421	1	0.337702	41.4975
GOTERM_BP_FAT	GO:0019220~regulation of phosphate metabolic process	14	5.44747	0.0312888	91662, 3059, 136, 972, 5999, 3689, 26472, 2206, 9021, 7048, 578, 3569, 4067, 3558	204	485	13528	1.91421	1	0.337702	41.4975
GOTERM_BP_FAT	GO:0043085~positive regulation of catalytic activity	11	4.28016	0.25524	91662, 136, 6401, 2206, 7048, 578, 3932, 972, 5699, 3558, 114548	204	520	13528	1.40279	1	0.854062	99.3056
GOTERM_BP_FAT	GO:0045860~positive regulation of protein kinase activity	5	1.94553	0.430103	136, 2206, 7048, 972, 3558	204	223	13528	1.48685	1	0.952662	99.9924
GOTERM_BP_FAT	GO:0033674~positive regulation of kinase activity	5	1.94553	0.452799	136, 2206, 7048, 972, 3558	204	231	13528	1.43536	1	0.959618	99.9962
GOTERM_BP_FAT	GO:0051347~positive regulation of transferase activity	5	1.94553	0.485516	136, 2206, 7048, 972, 3558	204	240	13528	1.38154	1	0.968286	99.9986
GOTERM_BP_FAT	GO:0032147~activation of protein kinase activity	3	1.16732	0.512641	2206, 7048, 3558	204	114	13528	1.7451	1	0.97383	99.9995
GOTERM_BP_FAT	GO:0045859~regulation of protein kinase activity	6	2.33463	0.594066	5999, 136, 2206, 7048, 972, 3558	204	345	13528	1.15328	1	0.986269	100
GOTERM_BP_FAT	GO:0043549~regulation of kinase activity	6	2.33463	0.624377	5999, 136, 2206, 7048, 972, 3558	204	357	13528	1.11452	1	0.988955	100
GOTERM_BP_FAT	GO:0043405~regulation of MAP kinase activity	3	1.16732	0.628072	5999, 136, 972	204	141	13528	1.41093	1	0.989315	100
GOTERM_BP_FAT	GO:0051338~regulation of transferase activity	6	2.33463	0.660321	5999, 136, 2206, 7048, 972, 3558	204	372	13528	1.06958	1	0.991972	100
GOTERM_BP_FAT	GO:0000165~MAPKKK cascade	3	1.16732	0.766625	5999, 136, 972	204	184	13528	1.0812	1	0.99811	100
Annotation Cluster 34	Enrichment Score: 1.264140914836939
Category	Term	Count	%	PValue	Genes	List Total	Pop Hits	Pop Total	Fold Enrichment	Bonferroni	Benjamini	FDR
UP_SEQ_FEATURE	binding site:S-adenosyl-L-methionine	4	1.55642	0.0290559	3276, 2091, 4837, 27292	251	51	19113	5.97235	1	0.810437	36.6149
SP_PIR_KEYWORDS	methyltransferase	6	2.33463	0.0421307	3276, 2091, 51611, 4837, 4234, 27292	251	146	19235	3.14932	0.999999	0.370214	44.2529
UP_SEQ_FEATURE	binding site:S-adenosyl-L-methionine; via carbonyl oxygen	3	1.16732	0.0450753	3276, 4234, 27292	251	26	19113	8.78624	1	0.871738	50.992
SP_PIR_KEYWORDS	s-adenosyl-l-methionine	5	1.94553	0.0454514	3276, 51611, 4837, 4234, 27292	251	103	19235	3.72007	1	0.365926	46.82
GOTERM_MF_FAT	GO:0008170~N-methyltransferase activity	3	1.16732	0.190535	3276, 4837, 27292	197	53	12983	3.73039	1	0.949385	95.2109
Annotation Cluster 35	Enrichment Score: 1.2368997554189358
Category	Term	Count	%	PValue	Genes	List Total	Pop Hits	Pop Total	Fold Enrichment	Bonferroni	Benjamini	FDR
GOTERM_BP_FAT	GO:0042531~positive regulation of tyrosine phosphorylation of STAT protein	4	1.55642	0.00472538	3059, 4067, 3569, 3558	204	23	13528	11.5328	0.999679	0.108541	7.67728
GOTERM_BP_FAT	GO:0046427~positive regulation of JAK-STAT cascade	4	1.55642	0.00671241	3059, 4067, 3569, 3558	204	26	13528	10.2021	0.999989	0.139701	10.737
GOTERM_BP_FAT	GO:0042509~regulation of tyrosine phosphorylation of STAT protein	4	1.55642	0.0109863	3059, 4067, 3569, 3558	204	31	13528	8.55661	1	0.186274	16.9979
GOTERM_BP_FAT	GO:0010740~positive regulation of protein kinase cascade	8	3.11284	0.0130359	3059, 84433, 10783, 4067, 3569, 4055, 7132, 3558	204	167	13528	3.17671	1	0.205225	19.8515
GOTERM_BP_FAT	GO:0001932~regulation of protein amino acid phosphorylation	8	3.11284	0.0155647	91662, 3059, 3689, 9021, 578, 4067, 3569, 3558	204	173	13528	3.06653	1	0.227875	23.2452
GOTERM_BP_FAT	GO:0046425~regulation of JAK-STAT cascade	4	1.55642	0.0165245	3059, 4067, 3569, 3558	204	36	13528	7.36819	1	0.236206	24.4976
GOTERM_BP_FAT	GO:0050730~regulation of peptidyl-tyrosine phosphorylation	5	1.94553	0.0190054	3059, 3689, 4067, 3569, 3558	204	68	13528	4.87601	1	0.258377	27.6461
GOTERM_BP_FAT	GO:0032268~regulation of cellular protein metabolic process	14	5.44747	0.0266559	811, 91662, 3059, 5104, 940, 3689, 7076, 9021, 578, 3569, 4067, 5699, 602, 3558	204	474	13528	1.95863	1	0.31342	36.5957
GOTERM_BP_FAT	GO:0010647~positive regulation of cell communication	11	4.28016	0.0268671	3059, 2255, 6347, 84433, 3932, 10783, 4067, 3569, 4055, 7132, 3558	204	329	13528	2.21718	1	0.311293	36.8273
GOTERM_BP_FAT	GO:0050731~positive regulation of peptidyl-tyrosine phosphorylation	4	1.55642	0.0333081	3059, 4067, 3569, 3558	204	47	13528	5.64372	1	0.351105	43.5204
GOTERM_BP_FAT	GO:0009967~positive regulation of signal transduction	10	3.89105	0.0341517	3059, 2255, 84433, 3932, 10783, 4067, 3569, 4055, 7132, 3558	204	295	13528	2.24792	1	0.35617	44.3459
GOTERM_BP_FAT	GO:0010627~regulation of protein kinase cascade	9	3.50195	0.0345369	91662, 3059, 84433, 10783, 4067, 3569, 4055, 7132, 3558	204	249	13528	2.39688	1	0.357299	44.7191
GOTERM_BP_FAT	GO:0048872~homeostasis of number of cells	5	1.94553	0.0635911	3059, 7076, 578, 4067, 3569	204	100	13528	3.31569	1	0.479216	66.9797
GOTERM_BP_FAT	GO:0031399~regulation of protein modification process	9	3.50195	0.0770226	91662, 3059, 3689, 9021, 578, 4067, 3569, 5699, 3558	204	295	13528	2.02313	1	0.536478	74.1199
GOTERM_BP_FAT	GO:0043122~regulation of I-kappaB kinase/NF-kappaB cascade	5	1.94553	0.0773565	91662, 84433, 10783, 4055, 7132	204	107	13528	3.09877	1	0.536076	74.2774
GOTERM_BP_FAT	GO:0045597~positive regulation of cell differentiation	7	2.72374	0.13086	9021, 7048, 3108, 972, 4067, 3569, 3558	204	229	13528	2.02706	1	0.683511	90.6076
GOTERM_BP_FAT	GO:0032270~positive regulation of cellular protein metabolic process	7	2.72374	0.138445	3059, 940, 4067, 3569, 5699, 3558, 602	204	233	13528	1.99226	1	0.698562	91.8981
GOTERM_BP_FAT	GO:0001934~positive regulation of protein amino acid phosphorylation	4	1.55642	0.149428	3059, 4067, 3569, 3558	204	89	13528	2.98039	1	0.723124	93.4745
GOTERM_BP_FAT	GO:0051247~positive regulation of protein metabolic process	7	2.72374	0.159073	3059, 940, 4067, 3569, 5699, 3558, 602	204	243	13528	1.91027	1	0.737416	94.6163
GOTERM_BP_FAT	GO:0043123~positive regulation of I-kappaB kinase/NF-kappaB cascade	4	1.55642	0.178558	84433, 10783, 4055, 7132	204	97	13528	2.73459	1	0.762977	96.3744
GOTERM_BP_FAT	GO:0042327~positive regulation of phosphorylation	4	1.55642	0.178558	3059, 4067, 3569, 3558	204	97	13528	2.73459	1	0.762977	96.3744
GOTERM_BP_FAT	GO:0010562~positive regulation of phosphorus metabolic process	4	1.55642	0.189861	3059, 4067, 3569, 3558	204	100	13528	2.65255	1	0.778756	97.1298
GOTERM_BP_FAT	GO:0045937~positive regulation of phosphate metabolic process	4	1.55642	0.189861	3059, 4067, 3569, 3558	204	100	13528	2.65255	1	0.778756	97.1298
GOTERM_BP_FAT	GO:0031401~positive regulation of protein modification process	5	1.94553	0.308619	3059, 4067, 3569, 5699, 3558	204	187	13528	1.77309	1	0.898442	99.8019
GOTERM_BP_FAT	GO:0009719~response to endogenous stimulus	8	3.11284	0.405936	3059, 6774, 9021, 6347, 7048, 16, 4067, 3569	204	405	13528	1.3099	1	0.944934	99.9847
GOTERM_BP_FAT	GO:0009725~response to hormone stimulus	7	2.72374	0.472016	3059, 6774, 9021, 6347, 7048, 4067, 3569	204	367	13528	1.26484	1	0.964453	99.9979
Annotation Cluster 36	Enrichment Score: 1.1953754710553095
Category	Term	Count	%	PValue	Genes	List Total	Pop Hits	Pop Total	Fold Enrichment	Bonferroni	Benjamini	FDR
GOTERM_BP_FAT	GO:0001819~positive regulation of cytokine production	8	3.11284	0.000402962	91662, 136, 7097, 84433, 64581, 3569, 602, 114548	204	90	13528	5.89455	0.49559	0.0154335	0.677406
GOTERM_BP_FAT	GO:0050714~positive regulation of protein secretion	4	1.55642	0.0233661	91662, 3569, 3558, 114548	204	41	13528	6.46963	1	0.296835	32.8831
GOTERM_BP_FAT	GO:0051047~positive regulation of secretion	6	2.33463	0.0241255	91662, 136, 2206, 3569, 3558, 114548	204	109	13528	3.6503	1	0.29631	33.7577
GOTERM_BP_FAT	GO:0042345~regulation of NF-kappaB import into nucleus	3	1.16732	0.0292786	91662, 602, 114548	204	18	13528	11.0523	1	0.323717	39.4161
GOTERM_BP_FAT	GO:0042036~negative regulation of cytokine biosynthetic process	3	1.16732	0.0356566	91662, 3569, 602	204	20	13528	9.94706	1	0.358233	45.7904
GOTERM_BP_FAT	GO:0050708~regulation of protein secretion	4	1.55642	0.0563162	91662, 3569, 3558, 114548	204	58	13528	4.57336	1	0.453282	62.3762
GOTERM_BP_FAT	GO:0032880~regulation of protein localization	6	2.33463	0.0569083	91662, 5172, 3569, 3558, 602, 114548	204	138	13528	2.88321	1	0.45482	62.7724
GOTERM_BP_FAT	GO:0042990~regulation of transcription factor import into nucleus	3	1.16732	0.0741027	91662, 602, 114548	204	30	13528	6.63137	1	0.524219	72.704
GOTERM_BP_FAT	GO:0051222~positive regulation of protein transport	4	1.55642	0.0794365	91662, 3569, 3558, 114548	204	67	13528	3.95903	1	0.541956	75.238
GOTERM_BP_FAT	GO:0060341~regulation of cellular localization	8	3.11284	0.0800719	91662, 131177, 136, 2206, 3569, 3558, 602, 114548	204	248	13528	2.13915	1	0.542946	75.5247
GOTERM_BP_FAT	GO:0051046~regulation of secretion	7	2.72374	0.0840012	91662, 131177, 136, 2206, 3569, 3558, 114548	204	202	13528	2.298	1	0.556968	77.2292
GOTERM_BP_FAT	GO:0051223~regulation of protein transport	5	1.94553	0.0924867	91662, 3569, 3558, 602, 114548	204	114	13528	2.9085	1	0.579913	80.5369
GOTERM_BP_FAT	GO:0070201~regulation of establishment of protein localization	5	1.94553	0.108911	91662, 3569, 3558, 602, 114548	204	121	13528	2.74024	1	0.62987	85.6965
GOTERM_BP_FAT	GO:0042306~regulation of protein import into nucleus	3	1.16732	0.141028	91662, 602, 114548	204	44	13528	4.52139	1	0.704056	92.2982
GOTERM_BP_FAT	GO:0033157~regulation of intracellular protein transport	3	1.16732	0.188802	91662, 602, 114548	204	53	13528	3.75361	1	0.77809	97.0659
GOTERM_BP_FAT	GO:0046822~regulation of nucleocytoplasmic transport	3	1.16732	0.216204	91662, 602, 114548	204	58	13528	3.43002	1	0.808827	98.3564
GOTERM_BP_FAT	GO:0032386~regulation of intracellular transport	3	1.16732	0.288515	91662, 602, 114548	204	71	13528	2.80199	1	0.880568	99.6787
GOTERM_BP_FAT	GO:0051051~negative regulation of transport	3	1.16732	0.604368	91662, 131177, 114548	204	135	13528	1.47364	1	0.987241	100
Annotation Cluster 37	Enrichment Score: 1.1697343500479278
Category	Term	Count	%	PValue	Genes	List Total	Pop Hits	Pop Total	Fold Enrichment	Bonferroni	Benjamini	FDR
GOTERM_BP_FAT	GO:0042981~regulation of apoptosis	22	8.56031	0.00941338	811, 22822, 91662, 597, 7409, 837, 6347, 330, 84433, 16, 3309, 972, 407977, 120329, 9021, 7097, 578, 3932, 3569, 3558, 114548, 602	204	804	13528	1.81455	1	0.174021	14.7433
GOTERM_BP_FAT	GO:0043067~regulation of programmed cell death	22	8.56031	0.0104573	811, 22822, 91662, 597, 7409, 837, 6347, 330, 84433, 16, 3309, 972, 407977, 120329, 9021, 7097, 578, 3932, 3569, 3558, 114548, 602	204	812	13528	1.79668	1	0.183592	16.246
GOTERM_BP_FAT	GO:0010941~regulation of cell death	22	8.56031	0.0108721	811, 22822, 91662, 597, 7409, 837, 6347, 330, 84433, 16, 3309, 972, 407977, 120329, 9021, 7097, 578, 3932, 3569, 3558, 114548, 602	204	815	13528	1.79006	1	0.186365	16.8361
GOTERM_BP_FAT	GO:0006917~induction of apoptosis	9	3.50195	0.108681	22822, 7409, 407977, 837, 7097, 578, 3932, 602, 114548	204	320	13528	1.86507	1	0.630919	85.6341
GOTERM_BP_FAT	GO:0012502~induction of programmed cell death	9	3.50195	0.110446	22822, 7409, 407977, 837, 7097, 578, 3932, 602, 114548	204	321	13528	1.85926	1	0.631614	86.1064
GOTERM_BP_FAT	GO:0043065~positive regulation of apoptosis	9	3.50195	0.318599	22822, 7409, 407977, 837, 7097, 578, 3932, 602, 114548	204	430	13528	1.38796	1	0.903153	99.845
GOTERM_BP_FAT	GO:0043068~positive regulation of programmed cell death	9	3.50195	0.325031	22822, 7409, 407977, 837, 7097, 578, 3932, 602, 114548	204	433	13528	1.37835	1	0.9078	99.8679
GOTERM_BP_FAT	GO:0010942~positive regulation of cell death	9	3.50195	0.329738	22822, 7409, 407977, 837, 7097, 578, 3932, 602, 114548	204	435	13528	1.37201	1	0.90933	99.8826
Annotation Cluster 38	Enrichment Score: 1.166701052081408
Category	Term	Count	%	PValue	Genes	List Total	Pop Hits	Pop Total	Fold Enrichment	Bonferroni	Benjamini	FDR
SP_PIR_KEYWORDS	palmitate	8	3.11284	0.0215935	1234, 5359, 5999, 136, 10970, 11217, 3932, 4067	251	213	19235	2.87825	0.999303	0.261321	25.6476
UP_SEQ_FEATURE	lipid moiety-binding region:S-palmitoyl cysteine	7	2.72374	0.0320264	1234, 5359, 5999, 136, 11217, 3932, 4067	251	181	19113	2.94493	1	0.821132	39.548
SP_PIR_KEYWORDS	lipoprotein	10	3.89105	0.457157	1234, 5359, 152007, 5999, 136, 10970, 962, 11217, 3932, 4067	251	642	19235	1.19367	1	0.926334	99.975
Annotation Cluster 39	Enrichment Score: 1.1247429749467095
Category	Term	Count	%	PValue	Genes	List Total	Pop Hits	Pop Total	Fold Enrichment	Bonferroni	Benjamini	FDR
GOTERM_BP_FAT	GO:0042035~regulation of cytokine biosynthetic process	7	2.72374	0.000841423	3662, 91662, 940, 84433, 112744, 3569, 602	204	74	13528	6.27292	0.760533	0.0266082	1.40958
GOTERM_BP_FAT	GO:0045727~positive regulation of translation	3	1.16732	0.0461144	940, 3569, 602	204	23	13528	8.64962	1	0.407827	54.896
GOTERM_BP_FAT	GO:0032270~positive regulation of cellular protein metabolic process	7	2.72374	0.138445	3059, 940, 4067, 3569, 5699, 3558, 602	204	233	13528	1.99226	1	0.698562	91.8981
GOTERM_BP_FAT	GO:0051247~positive regulation of protein metabolic process	7	2.72374	0.159073	3059, 940, 4067, 3569, 5699, 3558, 602	204	243	13528	1.91027	1	0.737416	94.6163
GOTERM_BP_FAT	GO:0006417~regulation of translation	4	1.55642	0.33859	811, 940, 3569, 602	204	137	13528	1.93617	1	0.914074	99.9062
GOTERM_BP_FAT	GO:0010608~posttranscriptional regulation of gene expression	4	1.55642	0.616798	811, 940, 3569, 602	204	211	13528	1.25713	1	0.988179	100
Annotation Cluster 40	Enrichment Score: 1.0808905542409526
Category	Term	Count	%	PValue	Genes	List Total	Pop Hits	Pop Total	Fold Enrichment	Bonferroni	Benjamini	FDR
INTERPRO	IPR016060:Complement control module	5	1.94553	0.0080124	715, 4179, 6401, 1462, 51279	232	57	16659	6.29877	0.984994	0.372863	11.0012
SP_PIR_KEYWORDS	sushi	4	1.55642	0.0363137	715, 4179, 6401, 1462	251	56	19235	5.47382	0.999996	0.355906	39.4772
SMART	SM00032:CCP	4	1.55642	0.0424848	715, 4179, 6401, 1462	127	56	9079	5.1063	0.986404	0.415643	38.1805
INTERPRO	IPR000436:Sushi/SCR/CCP	4	1.55642	0.0426331	715, 4179, 6401, 1462	232	56	16659	5.129	1	0.661419	46.8049
UP_SEQ_FEATURE	domain:Sushi 1	3	1.16732	0.112831	715, 4179, 6401	251	44	19113	5.19187	1	0.961886	84.295
UP_SEQ_FEATURE	domain:Sushi 2	3	1.16732	0.112831	715, 4179, 6401	251	44	19113	5.19187	1	0.961886	84.295
SP_PIR_KEYWORDS	egf-like domain	4	1.55642	0.577203	715, 6401, 4052, 1462	251	230	19235	1.33276	1	0.964326	99.9992
INTERPRO	IPR013032:EGF-like region, conserved site	5	1.94553	0.581941	3689, 715, 6401, 4052, 1462	232	293	16659	1.22536	1	0.999867	99.9997
Annotation Cluster 41	Enrichment Score: 1.0517201456421321
Category	Term	Count	%	PValue	Genes	List Total	Pop Hits	Pop Total	Fold Enrichment	Bonferroni	Benjamini	FDR
GOTERM_MF_FAT	GO:0042287~MHC protein binding	4	1.55642	0.00610161	3112, 3108, 64581, 972	197	25	12983	10.5446	0.951366	0.222718	8.42256
SP_PIR_KEYWORDS	lysosome	6	2.33463	0.0453004	84141, 1075, 3108, 55332, 972, 128338	251	149	19235	3.08591	1	0.373621	46.7057
GOTERM_CC_FAT	GO:0000323~lytic vacuole	6	2.33463	0.235623	3112, 84141, 1075, 3108, 55332, 972	201	211	12782	1.8083	1	0.879064	96.7935
GOTERM_CC_FAT	GO:0005764~lysosome	6	2.33463	0.235623	3112, 84141, 1075, 3108, 55332, 972	201	211	12782	1.8083	1	0.879064	96.7935
GOTERM_CC_FAT	GO:0005773~vacuole	6	2.33463	0.359266	3112, 84141, 1075, 3108, 55332, 972	201	252	12782	1.5141	1	0.940348	99.665
Annotation Cluster 42	Enrichment Score: 1.0438363635506573
Category	Term	Count	%	PValue	Genes	List Total	Pop Hits	Pop Total	Fold Enrichment	Bonferroni	Benjamini	FDR
GOTERM_BP_FAT	GO:0001932~regulation of protein amino acid phosphorylation	8	3.11284	0.0155647	91662, 3059, 3689, 9021, 578, 4067, 3569, 3558	204	173	13528	3.06653	1	0.227875	23.2452
GOTERM_BP_FAT	GO:0032269~negative regulation of cellular protein metabolic process	7	2.72374	0.0541733	811, 91662, 5104, 7076, 578, 5699, 3558	204	180	13528	2.57887	1	0.446267	60.9092
GOTERM_BP_FAT	GO:0051248~negative regulation of protein metabolic process	7	2.72374	0.0628375	811, 91662, 5104, 7076, 578, 5699, 3558	204	187	13528	2.48233	1	0.477025	66.5287
GOTERM_BP_FAT	GO:0001933~negative regulation of protein amino acid phosphorylation	3	1.16732	0.0828865	91662, 578, 3558	204	32	13528	6.21691	1	0.553913	76.7574
GOTERM_BP_FAT	GO:0042326~negative regulation of phosphorylation	3	1.16732	0.146202	91662, 578, 3558	204	45	13528	4.42092	1	0.716355	93.0443
GOTERM_BP_FAT	GO:0045936~negative regulation of phosphate metabolic process	3	1.16732	0.161947	91662, 578, 3558	204	48	13528	4.14461	1	0.737959	94.9183
GOTERM_BP_FAT	GO:0010563~negative regulation of phosphorus metabolic process	3	1.16732	0.161947	91662, 578, 3558	204	48	13528	4.14461	1	0.737959	94.9183
GOTERM_BP_FAT	GO:0031400~negative regulation of protein modification process	4	1.55642	0.264838	91662, 578, 5699, 3558	204	119	13528	2.22903	1	0.861771	99.442
Annotation Cluster 43	Enrichment Score: 1.0325893783790079
Category	Term	Count	%	PValue	Genes	List Total	Pop Hits	Pop Total	Fold Enrichment	Bonferroni	Benjamini	FDR
GOTERM_BP_FAT	GO:0030099~myeloid cell differentiation	5	1.94553	0.0512441	3662, 3059, 7076, 7048, 4067	204	93	13528	3.56525	1	0.433866	58.8166
GOTERM_BP_FAT	GO:0048872~homeostasis of number of cells	5	1.94553	0.0635911	3059, 7076, 578, 4067, 3569	204	100	13528	3.31569	1	0.479216	66.9797
GOTERM_BP_FAT	GO:0030218~erythrocyte differentiation	3	1.16732	0.135895	3059, 7076, 4067	204	43	13528	4.62654	1	0.69303	91.4842
GOTERM_BP_FAT	GO:0034101~erythrocyte homeostasis	3	1.16732	0.167263	3059, 7076, 4067	204	49	13528	4.06002	1	0.747213	95.4353
Annotation Cluster 44	Enrichment Score: 1.0188148972970552
Category	Term	Count	%	PValue	Genes	List Total	Pop Hits	Pop Total	Fold Enrichment	Bonferroni	Benjamini	FDR
SP_PIR_KEYWORDS	zymogen	8	3.11284	0.0183635	9510, 1075, 837, 11096, 1506, 5225, 9507, 5699	251	206	19235	2.97606	0.997913	0.244625	22.2453
UP_SEQ_FEATURE	region of interest:Spacer	3	1.16732	0.0359939	9510, 11096, 9507	251	23	19113	9.93227	1	0.838662	43.2678
INTERPRO	IPR010294:ADAM-TS Spacer 1	3	1.16732	0.0400096	9510, 11096, 9507	232	23	16659	9.366	1	0.674308	44.6535
INTERPRO	IPR013273:Peptidase M12B, ADAM-TS	3	1.16732	0.0432563	9510, 11096, 9507	232	24	16659	8.97575	1	0.649787	47.3043
SMART	SM00209:TSP1	4	1.55642	0.0612739	9510, 11096, 5199, 9507	127	65	9079	4.39927	0.998089	0.501198	50.3663
INTERPRO	IPR000884:Thrombospondin, type 1 repeat	4	1.55642	0.0614471	9510, 11096, 5199, 9507	232	65	16659	4.41883	1	0.762899	60.0981
SP_PIR_KEYWORDS	cleavage on pair of basic residues	8	3.11284	0.0640536	6404, 718, 9510, 407977, 11096, 4828, 9507, 7132	251	271	19235	2.26224	1	0.431766	59.2885
UP_SEQ_FEATURE	metal ion-binding site:Zinc; in inhibited form	3	1.16732	0.0690315	9510, 11096, 9507	251	33	19113	6.92249	1	0.943957	66.9136
UP_SEQ_FEATURE	metal ion-binding site:Zinc; catalytic	5	1.94553	0.0781363	5251, 978, 9510, 11096, 9507	251	123	19113	3.09542	1	0.949841	71.5783
SP_PIR_KEYWORDS	extracellular matrix	7	2.72374	0.095015	811, 9510, 11117, 11096, 1462, 145864, 9507	251	241	19235	2.22587	1	0.538446	74.214
UP_SEQ_FEATURE	domain:Peptidase M12B	3	1.16732	0.0961772	9510, 11096, 9507	251	40	19113	5.71106	1	0.952893	79.0624
UP_SEQ_FEATURE	domain:Disintegrin	3	1.16732	0.100271	9510, 11096, 9507	251	41	19113	5.57176	1	0.954151	80.4817
INTERPRO	IPR001590:Peptidase M12B, ADAM/reprolysin	3	1.16732	0.101619	9510, 11096, 9507	232	39	16659	5.52354	1	0.893278	78.8283
INTERPRO	IPR002870:Peptidase M12B, propeptide	3	1.16732	0.101619	9510, 11096, 9507	232	39	16659	5.52354	1	0.893278	78.8283
UP_SEQ_FEATURE	short sequence motif:Cysteine switch	3	1.16732	0.108599	9510, 11096, 9507	251	43	19113	5.31261	1	0.960911	83.096
INTERPRO	IPR018358:Disintegrin, conserved site	3	1.16732	0.110489	9510, 11096, 9507	232	41	16659	5.2541	1	0.904696	81.6633
UP_SEQ_FEATURE	domain:TSP type-1 1	3	1.16732	0.112831	9510, 11096, 5199	251	44	19113	5.19187	1	0.961886	84.295
UP_SEQ_FEATURE	domain:TSP type-1 2	3	1.16732	0.112831	9510, 11096, 5199	251	44	19113	5.19187	1	0.961886	84.295
INTERPRO	IPR006025:Peptidase M, neutral zinc metallopeptidases, zinc-binding site	4	1.55642	0.14856	5251, 9510, 11096, 9507	232	96	16659	2.99192	1	0.950126	90.2702
GOTERM_MF_FAT	GO:0004222~metalloendopeptidase activity	4	1.55642	0.207621	5251, 9510, 11096, 9507	197	104	12983	2.53475	1	0.947541	96.4758
SP_PIR_KEYWORDS	metalloprotease	4	1.55642	0.313067	5251, 9510, 11096, 9507	251	151	19235	2.03003	1	0.836719	99.389
UP_SEQ_FEATURE	compositionally biased region:Cys-rich	4	1.55642	0.341969	5359, 9510, 11096, 9507	251	158	19113	1.92778	1	0.99991	99.8453
GOTERM_MF_FAT	GO:0008237~metallopeptidase activity	4	1.55642	0.519817	5251, 9510, 11096, 9507	197	183	12983	1.44051	1	0.995523	99.9974
Annotation Cluster 45	Enrichment Score: 1.0165657085248294
Category	Term	Count	%	PValue	Genes	List Total	Pop Hits	Pop Total	Fold Enrichment	Bonferroni	Benjamini	FDR
GOTERM_BP_FAT	GO:0002695~negative regulation of leukocyte activation	4	1.55642	0.0539779	671, 29126, 972, 3558	204	57	13528	4.65359	1	0.447103	60.7727
GOTERM_BP_FAT	GO:0050866~negative regulation of cell activation	4	1.55642	0.0636144	671, 29126, 972, 3558	204	61	13528	4.34844	1	0.477365	66.9935
GOTERM_BP_FAT	GO:0002683~negative regulation of immune system process	4	1.55642	0.128711	671, 29126, 972, 3558	204	83	13528	3.19584	1	0.680575	90.2081
GOTERM_BP_FAT	GO:0051250~negative regulation of lymphocyte activation	3	1.16732	0.194246	29126, 972, 3558	204	54	13528	3.6841	1	0.784421	97.3809
Annotation Cluster 46	Enrichment Score: 0.9790199440837272
Category	Term	Count	%	PValue	Genes	List Total	Pop Hits	Pop Total	Fold Enrichment	Bonferroni	Benjamini	FDR
GOTERM_MF_FAT	GO:0004857~enzyme inhibitor activity	9	3.50195	0.0529032	718, 7980, 9535, 5104, 26472, 144568, 7076, 9021, 3309	197	270	12983	2.19679	1	0.704916	54.2232
GOTERM_MF_FAT	GO:0004866~endopeptidase inhibitor activity	6	2.33463	0.0687461	718, 7980, 5104, 144568, 7076, 3309	197	145	12983	2.72704	1	0.755215	64.081
GOTERM_MF_FAT	GO:0030414~peptidase inhibitor activity	6	2.33463	0.0821984	718, 7980, 5104, 144568, 7076, 3309	197	153	12983	2.58445	1	0.804013	70.8608
GOTERM_MF_FAT	GO:0004867~serine-type endopeptidase inhibitor activity	3	1.16732	0.405813	7980, 5104, 144568	197	92	12983	2.14903	1	0.98813	99.9438
Annotation Cluster 47	Enrichment Score: 0.9735209533438652
Category	Term	Count	%	PValue	Genes	List Total	Pop Hits	Pop Total	Fold Enrichment	Bonferroni	Benjamini	FDR
INTERPRO	IPR000886:Endoplasmic reticulum, targeting sequence	5	1.94553	0.00343791	811, 10130, 55214, 23753, 3309	232	45	16659	7.97845	0.834317	0.302	4.86686
UP_SEQ_FEATURE	short sequence motif:Prevents secretion from ER	5	1.94553	0.00740817	811, 10130, 55214, 23753, 3309	251	59	19113	6.45317	0.998146	0.435535	10.8614
GOTERM_CC_FAT	GO:0044432~endoplasmic reticulum part	10	3.89105	0.09417	6238, 811, 10130, 3112, 23753, 3290, 10952, 3998, 3108, 3309	201	347	12782	1.83262	1	0.755705	71.8104
GOTERM_CC_FAT	GO:0005783~endoplasmic reticulum	21	8.17121	0.115452	811, 10130, 55214, 3112, 3290, 10952, 10970, 84141, 3998, 1075, 3309, 3460, 972, 6238, 55379, 23753, 81579, 140606, 3108, 578, 81502	201	960	12782	1.39108	1	0.788585	79.208
GOTERM_CC_FAT	GO:0005788~endoplasmic reticulum lumen	4	1.55642	0.130054	811, 10130, 23753, 3309	201	80	12782	3.1796	1	0.795727	83.1986
SP_PIR_KEYWORDS	endoplasmic reticulum	14	5.44747	0.13868	811, 10130, 55214, 3290, 10952, 3998, 84141, 3309, 972, 6238, 55379, 23753, 140606, 81502	251	713	19235	1.50472	1	0.660649	86.8226
GOTERM_CC_FAT	GO:0005789~endoplasmic reticulum membrane	5	1.94553	0.610395	6238, 3290, 10952, 3998, 3309	201	269	12782	1.18201	1	0.98967	99.9994
GOTERM_CC_FAT	GO:0042175~nuclear envelope-endoplasmic reticulum network	5	1.94553	0.65286	6238, 3290, 10952, 3998, 3309	201	284	12782	1.11958	1	0.99197	99.9999
GOTERM_CC_FAT	GO:0012505~endomembrane system	10	3.89105	0.869805	6238, 22822, 23468, 27090, 3290, 10952, 9536, 3998, 6401, 3309	201	782	12782	0.813197	1	0.999299	100
Annotation Cluster 48	Enrichment Score: 0.9646834449983724
Category	Term	Count	%	PValue	Genes	List Total	Pop Hits	Pop Total	Fold Enrichment	Bonferroni	Benjamini	FDR
GOTERM_BP_FAT	GO:0043200~response to amino acid stimulus	3	1.16732	0.0262811	6347, 16, 4067	204	17	13528	11.7024	1	0.311842	36.1826
GOTERM_BP_FAT	GO:0001101~response to acid	3	1.16732	0.0498211	6347, 16, 4067	204	24	13528	8.28922	1	0.426649	57.7624
GOTERM_BP_FAT	GO:0014075~response to amine stimulus	3	1.16732	0.115823	6347, 16, 4067	204	39	13528	5.10106	1	0.644687	87.4568
GOTERM_BP_FAT	GO:0010243~response to organic nitrogen	3	1.16732	0.243935	6347, 16, 4067	204	63	13528	3.1578	1	0.841236	99.1047
GOTERM_BP_FAT	GO:0009719~response to endogenous stimulus	8	3.11284	0.405936	3059, 6774, 9021, 6347, 7048, 16, 4067, 3569	204	405	13528	1.3099	1	0.944934	99.9847
Annotation Cluster 49	Enrichment Score: 0.9549650586996885
Category	Term	Count	%	PValue	Genes	List Total	Pop Hits	Pop Total	Fold Enrichment	Bonferroni	Benjamini	FDR
GOTERM_BP_FAT	GO:0006692~prostanoid metabolic process	3	1.16732	0.0324053	9536, 972, 7132	204	19	13528	10.4706	1	0.345415	42.6243
GOTERM_BP_FAT	GO:0006693~prostaglandin metabolic process	3	1.16732	0.0324053	9536, 972, 7132	204	19	13528	10.4706	1	0.345415	42.6243
GOTERM_BP_FAT	GO:0006690~icosanoid metabolic process	3	1.16732	0.156664	9536, 972, 7132	204	47	13528	4.23279	1	0.734772	94.3501
GOTERM_BP_FAT	GO:0033559~unsaturated fatty acid metabolic process	3	1.16732	0.177981	9536, 972, 7132	204	51	13528	3.90081	1	0.763229	96.3311
GOTERM_BP_FAT	GO:0006631~fatty acid metabolic process	4	1.55642	0.573589	126129, 9536, 972, 7132	204	198	13528	1.33967	1	0.984375	99.9999
Annotation Cluster 50	Enrichment Score: 0.9340431723807616
Category	Term	Count	%	PValue	Genes	List Total	Pop Hits	Pop Total	Fold Enrichment	Bonferroni	Benjamini	FDR
GOTERM_BP_FAT	GO:0016044~membrane organization	13	5.05837	0.0125095	4360, 5104, 7409, 64581, 3954, 1678, 5359, 7048, 58191, 25801, 5806, 578, 30835	204	381	13528	2.26267	1	0.199612	19.1276
GOTERM_BP_FAT	GO:0006897~endocytosis	7	2.72374	0.114152	4360, 7409, 58191, 7048, 64581, 5806, 30835	204	220	13528	2.10998	1	0.640827	87.0508
GOTERM_BP_FAT	GO:0010324~membrane invagination	7	2.72374	0.114152	4360, 7409, 58191, 7048, 64581, 5806, 30835	204	220	13528	2.10998	1	0.640827	87.0508
GOTERM_BP_FAT	GO:0006909~phagocytosis	3	1.16732	0.161947	7409, 64581, 5806	204	48	13528	4.14461	1	0.737959	94.9183
GOTERM_BP_FAT	GO:0006898~receptor-mediated endocytosis	3	1.16732	0.188802	4360, 58191, 7048	204	53	13528	3.75361	1	0.77809	97.0659
GOTERM_BP_FAT	GO:0016192~vesicle-mediated transport	10	3.89105	0.499063	4360, 6355, 3998, 7409, 58191, 7048, 64581, 5806, 4067, 30835	204	576	13528	1.15128	1	0.970856	99.9991
Annotation Cluster 51	Enrichment Score: 0.8680972555800053
Category	Term	Count	%	PValue	Genes	List Total	Pop Hits	Pop Total	Fold Enrichment	Bonferroni	Benjamini	FDR
GOTERM_MF_FAT	GO:0016597~amino acid binding	4	1.55642	0.0620062	790, 6505, 3067, 23576	197	60	12983	4.39357	1	0.732217	60.1574
GOTERM_MF_FAT	GO:0031406~carboxylic acid binding	5	1.94553	0.173391	790, 55214, 6505, 3067, 23576	197	144	12983	2.28832	1	0.947116	93.5269
GOTERM_MF_FAT	GO:0043176~amine binding	4	1.55642	0.231338	790, 6505, 3067, 23576	197	110	12983	2.39649	1	0.947866	97.7231
Annotation Cluster 52	Enrichment Score: 0.8511240684062686
Category	Term	Count	%	PValue	Genes	List Total	Pop Hits	Pop Total	Fold Enrichment	Bonferroni	Benjamini	FDR
GOTERM_MF_FAT	GO:0019899~enzyme binding	14	5.44747	0.0536971	6774, 5104, 6401, 94120, 384, 11217, 790, 23468, 3689, 2206, 7048, 3932, 4067, 9507	197	523	12983	1.76415	1	0.694388	54.7716
GOTERM_MF_FAT	GO:0019901~protein kinase binding	5	1.94553	0.182349	6774, 3689, 2206, 7048, 3932	197	147	12983	2.24162	1	0.946338	94.4655
GOTERM_MF_FAT	GO:0019900~kinase binding	5	1.94553	0.285611	6774, 3689, 2206, 7048, 3932	197	179	12983	1.84088	1	0.968613	99.2054
Annotation Cluster 53	Enrichment Score: 0.8272596972440727
Category	Term	Count	%	PValue	Genes	List Total	Pop Hits	Pop Total	Fold Enrichment	Bonferroni	Benjamini	FDR
GOTERM_BP_FAT	GO:0009116~nucleoside metabolic process	4	1.55642	0.0713262	353, 978, 5471, 7378	204	64	13528	4.14461	1	0.512268	71.2903
GOTERM_MF_FAT	GO:0016763~transferase activity, transferring pentosyl groups	3	1.16732	0.15286	353, 5471, 7378	197	46	12983	4.29806	1	0.928889	90.7894
SP_PIR_KEYWORDS	glycosyltransferase	5	1.94553	0.302468	353, 27090, 5471, 7378, 4247	251	214	19235	1.7905	1	0.828634	99.2478
Annotation Cluster 54	Enrichment Score: 0.8156034334856025
Category	Term	Count	%	PValue	Genes	List Total	Pop Hits	Pop Total	Fold Enrichment	Bonferroni	Benjamini	FDR
GOTERM_BP_FAT	GO:0032844~regulation of homeostatic process	6	2.33463	0.028575	2206, 578, 3932, 4005, 4067, 3558	204	114	13528	3.4902	1	0.321327	38.6713
GOTERM_BP_FAT	GO:0010522~regulation of calcium ion transport into cytosol	3	1.16732	0.0698313	2206, 578, 4067	204	29	13528	6.86004	1	0.508603	70.5008
GOTERM_BP_FAT	GO:0051924~regulation of calcium ion transport	3	1.16732	0.277375	2206, 578, 4067	204	69	13528	2.88321	1	0.871347	99.5825
GOTERM_BP_FAT	GO:0010959~regulation of metal ion transport	3	1.16732	0.343762	2206, 578, 4067	204	81	13528	2.45606	1	0.91655	99.9178
GOTERM_BP_FAT	GO:0043269~regulation of ion transport	3	1.16732	0.439158	2206, 578, 4067	204	99	13528	2.00951	1	0.954407	99.9942
Annotation Cluster 55	Enrichment Score: 0.8148448059661167
Category	Term	Count	%	PValue	Genes	List Total	Pop Hits	Pop Total	Fold Enrichment	Bonferroni	Benjamini	FDR
KEGG_PATHWAY	hsa00240:Pyrimidine metabolism	6	2.33463	0.0442226	790, 978, 9533, 956, 84172, 7378	105	95	5085	3.05865	0.991724	0.289977	39.8019
GOTERM_BP_FAT	GO:0034656~nucleobase, nucleoside and nucleotide catabolic process	3	1.16732	0.216204	978, 956, 7378	204	58	13528	3.43002	1	0.808827	98.3564
GOTERM_BP_FAT	GO:0034655~nucleobase, nucleoside, nucleotide and nucleic acid catabolic process	3	1.16732	0.216204	978, 956, 7378	204	58	13528	3.43002	1	0.808827	98.3564
GOTERM_BP_FAT	GO:0044270~nitrogen compound catabolic process	3	1.16732	0.266225	978, 956, 7378	204	67	13528	2.96927	1	0.862409	99.4595
Annotation Cluster 56	Enrichment Score: 0.7725234407255932
Category	Term	Count	%	PValue	Genes	List Total	Pop Hits	Pop Total	Fold Enrichment	Bonferroni	Benjamini	FDR
UP_SEQ_FEATURE	domain:SH2	6	2.33463	0.00856987	6774, 7409, 9021, 4145, 3932, 4067	251	96	19113	4.75921	0.999312	0.454897	12.4609
SP_PIR_KEYWORDS	SH2 domain	6	2.33463	0.0149922	6774, 7409, 9021, 4145, 3932, 4067	251	111	19235	4.14235	0.993463	0.222374	18.5408
SMART	SM00252:SH2	6	2.33463	0.0189505	6774, 7409, 9021, 4145, 3932, 4067	127	111	9079	3.86423	0.849547	0.315332	19.0999
INTERPRO	IPR000980:SH2 motif	6	2.33463	0.0192226	6774, 7409, 9021, 4145, 3932, 4067	232	111	16659	3.88141	0.99996	0.491078	24.5123
GOTERM_MF_FAT	GO:0004715~non-membrane spanning protein tyrosine kinase activity	4	1.55642	0.0237255	8711, 4145, 3932, 4067	197	41	12983	6.42961	0.999993	0.502294	29.1913
GOTERM_BP_FAT	GO:0042493~response to drug	8	3.11284	0.0444842	6774, 9021, 476, 6347, 7048, 7097, 3932, 4067	204	216	13528	2.45606	1	0.402562	53.5782
SMART	SM00219:TyrKc	5	1.94553	0.081448	8711, 4145, 3932, 10783, 4067	127	118	9079	3.02916	0.999778	0.568752	60.9833
INTERPRO	IPR001245:Tyrosine protein kinase	5	1.94553	0.0818352	8711, 4145, 3932, 10783, 4067	232	118	16659	3.04263	1	0.843857	70.9725
GOTERM_MF_FAT	GO:0004713~protein tyrosine kinase activity	6	2.33463	0.106857	6351, 8711, 4145, 3932, 10783, 4067	197	166	12983	2.38206	1	0.863821	80.301
SP_PIR_KEYWORDS	sh3 domain	6	2.33463	0.138847	3059, 8711, 7409, 4145, 3932, 4067	251	210	19235	2.18953	1	0.653235	86.8575
INTERPRO	IPR008266:Tyrosine protein kinase, active site	4	1.55642	0.151833	8711, 4145, 3932, 4067	232	97	16659	2.96107	1	0.948398	90.7983
SMART	SM00326:SH3	6	2.33463	0.174091	3059, 8711, 7409, 4145, 3932, 4067	127	213	9079	2.01375	1	0.766974	87.9844
INTERPRO	IPR001452:Src homology-3 domain	6	2.33463	0.174698	3059, 8711, 7409, 4145, 3932, 4067	232	213	16659	2.02271	1	0.95203	93.8067
SP_PIR_KEYWORDS	tyrosine-protein kinase	4	1.55642	0.175597	8711, 4145, 3932, 4067	251	111	19235	2.76157	1	0.689355	92.7297
UP_SEQ_FEATURE	domain:SH3	5	1.94553	0.202098	3059, 8711, 4145, 3932, 4067	251	177	19113	2.15106	1	0.995036	96.953
GOTERM_BP_FAT	GO:0006793~phosphorus metabolic process	19	7.393	0.209461	5793, 8711, 2710, 10312, 136, 9535, 2712, 6347, 972, 790, 5464, 9200, 5803, 7360, 7048, 4145, 3932, 10783, 4067	204	973	13528	1.29492	1	0.799966	98.101
GOTERM_BP_FAT	GO:0006796~phosphate metabolic process	19	7.393	0.209461	5793, 8711, 2710, 10312, 136, 9535, 2712, 6347, 972, 790, 5464, 9200, 5803, 7360, 7048, 4145, 3932, 10783, 4067	204	973	13528	1.29492	1	0.799966	98.101
GOTERM_BP_FAT	GO:0014070~response to organic cyclic substance	4	1.55642	0.272966	6774, 9021, 7048, 4067	204	121	13528	2.19219	1	0.867311	99.5374
SP_PIR_KEYWORDS	kinase	11	4.28016	0.412319	8566, 5832, 8711, 2710, 2712, 11217, 4145, 7048, 3932, 10783, 4067	251	688	19235	1.22524	1	0.90856	99.9266
UP_SEQ_FEATURE	active site:Proton acceptor	10	3.89105	0.492841	8711, 3290, 126129, 4145, 7048, 2639, 874, 3932, 10783, 4067	251	658	19113	1.15726	1	0.999987	99.9972
GOTERM_BP_FAT	GO:0016310~phosphorylation	13	5.05837	0.543303	8711, 10312, 9535, 136, 6347, 972, 790, 7360, 7048, 4145, 4067, 10783, 3932	204	800	13528	1.0776	1	0.979579	99.9998
GOTERM_BP_FAT	GO:0006468~protein amino acid phosphorylation	11	4.28016	0.547319	790, 8711, 9535, 136, 6347, 4145, 7048, 3932, 972, 10783, 4067	204	667	13528	1.09363	1	0.980229	99.9998
UP_SEQ_FEATURE	binding site:ATP	8	3.11284	0.566876	8711, 2710, 2712, 4145, 7048, 3932, 10783, 4067	251	542	19113	1.12395	1	0.999996	99.9998
GOTERM_MF_FAT	GO:0004672~protein kinase activity	10	3.89105	0.568435	790, 6351, 8711, 6347, 4145, 7048, 4052, 3932, 10783, 4067	197	606	12983	1.08752	1	0.996609	99.9994
UP_SEQ_FEATURE	nucleotide phosphate-binding region:ATP	13	5.05837	0.608754	91662, 8566, 2710, 8711, 2712, 51202, 4261, 7048, 4145, 4067, 10783, 3932, 114548	251	962	19113	1.02902	1	0.999997	100
GOTERM_BP_FAT	GO:0043434~response to peptide hormone stimulus	3	1.16732	0.675634	6774, 9021, 4067	204	154	13528	1.29183	1	0.993116	100
UP_SEQ_FEATURE	domain:Protein kinase	6	2.33463	0.73773	8711, 4145, 7048, 3932, 10783, 4067	251	469	19113	0.974167	1	1	100
INTERPRO	IPR000719:Protein kinase, core	6	2.33463	0.793322	8711, 4145, 7048, 3932, 10783, 4067	232	476	16659	0.905118	1	0.999999	100
INTERPRO	IPR017441:Protein kinase, ATP binding site	5	1.94553	0.879528	8711, 4145, 3932, 10783, 4067	232	455	16659	0.789077	1	1	100
Annotation Cluster 57	Enrichment Score: 0.7617373851900554
Category	Term	Count	%	PValue	Genes	List Total	Pop Hits	Pop Total	Fold Enrichment	Bonferroni	Benjamini	FDR
GOTERM_BP_FAT	GO:0042254~ribosome biogenesis	6	2.33463	0.0367161	2091, 10885, 11157, 51154, 705, 27292	204	122	13528	3.26133	1	0.362676	46.7862
GOTERM_BP_FAT	GO:0022613~ribonucleoprotein complex biogenesis	7	2.72374	0.0541733	2091, 10885, 79084, 11157, 51154, 705, 27292	204	180	13528	2.57887	1	0.446267	60.9092
GOTERM_BP_FAT	GO:0008033~tRNA processing	4	1.55642	0.10599	2091, 11157, 16, 4234	204	76	13528	3.4902	1	0.623031	84.8847
GOTERM_BP_FAT	GO:0034470~ncRNA processing	6	2.33463	0.15048	2091, 10885, 11157, 16, 4234, 27292	204	187	13528	2.12771	1	0.722525	93.6093
GOTERM_BP_FAT	GO:0006364~rRNA processing	4	1.55642	0.160166	2091, 10885, 11157, 27292	204	92	13528	2.88321	1	0.736863	94.733
SP_PIR_KEYWORDS	rna-binding	11	4.28016	0.167066	2091, 27341, 3182, 51202, 55131, 10146, 11157, 23082, 16, 4234, 27292	251	540	19235	1.56105	1	0.682901	91.6392
GOTERM_BP_FAT	GO:0016072~rRNA metabolic process	4	1.55642	0.174834	2091, 10885, 11157, 27292	204	96	13528	2.76307	1	0.757976	96.0869
SP_PIR_KEYWORDS	rrna processing	3	1.16732	0.18801	2091, 11157, 27292	251	61	19235	3.76886	1	0.691328	94.083
GOTERM_BP_FAT	GO:0006399~tRNA metabolic process	4	1.55642	0.260786	2091, 11157, 16, 4234	204	118	13528	2.24792	1	0.858905	99.3878
GOTERM_BP_FAT	GO:0034660~ncRNA metabolic process	6	2.33463	0.263653	2091, 10885, 11157, 16, 4234, 27292	204	230	13528	1.72992	1	0.861373	99.4267
GOTERM_MF_FAT	GO:0003723~RNA binding	12	4.66926	0.524446	811, 2091, 27341, 3182, 51202, 55131, 10146, 11157, 23082, 16, 4234, 27292	197	718	12983	1.10145	1	0.994728	99.9977
GOTERM_BP_FAT	GO:0006396~RNA processing	8	3.11284	0.718594	2091, 10885, 79084, 55131, 11157, 16, 4234, 27292	204	547	13528	0.969853	1	0.995996	100
Annotation Cluster 58	Enrichment Score: 0.7617362404642744
Category	Term	Count	%	PValue	Genes	List Total	Pop Hits	Pop Total	Fold Enrichment	Bonferroni	Benjamini	FDR
GOTERM_MF_FAT	GO:0019842~vitamin binding	5	1.94553	0.13384	8566, 6947, 55214, 113675, 3067	197	130	12983	2.53475	1	0.906147	87.3261
GOTERM_MF_FAT	GO:0048037~cofactor binding	7	2.72374	0.17453	8566, 7358, 113675, 3067, 2639, 79689, 874	197	249	12983	1.85271	1	0.94337	93.654
GOTERM_MF_FAT	GO:0070279~vitamin B6 binding	3	1.16732	0.196019	8566, 113675, 3067	197	54	12983	3.66131	1	0.949909	95.6568
GOTERM_MF_FAT	GO:0030170~pyridoxal phosphate binding	3	1.16732	0.196019	8566, 113675, 3067	197	54	12983	3.66131	1	0.949909	95.6568
Annotation Cluster 59	Enrichment Score: 0.7060329321522855
Category	Term	Count	%	PValue	Genes	List Total	Pop Hits	Pop Total	Fold Enrichment	Bonferroni	Benjamini	FDR
GOTERM_BP_FAT	GO:0034976~response to endoplasmic reticulum stress	3	1.16732	0.0919696	120329, 16, 3309	204	34	13528	5.85121	1	0.579691	80.349
GOTERM_BP_FAT	GO:0006984~ER-nuclear signaling pathway	3	1.16732	0.0966155	120329, 16, 3309	204	35	13528	5.68403	1	0.590955	81.9775
GOTERM_BP_FAT	GO:0033554~cellular response to stress	7	2.72374	0.857453	136, 120329, 1462, 16, 3309, 4067, 602	204	566	13528	0.820134	1	0.99968	100
Annotation Cluster 60	Enrichment Score: 0.6995814997506525
Category	Term	Count	%	PValue	Genes	List Total	Pop Hits	Pop Total	Fold Enrichment	Bonferroni	Benjamini	FDR
UP_SEQ_FEATURE	domain:NACHT	3	1.16732	0.038934	91662, 4261, 114548	251	24	19113	9.51843	1	0.845332	45.8851
INTERPRO	IPR007111:NACHT nucleoside triphosphatase	3	1.16732	0.0400096	91662, 4261, 114548	232	23	16659	9.366	1	0.674308	44.6535
UP_SEQ_FEATURE	repeat:LRR 1	8	3.11284	0.12539	91662, 55379, 4261, 671, 126364, 4064, 7097, 114548	251	318	19113	1.91566	1	0.967765	87.4024
UP_SEQ_FEATURE	repeat:LRR 2	8	3.11284	0.127576	91662, 55379, 4261, 671, 126364, 4064, 7097, 114548	251	319	19113	1.90965	1	0.966491	87.8805
SP_PIR_KEYWORDS	leucine-rich repeat	8	3.11284	0.127991	91662, 55379, 4261, 671, 126364, 4064, 7097, 114548	251	322	19235	1.90394	1	0.637044	84.421
UP_SEQ_FEATURE	repeat:LRR 4	6	2.33463	0.235879	91662, 55379, 4261, 4064, 7097, 114548	251	252	19113	1.81303	1	0.997869	98.4391
INTERPRO	IPR001611:Leucine-rich repeat	5	1.94553	0.342323	55379, 4261, 4064, 7097, 114548	232	213	16659	1.68559	1	0.995782	99.7691
UP_SEQ_FEATURE	repeat:LRR 3	6	2.33463	0.353336	91662, 55379, 4261, 4064, 7097, 114548	251	299	19113	1.52804	1	0.999901	99.8818
UP_SEQ_FEATURE	repeat:LRR 5	5	1.94553	0.357462	91662, 55379, 4064, 7097, 114548	251	231	19113	1.64821	1	0.999891	99.893
UP_SEQ_FEATURE	repeat:LRR 7	4	1.55642	0.408777	91662, 4064, 7097, 114548	251	177	19113	1.72085	1	0.999959	99.9704
UP_SEQ_FEATURE	repeat:LRR 6	4	1.55642	0.519759	91662, 4064, 7097, 114548	251	210	19113	1.45043	1	0.999987	99.9988
UP_SEQ_FEATURE	repeat:LRR 8	3	1.16732	0.582754	91662, 4064, 7097	251	149	19113	1.53317	1	0.999996	99.9999
Annotation Cluster 61	Enrichment Score: 0.6809788585500564
Category	Term	Count	%	PValue	Genes	List Total	Pop Hits	Pop Total	Fold Enrichment	Bonferroni	Benjamini	FDR
GOTERM_CC_FAT	GO:0005740~mitochondrial envelope	11	4.28016	0.121955	3954, 1678, 5832, 2710, 126129, 2712, 81894, 2639, 10061, 578, 4067	201	419	12782	1.66948	1	0.790009	81.0822
GOTERM_CC_FAT	GO:0031966~mitochondrial membrane	10	3.89105	0.165215	3954, 1678, 5832, 2710, 126129, 2712, 81894, 2639, 578, 4067	201	394	12782	1.61401	1	0.807353	90.0926
GOTERM_CC_FAT	GO:0005741~mitochondrial outer membrane	4	1.55642	0.166828	2710, 126129, 2712, 578	201	90	12782	2.82631	1	0.798208	90.335
GOTERM_CC_FAT	GO:0031968~organelle outer membrane	4	1.55642	0.222525	2710, 126129, 2712, 578	201	104	12782	2.44585	1	0.871213	96.0143
SP_PIR_KEYWORDS	mitochondrion outer membrane	3	1.16732	0.230813	2710, 126129, 2712	251	70	19235	3.28429	1	0.750197	97.1632
GOTERM_CC_FAT	GO:0019867~outer membrane	4	1.55642	0.239084	2710, 126129, 2712, 578	201	108	12782	2.35526	1	0.874641	96.9744
KEGG_PATHWAY	hsa03320:PPAR signaling pathway	3	1.16732	0.414419	2710, 126129, 2712	105	69	5085	2.10559	1	0.858587	99.7533
Annotation Cluster 62	Enrichment Score: 0.6620932737528519
Category	Term	Count	%	PValue	Genes	List Total	Pop Hits	Pop Total	Fold Enrichment	Bonferroni	Benjamini	FDR
GOTERM_BP_FAT	GO:0042060~wound healing	6	2.33463	0.160005	5359, 7980, 2255, 3998, 7048, 3569	204	191	13528	2.08315	1	0.738062	94.716
GOTERM_BP_FAT	GO:0007596~blood coagulation	4	1.55642	0.197495	5359, 7980, 3998, 3569	204	102	13528	2.60054	1	0.789154	97.5534
GOTERM_BP_FAT	GO:0050817~coagulation	4	1.55642	0.197495	5359, 7980, 3998, 3569	204	102	13528	2.60054	1	0.789154	97.5534
GOTERM_BP_FAT	GO:0007599~hemostasis	4	1.55642	0.22082	5359, 7980, 3998, 3569	204	108	13528	2.45606	1	0.812616	98.5123
GOTERM_BP_FAT	GO:0050878~regulation of body fluid levels	4	1.55642	0.355016	5359, 7980, 3998, 3569	204	141	13528	1.88124	1	0.922606	99.9386
Annotation Cluster 63	Enrichment Score: 0.6357576863409544
Category	Term	Count	%	PValue	Genes	List Total	Pop Hits	Pop Total	Fold Enrichment	Bonferroni	Benjamini	FDR
GOTERM_BP_FAT	GO:0010332~response to gamma radiation	3	1.16732	0.0461144	9021, 6347, 578	204	23	13528	8.64962	1	0.407827	54.896
GOTERM_BP_FAT	GO:0010212~response to ionizing radiation	3	1.16732	0.227268	9021, 6347, 578	204	60	13528	3.31569	1	0.82157	98.7068
GOTERM_BP_FAT	GO:0009628~response to abiotic stimulus	7	2.72374	0.470809	84059, 9021, 6347, 7048, 578, 4067, 602	204	368	13528	1.2614	1	0.964394	99.9978
GOTERM_BP_FAT	GO:0009314~response to radiation	4	1.55642	0.580429	9021, 6347, 578, 602	204	200	13528	1.32627	1	0.985028	100
Annotation Cluster 64	Enrichment Score: 0.6147736894390842
Category	Term	Count	%	PValue	Genes	List Total	Pop Hits	Pop Total	Fold Enrichment	Bonferroni	Benjamini	FDR
GOTERM_BP_FAT	GO:0009112~nucleobase metabolic process	4	1.55642	0.00472538	353, 790, 978, 5471	204	23	13528	11.5328	0.999679	0.108541	7.67728
GOTERM_BP_FAT	GO:0046112~nucleobase biosynthetic process	3	1.16732	0.0181097	353, 790, 5471	204	14	13528	14.2101	1	0.24974	26.5239
GOTERM_BP_FAT	GO:0044271~nitrogen compound biosynthetic process	11	4.28016	0.0248231	353, 790, 492, 978, 5832, 10312, 5471, 384, 3067, 476, 586	204	325	13528	2.24446	1	0.299303	34.5519
GOTERM_BP_FAT	GO:0034654~nucleobase, nucleoside, nucleotide and nucleic acid biosynthetic process	7	2.72374	0.070866	353, 790, 492, 978, 10312, 5471, 476	204	193	13528	2.40516	1	0.511923	71.0494
GOTERM_BP_FAT	GO:0034404~nucleobase, nucleoside and nucleotide biosynthetic process	7	2.72374	0.070866	353, 790, 492, 978, 10312, 5471, 476	204	193	13528	2.40516	1	0.511923	71.0494
GOTERM_BP_FAT	GO:0009116~nucleoside metabolic process	4	1.55642	0.0713262	353, 978, 5471, 7378	204	64	13528	4.14461	1	0.512268	71.2903
GOTERM_BP_FAT	GO:0009152~purine ribonucleotide biosynthetic process	4	1.55642	0.256742	492, 10312, 5471, 476	204	117	13528	2.26714	1	0.8549	99.3288
GOTERM_BP_FAT	GO:0009260~ribonucleotide biosynthetic process	4	1.55642	0.285206	492, 10312, 5471, 476	204	124	13528	2.13915	1	0.878005	99.6526
GOTERM_BP_FAT	GO:0009165~nucleotide biosynthetic process	5	1.94553	0.305282	790, 492, 10312, 5471, 476	204	186	13528	1.78263	1	0.896227	99.7851
GOTERM_BP_FAT	GO:0009141~nucleoside triphosphate metabolic process	4	1.55642	0.313918	492, 10312, 956, 476	204	131	13528	2.02485	1	0.901518	99.826
GOTERM_BP_FAT	GO:0009150~purine ribonucleotide metabolic process	4	1.55642	0.3427	492, 10312, 5471, 476	204	138	13528	1.92214	1	0.916474	99.9155
GOTERM_BP_FAT	GO:0009259~ribonucleotide metabolic process	4	1.55642	0.379554	492, 10312, 5471, 476	204	147	13528	1.80446	1	0.934709	99.9681
GOTERM_BP_FAT	GO:0006164~purine nucleotide biosynthetic process	4	1.55642	0.383626	492, 10312, 5471, 476	204	148	13528	1.79226	1	0.935947	99.9714
GOTERM_BP_FAT	GO:0006754~ATP biosynthetic process	3	1.16732	0.386974	492, 10312, 476	204	89	13528	2.23529	1	0.93732	99.9739
GOTERM_BP_FAT	GO:0009206~purine ribonucleoside triphosphate biosynthetic process	3	1.16732	0.434045	492, 10312, 476	204	98	13528	2.03001	1	0.953508	99.9932
GOTERM_BP_FAT	GO:0009201~ribonucleoside triphosphate biosynthetic process	3	1.16732	0.439158	492, 10312, 476	204	99	13528	2.00951	1	0.954407	99.9942
GOTERM_BP_FAT	GO:0009145~purine nucleoside triphosphate biosynthetic process	3	1.16732	0.439158	492, 10312, 476	204	99	13528	2.00951	1	0.954407	99.9942
UP_SEQ_FEATURE	metal ion-binding site:Magnesium	3	1.16732	0.449592	492, 5471, 476	251	116	19113	1.96933	1	0.999973	99.9902
GOTERM_BP_FAT	GO:0009142~nucleoside triphosphate biosynthetic process	3	1.16732	0.454344	492, 10312, 476	204	102	13528	1.9504	1	0.959819	99.9963
GOTERM_BP_FAT	GO:0046034~ATP metabolic process	3	1.16732	0.469294	492, 10312, 476	204	105	13528	1.89468	1	0.964594	99.9977
GOTERM_BP_FAT	GO:0009205~purine ribonucleoside triphosphate metabolic process	3	1.16732	0.526568	492, 10312, 476	204	117	13528	1.70035	1	0.976373	99.9997
GOTERM_BP_FAT	GO:0006163~purine nucleotide metabolic process	4	1.55642	0.530957	492, 10312, 5471, 476	204	186	13528	1.4261	1	0.977197	99.9997
GOTERM_BP_FAT	GO:0009199~ribonucleoside triphosphate metabolic process	3	1.16732	0.53115	492, 10312, 476	204	118	13528	1.68594	1	0.97699	99.9997
GOTERM_BP_FAT	GO:0009144~purine nucleoside triphosphate metabolic process	3	1.16732	0.549178	492, 10312, 476	204	122	13528	1.63067	1	0.980405	99.9999
GOTERM_MF_FAT	GO:0022890~inorganic cation transmembrane transporter activity	3	1.16732	0.668418	492, 10312, 476	197	151	12983	1.30934	1	0.998995	100
GOTERM_BP_FAT	GO:0006812~cation transport	8	3.11284	0.729055	492, 6947, 10312, 6355, 81894, 476, 79689, 3932	204	553	13528	0.959331	1	0.996555	100
SP_PIR_KEYWORDS	ion transport	7	2.72374	0.765863	492, 6947, 10312, 81894, 476, 53827, 79689	251	578	19235	0.928087	1	0.992429	100
Annotation Cluster 65	Enrichment Score: 0.6083893447300486
Category	Term	Count	%	PValue	Genes	List Total	Pop Hits	Pop Total	Fold Enrichment	Bonferroni	Benjamini	FDR
GOTERM_BP_FAT	GO:0010033~response to organic substance	19	7.393	0.0236712	3059, 6774, 6401, 1075, 962, 6347, 16, 64581, 7132, 9180, 4261, 120329, 58191, 9021, 7048, 7097, 4067, 3569, 7873	204	721	13528	1.74752	1	0.293666	33.2358
GOTERM_BP_FAT	GO:0042493~response to drug	8	3.11284	0.0444842	6774, 9021, 476, 6347, 7048, 7097, 3932, 4067	204	216	13528	2.45606	1	0.402562	53.5782
GOTERM_BP_FAT	GO:0007259~JAK-STAT cascade	3	1.16732	0.115823	6774, 9021, 6347	204	39	13528	5.10106	1	0.644687	87.4568
GOTERM_BP_FAT	GO:0009408~response to heat	3	1.16732	0.205192	9021, 6347, 4067	204	56	13528	3.55252	1	0.795089	97.9204
GOTERM_BP_FAT	GO:0009991~response to extracellular stimulus	6	2.33463	0.235866	136, 9021, 6347, 7048, 3309, 4067	204	220	13528	1.80856	1	0.832087	98.9292
GOTERM_BP_FAT	GO:0014070~response to organic cyclic substance	4	1.55642	0.272966	6774, 9021, 7048, 4067	204	121	13528	2.19219	1	0.867311	99.5374
GOTERM_BP_FAT	GO:0048545~response to steroid hormone stimulus	5	1.94553	0.326203	6774, 9021, 6347, 7048, 3569	204	192	13528	1.72692	1	0.907986	99.8717
GOTERM_BP_FAT	GO:0009266~response to temperature stimulus	3	1.16732	0.354667	9021, 6347, 4067	204	83	13528	2.39688	1	0.923042	99.938
GOTERM_BP_FAT	GO:0009719~response to endogenous stimulus	8	3.11284	0.405936	3059, 6774, 9021, 6347, 7048, 16, 4067, 3569	204	405	13528	1.3099	1	0.944934	99.9847
GOTERM_BP_FAT	GO:0043627~response to estrogen stimulus	3	1.16732	0.469294	6774, 9021, 7048	204	105	13528	1.89468	1	0.964594	99.9977
GOTERM_BP_FAT	GO:0009628~response to abiotic stimulus	7	2.72374	0.470809	84059, 9021, 6347, 7048, 578, 4067, 602	204	368	13528	1.2614	1	0.964394	99.9978
GOTERM_BP_FAT	GO:0009725~response to hormone stimulus	7	2.72374	0.472016	3059, 6774, 9021, 6347, 7048, 4067, 3569	204	367	13528	1.26484	1	0.964453	99.9979
GOTERM_BP_FAT	GO:0031667~response to nutrient levels	4	1.55642	0.569731	9021, 6347, 7048, 3309	204	197	13528	1.34647	1	0.983865	99.9999
GOTERM_BP_FAT	GO:0043434~response to peptide hormone stimulus	3	1.16732	0.675634	6774, 9021, 4067	204	154	13528	1.29183	1	0.993116	100
Annotation Cluster 66	Enrichment Score: 0.5782740040012581
Category	Term	Count	%	PValue	Genes	List Total	Pop Hits	Pop Total	Fold Enrichment	Bonferroni	Benjamini	FDR
KEGG_PATHWAY	hsa04630:Jak-STAT signaling pathway	7	2.72374	0.0967011	3598, 9180, 6774, 9021, 3460, 3569, 3558	105	155	5085	2.1871	0.999979	0.469609	68.0564
GOTERM_MF_FAT	GO:0004896~cytokine receptor activity	3	1.16732	0.201523	3598, 9180, 3460	197	55	12983	3.59474	1	0.950447	96.0652
INTERPRO	IPR008957:Fibronectin, type III-like fold	5	1.94553	0.25228	3598, 5793, 9180, 5803, 3460	232	184	16659	1.95125	1	0.983454	98.5182
UP_SEQ_FEATURE	domain:Fibronectin type-III 2	3	1.16732	0.509048	3598, 9180, 3460	251	130	19113	1.75725	1	0.999988	99.9983
UP_SEQ_FEATURE	domain:Fibronectin type-III 1	3	1.16732	0.513133	3598, 9180, 3460	251	131	19113	1.74383	1	0.999987	99.9985
Annotation Cluster 67	Enrichment Score: 0.5497977548890046
Category	Term	Count	%	PValue	Genes	List Total	Pop Hits	Pop Total	Fold Enrichment	Bonferroni	Benjamini	FDR
UP_SEQ_FEATURE	domain:Peptidase S1	4	1.55642	0.161848	400668, 715, 1506, 51279	251	106	19113	2.87349	1	0.985985	93.4784
INTERPRO	IPR001314:Peptidase S1A, chymotrypsin	4	1.55642	0.175357	400668, 715, 1506, 51279	232	104	16659	2.76177	1	0.948187	93.878
INTERPRO	IPR018114:Peptidase S1/S6, chymotrypsin/Hap, active site	4	1.55642	0.178798	400668, 715, 1506, 51279	232	105	16659	2.73547	1	0.947024	94.2378
INTERPRO	IPR001254:Peptidase S1 and S6, chymotrypsin/Hap	4	1.55642	0.217755	400668, 715, 1506, 51279	232	116	16659	2.47607	1	0.97159	97.1503
SMART	SM00020:Tryp_SPc	4	1.55642	0.217799	400668, 715, 1506, 51279	127	116	9079	2.46511	1	0.823961	93.4212
SP_PIR_KEYWORDS	Serine protease	4	1.55642	0.260076	400668, 715, 1506, 51279	251	136	19235	2.25393	1	0.77621	98.3245
GOTERM_MF_FAT	GO:0004252~serine-type endopeptidase activity	4	1.55642	0.411694	400668, 715, 1506, 51279	197	154	12983	1.71178	1	0.987321	99.9513
UP_SEQ_FEATURE	active site:Charge relay system	4	1.55642	0.473505	400668, 715, 1506, 51279	251	196	19113	1.55403	1	0.999981	99.9951
GOTERM_MF_FAT	GO:0008236~serine-type peptidase activity	4	1.55642	0.506033	400668, 715, 1506, 51279	197	178	12983	1.48098	1	0.995678	99.996
GOTERM_MF_FAT	GO:0017171~serine hydrolase activity	4	1.55642	0.51455	400668, 715, 1506, 51279	197	180	12983	1.46452	1	0.995882	99.9969
Annotation Cluster 68	Enrichment Score: 0.533249577424624
Category	Term	Count	%	PValue	Genes	List Total	Pop Hits	Pop Total	Fold Enrichment	Bonferroni	Benjamini	FDR
GOTERM_CC_FAT	GO:0005740~mitochondrial envelope	11	4.28016	0.121955	3954, 1678, 5832, 2710, 126129, 2712, 81894, 2639, 10061, 578, 4067	201	419	12782	1.66948	1	0.790009	81.0822
GOTERM_CC_FAT	GO:0044429~mitochondrial part	14	5.44747	0.141027	2710, 126129, 2712, 2639, 1678, 3954, 55379, 5832, 81894, 51258, 10061, 84532, 578, 4067	201	595	12782	1.49628	1	0.764058	85.7186
GOTERM_CC_FAT	GO:0031966~mitochondrial membrane	10	3.89105	0.165215	3954, 1678, 5832, 2710, 126129, 2712, 81894, 2639, 578, 4067	201	394	12782	1.61401	1	0.807353	90.0926
SP_PIR_KEYWORDS	mitochondrion	15	5.83658	0.19615	3059, 2710, 126129, 10797, 2712, 384, 2639, 91942, 1678, 3954, 5832, 81894, 51258, 84532, 5699	251	832	19235	1.38161	1	0.696368	94.8394
GOTERM_CC_FAT	GO:0031967~organelle envelope	13	5.05837	0.264987	2710, 126129, 2712, 9536, 2639, 3954, 1678, 23468, 5832, 81894, 10061, 578, 4067	201	620	12782	1.33338	1	0.880815	98.058
GOTERM_CC_FAT	GO:0031975~envelope	13	5.05837	0.268513	2710, 126129, 2712, 9536, 2639, 3954, 1678, 23468, 5832, 81894, 10061, 578, 4067	201	622	12782	1.32909	1	0.877147	98.174
GOTERM_CC_FAT	GO:0005739~mitochondrion	19	7.393	0.436686	3059, 2710, 126129, 10797, 2712, 10328, 384, 2639, 91942, 1678, 3954, 55379, 5832, 51258, 81894, 578, 10061, 84532, 4067	201	1087	12782	1.11154	1	0.965098	99.9356
SP_PIR_KEYWORDS	mitochondrion inner membrane	4	1.55642	0.460735	3954, 1678, 5832, 81894	251	193	19235	1.58826	1	0.923506	99.9771
GOTERM_CC_FAT	GO:0005743~mitochondrial inner membrane	6	2.33463	0.524666	3954, 1678, 5832, 81894, 2639, 4067	201	306	12782	1.2469	1	0.982357	99.9927
GOTERM_CC_FAT	GO:0031090~organelle membrane	18	7.00389	0.552345	22822, 27090, 2710, 126129, 3290, 10952, 2712, 3998, 2639, 3309, 1678, 3954, 6238, 5832, 81894, 3108, 578, 4067	201	1096	12782	1.04439	1	0.984467	99.9966
GOTERM_CC_FAT	GO:0019866~organelle inner membrane	6	2.33463	0.589132	3954, 1678, 5832, 81894, 2639, 4067	201	329	12782	1.15973	1	0.987829	99.9989
Annotation Cluster 69	Enrichment Score: 0.4997323374169343
Category	Term	Count	%	PValue	Genes	List Total	Pop Hits	Pop Total	Fold Enrichment	Bonferroni	Benjamini	FDR
SP_PIR_KEYWORDS	Signal transduction inhibitor	3	1.16732	0.079449	5996, 5999, 9021	251	36	19235	6.38612	1	0.498006	67.4964
GOTERM_BP_FAT	GO:0009968~negative regulation of signal transduction	5	1.94553	0.430915	811, 5996, 91662, 5999, 9021	204	221	13528	1.50031	1	0.952567	99.9926
GOTERM_BP_FAT	GO:0010648~negative regulation of cell communication	5	1.94553	0.510753	811, 5996, 91662, 5999, 9021	204	248	13528	1.33697	1	0.973599	99.9994
GOTERM_MF_FAT	GO:0008047~enzyme activator activity	6	2.33463	0.573297	5996, 91662, 5999, 2919, 9535, 3558	197	335	12983	1.18036	1	0.996605	99.9995
Annotation Cluster 70	Enrichment Score: 0.47350666655016754
Category	Term	Count	%	PValue	Genes	List Total	Pop Hits	Pop Total	Fold Enrichment	Bonferroni	Benjamini	FDR
GOTERM_MF_FAT	GO:0001882~nucleoside binding	31	12.0623	0.130997	91662, 3112, 51202, 16, 79689, 84172, 7048, 3108, 84532, 10061, 114548, 8566, 978, 8711, 2710, 2712, 956, 476, 2639, 26278, 3309, 353, 790, 492, 5832, 4261, 4145, 10146, 4067, 10783, 3932	197	1612	12983	1.26738	1	0.908533	86.7146
SP_PIR_KEYWORDS	atp-binding	23	8.94942	0.142524	91662, 8566, 8711, 2710, 51202, 2712, 956, 476, 16, 3309, 790, 492, 5832, 4261, 10146, 7048, 4145, 84532, 10061, 3932, 10783, 4067, 114548	251	1326	19235	1.32924	1	0.648292	87.5991
GOTERM_MF_FAT	GO:0030554~adenyl nucleotide binding	29	11.284	0.205244	91662, 3112, 51202, 16, 79689, 7048, 3108, 84532, 10061, 114548, 8566, 8711, 2710, 2712, 956, 476, 2639, 26278, 3309, 353, 790, 492, 5832, 4261, 10146, 4145, 10783, 3932, 4067	197	1577	12983	1.21192	1	0.94953	96.3207
GOTERM_MF_FAT	GO:0001883~purine nucleoside binding	29	11.284	0.229164	91662, 3112, 51202, 16, 79689, 7048, 3108, 84532, 10061, 114548, 8566, 8711, 2710, 2712, 956, 476, 2639, 26278, 3309, 353, 790, 492, 5832, 4261, 10146, 4145, 10783, 3932, 4067	197	1601	12983	1.19376	1	0.949722	97.6288
GOTERM_MF_FAT	GO:0032559~adenyl ribonucleotide binding	27	10.5058	0.251547	91662, 3112, 51202, 16, 7048, 3108, 84532, 10061, 114548, 8566, 8711, 2710, 2712, 956, 476, 26278, 3309, 353, 790, 492, 5832, 4261, 10146, 4145, 3932, 10783, 4067	197	1497	12983	1.18864	1	0.955471	98.4476
GOTERM_MF_FAT	GO:0005524~ATP binding	26	10.1167	0.301438	91662, 3112, 51202, 16, 7048, 3108, 84532, 10061, 114548, 8566, 8711, 2710, 2712, 956, 476, 26278, 3309, 790, 492, 5832, 4261, 10146, 4145, 3932, 10783, 4067	197	1477	12983	1.16012	1	0.969031	99.4242
SP_PIR_KEYWORDS	kinase	11	4.28016	0.412319	8566, 5832, 8711, 2710, 2712, 11217, 4145, 7048, 3932, 10783, 4067	251	688	19235	1.22524	1	0.90856	99.9266
SP_PIR_KEYWORDS	nucleotide-binding	24	9.33852	0.435761	91662, 8566, 8711, 2710, 55303, 51202, 2712, 956, 476, 16, 3309, 790, 492, 5832, 4261, 10146, 7048, 4145, 84532, 10061, 3932, 10783, 4067, 114548	251	1686	19235	1.09087	1	0.921206	99.9577
GOTERM_MF_FAT	GO:0000166~nucleotide binding	35	13.6187	0.521711	91662, 3112, 51202, 16, 79689, 7358, 55131, 7048, 3108, 84532, 10061, 114548, 8566, 8711, 2710, 55303, 2712, 956, 476, 2639, 26278, 3309, 353, 790, 492, 5832, 3182, 4261, 4145, 10146, 874, 23082, 4067, 10783, 3932	197	2245	12983	1.02745	1	0.994909	99.9975
GOTERM_MF_FAT	GO:0017076~purine nucleotide binding	30	11.6732	0.527613	91662, 3112, 51202, 16, 79689, 7048, 3108, 84532, 10061, 114548, 8566, 8711, 2710, 55303, 2712, 956, 476, 2639, 26278, 3309, 353, 790, 492, 5832, 4261, 10146, 4145, 10783, 3932, 4067	197	1918	12983	1.03082	1	0.994582	99.9979
GOTERM_MF_FAT	GO:0032553~ribonucleotide binding	28	10.8949	0.590446	91662, 3112, 51202, 16, 7048, 3108, 84532, 10061, 114548, 8566, 8711, 2710, 55303, 2712, 956, 476, 26278, 3309, 353, 790, 492, 5832, 4261, 10146, 4145, 3932, 10783, 4067	197	1836	12983	1.00507	1	0.997205	99.9997
GOTERM_MF_FAT	GO:0032555~purine ribonucleotide binding	28	10.8949	0.590446	91662, 3112, 51202, 16, 7048, 3108, 84532, 10061, 114548, 8566, 8711, 2710, 55303, 2712, 956, 476, 26278, 3309, 353, 790, 492, 5832, 4261, 10146, 4145, 3932, 10783, 4067	197	1836	12983	1.00507	1	0.997205	99.9997
UP_SEQ_FEATURE	nucleotide phosphate-binding region:ATP	13	5.05837	0.608754	91662, 8566, 2710, 8711, 2712, 51202, 4261, 7048, 4145, 4067, 10783, 3932, 114548	251	962	19113	1.02902	1	0.999997	100
Annotation Cluster 71	Enrichment Score: 0.4401920644316793
Category	Term	Count	%	PValue	Genes	List Total	Pop Hits	Pop Total	Fold Enrichment	Bonferroni	Benjamini	FDR
GOTERM_BP_FAT	GO:0000060~protein import into nucleus, translocation	3	1.16732	0.0919696	2255, 10952, 602	204	34	13528	5.85121	1	0.579691	80.349
GOTERM_BP_FAT	GO:0015031~protein transport	16	6.22568	0.171678	811, 10952, 3998, 94120, 972, 1678, 6238, 2255, 11230, 29098, 2206, 3108, 4067, 29886, 114548, 602	204	762	13528	1.39241	1	0.752566	95.8268
GOTERM_BP_FAT	GO:0045184~establishment of protein localization	16	6.22568	0.180366	811, 10952, 3998, 94120, 972, 1678, 6238, 2255, 11230, 29098, 2206, 3108, 4067, 29886, 114548, 602	204	769	13528	1.37974	1	0.765307	96.5066
GOTERM_BP_FAT	GO:0017038~protein import	4	1.55642	0.313918	1678, 2255, 10952, 602	204	131	13528	2.02485	1	0.901518	99.826
GOTERM_BP_FAT	GO:0008104~protein localization	16	6.22568	0.345646	811, 10952, 3998, 94120, 972, 1678, 6238, 2255, 11230, 29098, 2206, 3108, 4067, 29886, 114548, 602	204	882	13528	1.20297	1	0.91724	99.9217
GOTERM_BP_FAT	GO:0006606~protein import into nucleus	3	1.16732	0.370902	2255, 10952, 602	204	86	13528	2.31327	1	0.93184	99.9597
GOTERM_BP_FAT	GO:0033365~protein localization in organelle	4	1.55642	0.375476	1678, 2255, 10952, 602	204	146	13528	1.81681	1	0.934053	99.9644
GOTERM_BP_FAT	GO:0051170~nuclear import	3	1.16732	0.381636	2255, 10952, 602	204	88	13528	2.2607	1	0.935358	99.9698
GOTERM_BP_FAT	GO:0006605~protein targeting	5	1.94553	0.405799	1678, 811, 2255, 10952, 602	204	215	13528	1.54218	1	0.945387	99.9846
GOTERM_BP_FAT	GO:0034504~protein localization in nucleus	3	1.16732	0.413351	2255, 10952, 602	204	94	13528	2.1164	1	0.947651	99.9876
GOTERM_BP_FAT	GO:0006913~nucleocytoplasmic transport	4	1.55642	0.415764	811, 2255, 10952, 602	204	156	13528	1.70035	1	0.948334	99.9884
GOTERM_BP_FAT	GO:0051169~nuclear transport	4	1.55642	0.421523	811, 2255, 10952, 602	204	158	13528	1.67883	1	0.9506	99.9902
GOTERM_BP_FAT	GO:0006886~intracellular protein transport	7	2.72374	0.493129	1678, 811, 2255, 10952, 94120, 972, 602	204	374	13528	1.24117	1	0.970012	99.9989
GOTERM_BP_FAT	GO:0034613~cellular protein localization	7	2.72374	0.585	1678, 811, 2255, 10952, 94120, 972, 602	204	411	13528	1.12943	1	0.985279	100
GOTERM_BP_FAT	GO:0070727~cellular macromolecule localization	7	2.72374	0.592134	1678, 811, 2255, 10952, 94120, 972, 602	204	414	13528	1.12125	1	0.986123	100
SP_PIR_KEYWORDS	protein transport	7	2.72374	0.605592	1678, 6238, 10952, 3998, 11230, 29098, 29886	251	485	19235	1.10605	1	0.966778	99.9997
GOTERM_BP_FAT	GO:0046907~intracellular transport	10	3.89105	0.658063	1678, 811, 2255, 10952, 3998, 94120, 578, 972, 30835, 602	204	657	13528	1.00934	1	0.991835	100
Annotation Cluster 72	Enrichment Score: 0.4315531146502202
Category	Term	Count	%	PValue	Genes	List Total	Pop Hits	Pop Total	Fold Enrichment	Bonferroni	Benjamini	FDR
SP_PIR_KEYWORDS	rna-binding	11	4.28016	0.167066	2091, 27341, 3182, 51202, 55131, 10146, 11157, 23082, 16, 4234, 27292	251	540	19235	1.56105	1	0.682901	91.6392
INTERPRO	IPR000504:RNA recognition motif, RNP-1	5	1.94553	0.331545	27341, 3182, 55131, 10146, 23082	232	211	16659	1.70156	1	0.995443	99.7078
SMART	SM00360:RRM	5	1.94553	0.336353	27341, 3182, 55131, 10146, 23082	127	211	9079	1.69403	1	0.933199	98.935
UP_SEQ_FEATURE	domain:RRM	3	1.16732	0.462678	27341, 10146, 23082	251	119	19113	1.91968	1	0.999978	99.9933
GOTERM_MF_FAT	GO:0003723~RNA binding	12	4.66926	0.524446	811, 2091, 27341, 3182, 51202, 55131, 10146, 11157, 23082, 16, 4234, 27292	197	718	12983	1.10145	1	0.994728	99.9977
INTERPRO	IPR012677:Nucleotide-binding, alpha-beta plait	4	1.55642	0.569478	3182, 55131, 10146, 23082	232	213	16659	1.34847	1	0.999895	99.9995
Annotation Cluster 73	Enrichment Score: 0.40414348723343424
Category	Term	Count	%	PValue	Genes	List Total	Pop Hits	Pop Total	Fold Enrichment	Bonferroni	Benjamini	FDR
INTERPRO	IPR008957:Fibronectin, type III-like fold	5	1.94553	0.25228	3598, 5793, 9180, 5803, 3460	232	184	16659	1.95125	1	0.983454	98.5182
INTERPRO	IPR003961:Fibronectin, type III	4	1.55642	0.49245	5793, 9180, 5803, 3460	232	190	16659	1.51171	1	0.999679	99.9946
SMART	SM00060:FN3	4	1.55642	0.493542	5793, 9180, 5803, 3460	127	190	9079	1.50501	1	0.980972	99.9467
Annotation Cluster 74	Enrichment Score: 0.3540428375033767
Category	Term	Count	%	PValue	Genes	List Total	Pop Hits	Pop Total	Fold Enrichment	Bonferroni	Benjamini	FDR
INTERPRO	IPR018097:EGF-like calcium-binding, conserved site	3	1.16732	0.385316	715, 4052, 1462	232	96	16659	2.24394	1	0.997638	99.9133
INTERPRO	IPR001881:EGF-like calcium-binding	3	1.16732	0.385316	715, 4052, 1462	232	96	16659	2.24394	1	0.997638	99.9133
SMART	SM00179:EGF_CA	3	1.16732	0.385992	715, 4052, 1462	127	96	9079	2.23401	1	0.951098	99.5499
INTERPRO	IPR000152:EGF-type aspartate/asparagine hydroxylation conserved site	3	1.16732	0.390232	715, 4052, 1462	232	97	16659	2.22081	1	0.997534	99.9228
SP_PIR_KEYWORDS	egf-like domain	4	1.55642	0.577203	715, 6401, 4052, 1462	251	230	19235	1.33276	1	0.964326	99.9992
INTERPRO	IPR013032:EGF-like region, conserved site	5	1.94553	0.581941	3689, 715, 6401, 4052, 1462	232	293	16659	1.22536	1	0.999867	99.9997
Annotation Cluster 75	Enrichment Score: 0.3402397542515171
Category	Term	Count	%	PValue	Genes	List Total	Pop Hits	Pop Total	Fold Enrichment	Bonferroni	Benjamini	FDR
GOTERM_BP_FAT	GO:0015837~amine transport	4	1.55642	0.260786	6505, 11230, 124935, 4067	204	118	13528	2.24792	1	0.858905	99.3878
GOTERM_BP_FAT	GO:0006865~amino acid transport	3	1.16732	0.392292	6505, 11230, 124935	204	90	13528	2.21046	1	0.939774	99.9775
GOTERM_BP_FAT	GO:0046942~carboxylic acid transport	3	1.16732	0.650664	6505, 11230, 124935	204	147	13528	1.35334	1	0.991344	100
GOTERM_BP_FAT	GO:0015849~organic acid transport	3	1.16732	0.654322	6505, 11230, 124935	204	148	13528	1.3442	1	0.991534	100
Annotation Cluster 76	Enrichment Score: 0.3376065249679344
Category	Term	Count	%	PValue	Genes	List Total	Pop Hits	Pop Total	Fold Enrichment	Bonferroni	Benjamini	FDR
INTERPRO	IPR016040:NAD(P)-binding domain	5	1.94553	0.155579	7358, 3290, 10797, 79689, 874	232	150	16659	2.39353	1	0.947261	91.3698
GOTERM_MF_FAT	GO:0048037~cofactor binding	7	2.72374	0.17453	8566, 7358, 113675, 3067, 2639, 79689, 874	197	249	12983	1.85271	1	0.94337	93.654
GOTERM_MF_FAT	GO:0050662~coenzyme binding	4	1.55642	0.517235	7358, 2639, 79689, 874	197	181	12983	1.45643	1	0.995707	99.9972
SP_PIR_KEYWORDS	oxidoreductase	8	3.11284	0.598542	5832, 55214, 7358, 3290, 10797, 2639, 79689, 874	251	562	19235	1.09087	1	0.967116	99.9996
SP_PIR_KEYWORDS	nadp	3	1.16732	0.604305	5832, 3290, 874	251	156	19235	1.47372	1	0.967623	99.9997
GOTERM_MF_FAT	GO:0009055~electron carrier activity	4	1.55642	0.652096	7358, 2639, 79689, 91942	197	221	12983	1.19282	1	0.998753	100
SP_PIR_KEYWORDS	nad	3	1.16732	0.707162	7358, 10797, 79689	251	189	19235	1.2164	1	0.987103	100
GOTERM_BP_FAT	GO:0055114~oxidation reduction	8	3.11284	0.850074	5832, 55214, 7358, 3290, 10797, 2639, 79689, 874	204	639	13528	0.830219	1	0.999628	100
Annotation Cluster 77	Enrichment Score: 0.33566062166186306
Category	Term	Count	%	PValue	Genes	List Total	Pop Hits	Pop Total	Fold Enrichment	Bonferroni	Benjamini	FDR
GOTERM_MF_FAT	GO:0016791~phosphatase activity	6	2.33463	0.321813	5793, 5803, 9200, 57103, 476, 3932	197	249	12983	1.58804	1	0.973205	99.6237
INTERPRO	IPR016130:Protein-tyrosine phosphatase, active site	3	1.16732	0.350461	5793, 5803, 9200	232	89	16659	2.42043	1	0.995887	99.8072
GOTERM_MF_FAT	GO:0004721~phosphoprotein phosphatase activity	4	1.55642	0.455933	5793, 5803, 9200, 3932	197	165	12983	1.59766	1	0.99217	99.9842
GOTERM_MF_FAT	GO:0004725~protein tyrosine phosphatase activity	3	1.16732	0.467492	5793, 5803, 9200	197	104	12983	1.90106	1	0.992854	99.9884
GOTERM_BP_FAT	GO:0006470~protein amino acid dephosphorylation	3	1.16732	0.596219	5793, 5803, 9200	204	133	13528	1.4958	1	0.98645	100
GOTERM_BP_FAT	GO:0016311~dephosphorylation	3	1.16732	0.675634	5793, 5803, 9200	204	154	13528	1.29183	1	0.993116	100
Annotation Cluster 78	Enrichment Score: 0.32810838919543833
Category	Term	Count	%	PValue	Genes	List Total	Pop Hits	Pop Total	Fold Enrichment	Bonferroni	Benjamini	FDR
GOTERM_BP_FAT	GO:0044057~regulation of system process	8	3.11284	0.183043	6286, 136, 8553, 384, 476, 6347, 7170, 3558	204	309	13528	1.71686	1	0.769388	96.6941
GOTERM_BP_FAT	GO:0050804~regulation of synaptic transmission	3	1.16732	0.608396	6286, 8553, 6347	204	136	13528	1.4628	1	0.987542	100
GOTERM_BP_FAT	GO:0051969~regulation of transmission of nerve impulse	3	1.16732	0.650664	6286, 8553, 6347	204	147	13528	1.35334	1	0.991344	100
GOTERM_BP_FAT	GO:0031644~regulation of neurological system process	3	1.16732	0.672157	6286, 8553, 6347	204	153	13528	1.30027	1	0.992876	100
Annotation Cluster 79	Enrichment Score: 0.3232801610827314
Category	Term	Count	%	PValue	Genes	List Total	Pop Hits	Pop Total	Fold Enrichment	Bonferroni	Benjamini	FDR
GOTERM_BP_FAT	GO:0015674~di-, tri-valent inorganic cation transport	6	2.33463	0.125608	492, 6947, 6355, 81894, 79689, 3932	204	176	13528	2.2607	1	0.674613	89.603
GOTERM_BP_FAT	GO:0000041~transition metal ion transport	3	1.16732	0.288515	6947, 81894, 79689	204	71	13528	2.80199	1	0.880568	99.6787
GOTERM_BP_FAT	GO:0006811~ion transport	12	4.66926	0.607366	492, 6947, 10312, 6355, 6505, 11230, 81894, 476, 53827, 5172, 79689, 3932	204	768	13528	1.03615	1	0.987539	100
GOTERM_BP_FAT	GO:0006816~calcium ion transport	3	1.16732	0.631914	492, 6355, 3932	204	142	13528	1.40099	1	0.989686	100
GOTERM_BP_FAT	GO:0030001~metal ion transport	7	2.72374	0.702803	492, 6947, 6355, 81894, 476, 79689, 3932	204	465	13528	0.998271	1	0.995058	100
GOTERM_BP_FAT	GO:0006812~cation transport	8	3.11284	0.729055	492, 6947, 10312, 6355, 81894, 476, 79689, 3932	204	553	13528	0.959331	1	0.996555	100
SP_PIR_KEYWORDS	ion transport	7	2.72374	0.765863	492, 6947, 10312, 81894, 476, 53827, 79689	251	578	19235	0.928087	1	0.992429	100
Annotation Cluster 80	Enrichment Score: 0.3149620119504823
Category	Term	Count	%	PValue	Genes	List Total	Pop Hits	Pop Total	Fold Enrichment	Bonferroni	Benjamini	FDR
GOTERM_BP_FAT	GO:0045765~regulation of angiogenesis	6	2.33463	0.00251459	136, 407977, 112744, 3569, 23576, 7132	204	63	13528	6.31559	0.98609	0.0666303	4.15718
GOTERM_BP_FAT	GO:0031328~positive regulation of cellular biosynthetic process	15	5.83658	0.14944	3662, 811, 6774, 136, 940, 84433, 23576, 7132, 3182, 4261, 5806, 112744, 3569, 602, 3558	204	685	13528	1.45213	1	0.721496	93.4761
GOTERM_BP_FAT	GO:0009891~positive regulation of biosynthetic process	15	5.83658	0.161545	3662, 811, 6774, 136, 940, 84433, 23576, 7132, 3182, 4261, 5806, 112744, 3569, 602, 3558	204	695	13528	1.43123	1	0.738573	94.8769
INTERPRO	IPR004827:Basic-leucine zipper (bZIP) transcription factor	3	1.16732	0.167209	7494, 55509, 10538	232	53	16659	4.06449	1	0.949447	92.9407
SMART	SM00338:BRLZ	3	1.16732	0.167298	7494, 55509, 10538	127	53	9079	4.0465	1	0.77918	86.843
GOTERM_BP_FAT	GO:0051173~positive regulation of nitrogen compound metabolic process	14	5.44747	0.171033	3662, 811, 6774, 136, 23576, 7132, 3182, 4261, 407977, 5806, 3569, 112744, 602, 3558	204	644	13528	1.4416	1	0.752646	95.7716
GOTERM_BP_FAT	GO:0010604~positive regulation of macromolecule metabolic process	17	6.61479	0.216517	3662, 811, 3059, 6774, 940, 6401, 84433, 7132, 3182, 4261, 407977, 112744, 3569, 4067, 5699, 602, 3558	204	857	13528	1.31544	1	0.808082	98.3675
GOTERM_BP_FAT	GO:0010605~negative regulation of macromolecule metabolic process	14	5.44747	0.308904	811, 91662, 6774, 5104, 8553, 23468, 3182, 4261, 7076, 578, 3569, 5699, 602, 3558	204	734	13528	1.26484	1	0.897854	99.8033
GOTERM_BP_FAT	GO:0045944~positive regulation of transcription from RNA polymerase II promoter	8	3.11284	0.317829	3662, 6774, 4261, 112744, 3569, 7132, 3558, 602	204	371	13528	1.42995	1	0.90411	99.842
GOTERM_BP_FAT	GO:0032583~regulation of gene-specific transcription	4	1.55642	0.326254	3662, 3182, 4261, 3569	204	134	13528	1.97951	1	0.907247	99.8719
GOTERM_BP_FAT	GO:0045935~positive regulation of nucleobase, nucleoside, nucleotide and nucleic acid metabolic process	12	4.66926	0.335367	3662, 811, 6774, 3182, 4261, 136, 407977, 112744, 3569, 7132, 3558, 602	204	624	13528	1.27526	1	0.913056	99.8982
UP_SEQ_FEATURE	DNA-binding region:Basic motif	4	1.55642	0.352163	7494, 55509, 10538, 8553	251	161	19113	1.89186	1	0.999919	99.8785
GOTERM_BP_FAT	GO:0010557~positive regulation of macromolecule biosynthetic process	12	4.66926	0.392848	3662, 811, 6774, 3182, 4261, 940, 84433, 112744, 3569, 7132, 3558, 602	204	654	13528	1.21677	1	0.939523	99.9778
UP_SEQ_FEATURE	domain:Leucine-zipper	3	1.16732	0.422898	7494, 55509, 10538	251	110	19113	2.07675	1	0.999968	99.9797
GOTERM_BP_FAT	GO:0045893~positive regulation of transcription, DNA-dependent	9	3.50195	0.425336	3662, 6774, 3182, 4261, 112744, 3569, 7132, 3558, 602	204	477	13528	1.2512	1	0.951421	99.9912
GOTERM_BP_FAT	GO:0051254~positive regulation of RNA metabolic process	9	3.50195	0.434491	3662, 6774, 3182, 4261, 112744, 3569, 7132, 3558, 602	204	481	13528	1.2408	1	0.953253	99.9933
GOTERM_BP_FAT	GO:0031327~negative regulation of cellular biosynthetic process	10	3.89105	0.467255	811, 23468, 91662, 6774, 3182, 4261, 8553, 476, 3569, 602	204	561	13528	1.18206	1	0.964243	99.9976
GOTERM_BP_FAT	GO:0009890~negative regulation of biosynthetic process	10	3.89105	0.492737	811, 23468, 91662, 6774, 3182, 4261, 8553, 476, 3569, 602	204	573	13528	1.15731	1	0.970212	99.9989
GOTERM_BP_FAT	GO:0010558~negative regulation of macromolecule biosynthetic process	9	3.50195	0.580326	811, 23468, 91662, 6774, 3182, 4261, 8553, 3569, 602	204	547	13528	1.09109	1	0.985189	100
GOTERM_BP_FAT	GO:0045941~positive regulation of transcription	9	3.50195	0.615144	3662, 6774, 3182, 4261, 112744, 3569, 7132, 3558, 602	204	564	13528	1.0582	1	0.98823	100
GOTERM_BP_FAT	GO:0045892~negative regulation of transcription, DNA-dependent	6	2.33463	0.621903	811, 23468, 6774, 3182, 4261, 8553	204	356	13528	1.11765	1	0.988754	100
GOTERM_BP_FAT	GO:0051253~negative regulation of RNA metabolic process	6	2.33463	0.636604	811, 23468, 6774, 3182, 4261, 8553	204	362	13528	1.09912	1	0.990029	100
GOTERM_BP_FAT	GO:0010628~positive regulation of gene expression	9	3.50195	0.64842	3662, 6774, 3182, 4261, 112744, 3569, 7132, 3558, 602	204	581	13528	1.02723	1	0.991202	100
GOTERM_BP_FAT	GO:0045934~negative regulation of nucleobase, nucleoside, nucleotide and nucleic acid metabolic process	8	3.11284	0.652349	811, 23468, 978, 6774, 3182, 4261, 8553, 602	204	512	13528	1.03615	1	0.991423	100
GOTERM_BP_FAT	GO:0051172~negative regulation of nitrogen compound metabolic process	8	3.11284	0.666295	811, 23468, 978, 6774, 3182, 4261, 8553, 602	204	519	13528	1.02218	1	0.992488	100
GOTERM_BP_FAT	GO:0016481~negative regulation of transcription	7	2.72374	0.690893	811, 23468, 6774, 3182, 4261, 8553, 602	204	459	13528	1.01132	1	0.994208	100
GOTERM_MF_FAT	GO:0016564~transcription repressor activity	5	1.94553	0.706677	811, 23468, 55509, 4261, 8553	197	316	12983	1.04278	1	0.999436	100
GOTERM_BP_FAT	GO:0010629~negative regulation of gene expression	7	2.72374	0.772644	811, 23468, 6774, 3182, 4261, 8553, 602	204	504	13528	0.921024	1	0.998283	100
GOTERM_BP_FAT	GO:0006357~regulation of transcription from RNA polymerase II promoter	9	3.50195	0.859931	3662, 811, 6774, 4261, 112744, 3569, 7132, 3558, 602	204	727	13528	0.82094	1	0.999697	100
GOTERM_MF_FAT	GO:0008134~transcription factor binding	6	2.33463	0.891437	3662, 55509, 6774, 4261, 79084, 602	197	513	12983	0.770802	1	0.999995	100
SP_PIR_KEYWORDS	activator	5	1.94553	0.909233	3662, 6774, 4261, 23082, 602	251	520	19235	0.73686	1	0.999539	100
GOTERM_BP_FAT	GO:0000122~negative regulation of transcription from RNA polymerase II promoter	3	1.16732	0.911614	811, 6774, 4261	204	266	13528	0.747899	1	0.999941	100
GOTERM_MF_FAT	GO:0016563~transcription activator activity	4	1.55642	0.949781	3662, 6774, 4261, 79084	197	410	12983	0.642961	1	1	100
GOTERM_MF_FAT	GO:0043565~sequence-specific DNA binding	6	2.33463	0.955171	7494, 55509, 6774, 3182, 10538, 4261	197	607	12983	0.651435	1	1	100
GOTERM_MF_FAT	GO:0003700~transcription factor activity	10	3.89105	0.963311	3662, 7494, 55509, 3059, 6774, 3182, 10538, 8553, 7409, 602	197	975	12983	0.675934	1	1	100
GOTERM_MF_FAT	GO:0030528~transcription regulator activity	14	5.44747	0.993334	3662, 811, 7494, 3059, 10538, 6774, 8553, 7409, 23468, 55509, 3182, 4261, 79084, 602	197	1512	12983	0.610218	1	1	100
GOTERM_BP_FAT	GO:0006355~regulation of transcription, DNA-dependent	16	6.22568	0.996668	3662, 811, 7494, 3059, 10538, 6774, 8553, 7132, 23468, 55509, 3182, 4261, 112744, 3569, 602, 3558	204	1773	13528	0.598432	1	1	100
GOTERM_BP_FAT	GO:0051252~regulation of RNA metabolic process	16	6.22568	0.997665	3662, 811, 7494, 3059, 10538, 6774, 8553, 7132, 23468, 55509, 3182, 4261, 112744, 3569, 602, 3558	204	1813	13528	0.585229	1	1	100
GOTERM_BP_FAT	GO:0045449~regulation of transcription	21	8.17121	0.99992	811, 3662, 7494, 3059, 10538, 6774, 8553, 84433, 7132, 23468, 55509, 3182, 2255, 4261, 23082, 7097, 112744, 3569, 3558, 114548, 602	204	2601	13528	0.535405	1	1	100
SP_PIR_KEYWORDS	Transcription	11	4.28016	0.999973	3662, 7494, 55509, 9533, 6774, 10538, 4261, 8553, 84172, 23082, 602	251	2071	19235	0.407034	1	1	100
GOTERM_MF_FAT	GO:0003677~DNA binding	16	6.22568	0.99999	3662, 811, 7494, 3059, 9533, 10538, 6774, 8553, 7409, 55509, 3182, 4261, 84172, 10146, 4005, 602	197	2331	12983	0.452362	1	1	100
SP_PIR_KEYWORDS	transcription regulation	9	3.50195	0.999997	3662, 7494, 55509, 6774, 10538, 4261, 8553, 23082, 602	251	2026	19235	0.340425	1	1	100
GOTERM_BP_FAT	GO:0006350~transcription	12	4.66926	0.999998	3662, 7494, 55509, 9533, 6774, 10538, 4261, 8553, 84172, 11137, 23082, 602	204	2101	13528	0.378755	1	1	100
SP_PIR_KEYWORDS	dna-binding	7	2.72374	0.999999	3662, 7494, 55509, 6774, 10538, 8553, 10146	251	1868	19235	0.28717	1	1	100
Annotation Cluster 81	Enrichment Score: 0.31345508314243975
Category	Term	Count	%	PValue	Genes	List Total	Pop Hits	Pop Total	Fold Enrichment	Bonferroni	Benjamini	FDR
SP_PIR_KEYWORDS	EF hand	3	1.16732	0.183321	6286, 199, 25801	251	60	19235	3.83167	1	0.693667	93.6019
INTERPRO	IPR018249:EF-HAND 2	4	1.55642	0.575573	3954, 6286, 199, 25801	232	215	16659	1.33593	1	0.999892	99.9996
INTERPRO	IPR018247:EF-HAND 1	4	1.55642	0.581866	3954, 6286, 199, 25801	232	217	16659	1.32361	1	0.999889	99.9997
INTERPRO	IPR011992:EF-Hand type	4	1.55642	0.638652	6286, 6774, 199, 25801	232	236	16659	1.21705	1	0.999956	100
UP_SEQ_FEATURE	domain:EF-hand 1	3	1.16732	0.690754	6286, 199, 25801	251	182	19113	1.25518	1	1	100
Annotation Cluster 82	Enrichment Score: 0.3094796505673396
Category	Term	Count	%	PValue	Genes	List Total	Pop Hits	Pop Total	Fold Enrichment	Bonferroni	Benjamini	FDR
SP_PIR_KEYWORDS	mitochondrion	15	5.83658	0.19615	3059, 2710, 126129, 10797, 2712, 384, 2639, 91942, 1678, 3954, 5832, 81894, 51258, 84532, 5699	251	832	19235	1.38161	1	0.696368	94.8394
GOTERM_CC_FAT	GO:0005739~mitochondrion	19	7.393	0.436686	3059, 2710, 126129, 10797, 2712, 10328, 384, 2639, 91942, 1678, 3954, 55379, 5832, 51258, 81894, 578, 10061, 84532, 4067	201	1087	12782	1.11154	1	0.965098	99.9356
UP_SEQ_FEATURE	transit peptide:Mitochondrion	7	2.72374	0.574876	3954, 10797, 384, 51258, 2639, 84532, 91942	251	467	19113	1.1414	1	0.999996	99.9998
SP_PIR_KEYWORDS	transit peptide	7	2.72374	0.587323	3954, 10797, 384, 51258, 2639, 84532, 91942	251	476	19235	1.12696	1	0.966216	99.9994
GOTERM_CC_FAT	GO:0005759~mitochondrial matrix	4	1.55642	0.693356	55379, 51258, 2639, 84532	201	227	12782	1.12056	1	0.994388	100
GOTERM_CC_FAT	GO:0031980~mitochondrial lumen	4	1.55642	0.693356	55379, 51258, 2639, 84532	201	227	12782	1.12056	1	0.994388	100
Annotation Cluster 83	Enrichment Score: 0.30792485702862804
Category	Term	Count	%	PValue	Genes	List Total	Pop Hits	Pop Total	Fold Enrichment	Bonferroni	Benjamini	FDR
GOTERM_BP_FAT	GO:0009100~glycoprotein metabolic process	5	1.94553	0.359641	6388, 22822, 27090, 112744, 4247	204	202	13528	1.64143	1	0.925125	99.9456
GOTERM_BP_FAT	GO:0009101~glycoprotein biosynthetic process	4	1.55642	0.421523	6388, 22822, 27090, 4247	204	158	13528	1.67883	1	0.9506	99.9902
GOTERM_BP_FAT	GO:0070085~glycosylation	3	1.16732	0.575301	6388, 27090, 4247	204	128	13528	1.55423	1	0.984494	99.9999
GOTERM_BP_FAT	GO:0043413~biopolymer glycosylation	3	1.16732	0.575301	6388, 27090, 4247	204	128	13528	1.55423	1	0.984494	99.9999
GOTERM_BP_FAT	GO:0006486~protein amino acid glycosylation	3	1.16732	0.575301	6388, 27090, 4247	204	128	13528	1.55423	1	0.984494	99.9999
Annotation Cluster 84	Enrichment Score: 0.299318870165311
Category	Term	Count	%	PValue	Genes	List Total	Pop Hits	Pop Total	Fold Enrichment	Bonferroni	Benjamini	FDR
GOTERM_BP_FAT	GO:0009108~coenzyme biosynthetic process	3	1.16732	0.277375	8566, 10797, 84532	204	69	13528	2.88321	1	0.871347	99.5825
GOTERM_BP_FAT	GO:0051188~cofactor biosynthetic process	3	1.16732	0.428908	8566, 10797, 84532	204	97	13528	2.05094	1	0.952585	99.9921
GOTERM_BP_FAT	GO:0006732~coenzyme metabolic process	3	1.16732	0.672157	8566, 10797, 84532	204	153	13528	1.30027	1	0.992876	100
GOTERM_BP_FAT	GO:0051186~cofactor metabolic process	3	1.16732	0.794003	8566, 10797, 84532	204	195	13528	1.02021	1	0.998798	100
Annotation Cluster 85	Enrichment Score: 0.27505298476953477
Category	Term	Count	%	PValue	Genes	List Total	Pop Hits	Pop Total	Fold Enrichment	Bonferroni	Benjamini	FDR
GOTERM_BP_FAT	GO:0040008~regulation of growth	7	2.72374	0.405334	978, 8711, 6774, 58191, 9021, 7048, 3558	204	341	13528	1.36128	1	0.945671	99.9844
GOTERM_BP_FAT	GO:0001558~regulation of cell growth	4	1.55642	0.559421	978, 8711, 58191, 3558	204	194	13528	1.36729	1	0.9823	99.9999
GOTERM_BP_FAT	GO:0032535~regulation of cellular component size	5	1.94553	0.583043	978, 8711, 58191, 10677, 3558	204	271	13528	1.2235	1	0.985298	100
GOTERM_BP_FAT	GO:0008361~regulation of cell size	4	1.55642	0.600532	978, 8711, 58191, 3558	204	206	13528	1.28765	1	0.986808	100
Annotation Cluster 86	Enrichment Score: 0.2719523853973435
Category	Term	Count	%	PValue	Genes	List Total	Pop Hits	Pop Total	Fold Enrichment	Bonferroni	Benjamini	FDR
GOTERM_BP_FAT	GO:0030324~lung development	3	1.16732	0.439158	2255, 3290, 7048	204	99	13528	2.00951	1	0.954407	99.9942
GOTERM_BP_FAT	GO:0030323~respiratory tube development	3	1.16732	0.454344	2255, 3290, 7048	204	102	13528	1.9504	1	0.959819	99.9963
GOTERM_BP_FAT	GO:0060541~respiratory system development	3	1.16732	0.483999	2255, 3290, 7048	204	108	13528	1.84205	1	0.968135	99.9986
GOTERM_BP_FAT	GO:0035295~tube development	3	1.16732	0.845941	2255, 3290, 7048	204	220	13528	0.904278	1	0.999599	100
Annotation Cluster 87	Enrichment Score: 0.2666192895639334
Category	Term	Count	%	PValue	Genes	List Total	Pop Hits	Pop Total	Fold Enrichment	Bonferroni	Benjamini	FDR
UP_SEQ_FEATURE	domain:PH	5	1.94553	0.375308	22822, 9046, 54518, 7409, 27128	251	237	19113	1.60649	1	0.999923	99.9307
INTERPRO	IPR001849:Pleckstrin homology	5	1.94553	0.533446	22822, 9046, 54518, 7409, 27128	232	277	16659	1.29614	1	0.999825	99.9984
SMART	SM00233:PH	5	1.94553	0.539351	22822, 9046, 54518, 7409, 27128	127	277	9079	1.2904	1	0.985922	99.9813
INTERPRO	IPR011993:Pleckstrin homology-type	4	1.55642	0.794644	4478, 9046, 54518, 27128	232	303	16659	0.947934	1	0.999998	100
Annotation Cluster 88	Enrichment Score: 0.22784204519330142
Category	Term	Count	%	PValue	Genes	List Total	Pop Hits	Pop Total	Fold Enrichment	Bonferroni	Benjamini	FDR
GOTERM_BP_FAT	GO:0051259~protein oligomerization	5	1.94553	0.269061	978, 6505, 330, 7132, 114548	204	174	13528	1.90557	1	0.863747	99.4937
GOTERM_BP_FAT	GO:0006461~protein complex assembly	8	3.11284	0.638068	811, 978, 6505, 330, 3108, 972, 7132, 114548	204	505	13528	1.05051	1	0.990089	100
GOTERM_BP_FAT	GO:0070271~protein complex biogenesis	8	3.11284	0.638068	811, 978, 6505, 330, 3108, 972, 7132, 114548	204	505	13528	1.05051	1	0.990089	100
GOTERM_BP_FAT	GO:0065003~macromolecular complex assembly	9	3.50195	0.786695	811, 978, 79084, 6505, 330, 3108, 972, 7132, 114548	204	665	13528	0.897479	1	0.998673	100
GOTERM_BP_FAT	GO:0043933~macromolecular complex subunit organization	9	3.50195	0.842168	811, 978, 79084, 6505, 330, 3108, 972, 7132, 114548	204	710	13528	0.840597	1	0.999573	100
Annotation Cluster 89	Enrichment Score: 0.22735835989668007
Category	Term	Count	%	PValue	Genes	List Total	Pop Hits	Pop Total	Fold Enrichment	Bonferroni	Benjamini	FDR
GOTERM_BP_FAT	GO:0007187~G-protein signaling, coupled to cyclic nucleotide second messenger	3	1.16732	0.517313	5996, 136, 6347	204	115	13528	1.72992	1	0.974801	99.9995
GOTERM_BP_FAT	GO:0019935~cyclic-nucleotide-mediated signaling	3	1.16732	0.583761	5996, 136, 6347	204	130	13528	1.53032	1	0.985244	100
GOTERM_BP_FAT	GO:0019932~second-messenger-mediated signaling	4	1.55642	0.688551	5996, 136, 6401, 6347	204	235	13528	1.12874	1	0.99417	100
Annotation Cluster 90	Enrichment Score: 0.22244267196895748
Category	Term	Count	%	PValue	Genes	List Total	Pop Hits	Pop Total	Fold Enrichment	Bonferroni	Benjamini	FDR
GOTERM_BP_FAT	GO:0001568~blood vessel development	5	1.94553	0.500082	2255, 407977, 7048, 578, 4005	204	245	13528	1.35334	1	0.970849	99.9992
GOTERM_BP_FAT	GO:0001944~vasculature development	5	1.94553	0.521883	2255, 407977, 7048, 578, 4005	204	251	13528	1.32099	1	0.975717	99.9996
GOTERM_BP_FAT	GO:0048514~blood vessel morphogenesis	4	1.55642	0.616798	2255, 407977, 7048, 578	204	211	13528	1.25713	1	0.988179	100
GOTERM_BP_FAT	GO:0001525~angiogenesis	3	1.16732	0.654322	2255, 407977, 7048	204	148	13528	1.3442	1	0.991534	100
GOTERM_BP_FAT	GO:0048568~embryonic organ development	3	1.16732	0.733225	2255, 7048, 4005	204	172	13528	1.15663	1	0.996732	100
Annotation Cluster 91	Enrichment Score: 0.1868280670527293
Category	Term	Count	%	PValue	Genes	List Total	Pop Hits	Pop Total	Fold Enrichment	Bonferroni	Benjamini	FDR
GOTERM_CC_FAT	GO:0005730~nucleolus	16	6.22568	0.132367	22822, 2091, 9533, 6774, 9240, 10885, 51202, 79050, 9875, 4478, 23468, 84172, 55131, 51154, 705, 27292	201	698	12782	1.4577	1	0.785955	83.7616
GOTERM_CC_FAT	GO:0031974~membrane-enclosed lumen	29	11.284	0.61425	10130, 2091, 9533, 9240, 6774, 51202, 9536, 23468, 55379, 23753, 84172, 55131, 51258, 51154, 84532, 705, 811, 22822, 10885, 2639, 3309, 79050, 9875, 1678, 790, 4478, 7076, 4067, 27292	201	1856	12782	0.993626	1	0.989162	99.9995
GOTERM_CC_FAT	GO:0043233~organelle lumen	26	10.1167	0.789083	10130, 2091, 9533, 9240, 6774, 51202, 23468, 55379, 23753, 84172, 55131, 51258, 51154, 84532, 705, 811, 22822, 10885, 2639, 3309, 79050, 9875, 790, 4478, 7076, 27292	201	1820	12782	0.908458	1	0.997797	100
GOTERM_CC_FAT	GO:0070013~intracellular organelle lumen	25	9.72763	0.812807	10130, 2091, 9533, 9240, 6774, 51202, 23468, 55379, 23753, 84172, 55131, 51258, 51154, 84532, 705, 811, 22822, 10885, 2639, 3309, 79050, 9875, 790, 4478, 27292	201	1779	12782	0.893649	1	0.998283	100
GOTERM_CC_FAT	GO:0031981~nuclear lumen	17	6.61479	0.952581	22822, 2091, 9533, 6774, 9240, 10885, 51202, 79050, 9875, 790, 4478, 23468, 84172, 55131, 51154, 705, 27292	201	1450	12782	0.745562	1	0.999964	100
GOTERM_CC_FAT	GO:0043232~intracellular non-membrane-bounded organelle	28	10.8949	0.995481	3662, 2091, 9240, 9533, 6774, 54518, 51202, 6401, 10677, 6238, 23468, 55379, 199, 1540, 84172, 55131, 51258, 51154, 705, 22822, 10885, 79050, 9875, 4478, 3932, 4067, 7170, 27292	201	2596	12782	0.685893	1	1	100
GOTERM_CC_FAT	GO:0043228~non-membrane-bounded organelle	28	10.8949	0.995481	3662, 2091, 9240, 9533, 6774, 54518, 51202, 6401, 10677, 6238, 23468, 55379, 199, 1540, 84172, 55131, 51258, 51154, 705, 22822, 10885, 79050, 9875, 4478, 3932, 4067, 7170, 27292	201	2596	12782	0.685893	1	1	100
Annotation Cluster 92	Enrichment Score: 0.18320592152868675
Category	Term	Count	%	PValue	Genes	List Total	Pop Hits	Pop Total	Fold Enrichment	Bonferroni	Benjamini	FDR
INTERPRO	IPR006209:EGF	3	1.16732	0.527948	6401, 4052, 1462	232	127	16659	1.69621	1	0.999835	99.9981
SP_PIR_KEYWORDS	egf-like domain	4	1.55642	0.577203	715, 6401, 4052, 1462	251	230	19235	1.33276	1	0.964326	99.9992
INTERPRO	IPR013032:EGF-like region, conserved site	5	1.94553	0.581941	3689, 715, 6401, 4052, 1462	232	293	16659	1.22536	1	0.999867	99.9997
INTERPRO	IPR000742:EGF-like, type 3	3	1.16732	0.753482	6401, 4052, 1462	232	194	16659	1.1104	1	0.999997	100
INTERPRO	IPR006210:EGF-like	3	1.16732	0.770713	6401, 4052, 1462	232	201	16659	1.07173	1	0.999998	100
SMART	SM00181:EGF	3	1.16732	0.772679	6401, 4052, 1462	127	201	9079	1.06699	1	0.999346	100
Annotation Cluster 93	Enrichment Score: 0.17061658052864692
Category	Term	Count	%	PValue	Genes	List Total	Pop Hits	Pop Total	Fold Enrichment	Bonferroni	Benjamini	FDR
UP_SEQ_FEATURE	repeat:7	3	1.16732	0.504941	6238, 6404, 30835	251	129	19113	1.77087	1	0.999989	99.9981
UP_SEQ_FEATURE	repeat:6	3	1.16732	0.560382	6238, 6404, 30835	251	143	19113	1.5975	1	0.999996	99.9997
UP_SEQ_FEATURE	repeat:5	3	1.16732	0.611266	6238, 6404, 30835	251	157	19113	1.45505	1	0.999997	100
UP_SEQ_FEATURE	repeat:4	3	1.16732	0.690754	6238, 6404, 30835	251	182	19113	1.25518	1	1	100
UP_SEQ_FEATURE	repeat:3	3	1.16732	0.772506	6238, 6404, 30835	251	214	19113	1.06749	1	1	100
UP_SEQ_FEATURE	repeat:1	3	1.16732	0.829694	6238, 6404, 30835	251	243	19113	0.940091	1	1	100
UP_SEQ_FEATURE	repeat:2	3	1.16732	0.834807	6238, 6404, 30835	251	246	19113	0.928627	1	1	100
Annotation Cluster 94	Enrichment Score: 0.16684190972620783
Category	Term	Count	%	PValue	Genes	List Total	Pop Hits	Pop Total	Fold Enrichment	Bonferroni	Benjamini	FDR
UP_SEQ_FEATURE	repeat:WD 5	4	1.55642	0.590333	10885, 79084, 11137, 57705	251	233	19113	1.30725	1	0.999997	99.9999
INTERPRO	IPR019782:WD40 repeat 2	4	1.55642	0.60945	10885, 79084, 11137, 57705	232	226	16659	1.2709	1	0.99992	99.9999
UP_SEQ_FEATURE	repeat:WD 4	4	1.55642	0.640585	10885, 79084, 11137, 57705	251	251	19113	1.2135	1	0.999999	100
INTERPRO	IPR017986:WD40 repeat, region	4	1.55642	0.644307	10885, 79084, 11137, 57705	232	238	16659	1.20682	1	0.999954	100
INTERPRO	IPR019781:WD40 repeat, subgroup	4	1.55642	0.655429	10885, 79084, 11137, 57705	232	242	16659	1.18688	1	0.999959	100
UP_SEQ_FEATURE	repeat:WD 3	4	1.55642	0.676585	10885, 79084, 11137, 57705	251	265	19113	1.14939	1	1	100
UP_SEQ_FEATURE	repeat:WD 2	4	1.55642	0.698292	10885, 79084, 11137, 57705	251	274	19113	1.11164	1	1	100
UP_SEQ_FEATURE	repeat:WD 1	4	1.55642	0.698292	10885, 79084, 11137, 57705	251	274	19113	1.11164	1	1	100
SP_PIR_KEYWORDS	wd repeat	4	1.55642	0.698865	10885, 79084, 11137, 57705	251	276	19235	1.11063	1	0.987018	100
INTERPRO	IPR001680:WD40 repeat	4	1.55642	0.716915	10885, 79084, 11137, 57705	232	266	16659	1.07979	1	0.999992	100
SMART	SM00320:WD40	4	1.55642	0.719402	10885, 79084, 11137, 57705	127	266	9079	1.07501	1	0.998669	99.9999
INTERPRO	IPR019775:WD40 repeat, conserved site	4	1.55642	0.742128	10885, 79084, 11137, 57705	232	277	16659	1.03691	1	0.999996	100
INTERPRO	IPR015943:WD40/YVTN repeat-like	4	1.55642	0.789073	10885, 79084, 11137, 57705	232	300	16659	0.957414	1	0.999999	100
Annotation Cluster 95	Enrichment Score: 0.1591834251603913
Category	Term	Count	%	PValue	Genes	List Total	Pop Hits	Pop Total	Fold Enrichment	Bonferroni	Benjamini	FDR
SP_PIR_KEYWORDS	guanine-nucleotide releasing factor	3	1.16732	0.467993	7409, 29098, 27128	251	121	19235	1.9	1	0.922917	99.981
GOTERM_MF_FAT	GO:0005085~guanyl-nucleotide exchange factor activity	3	1.16732	0.67195	7409, 29098, 27128	197	152	12983	1.30073	1	0.998975	100
GOTERM_MF_FAT	GO:0030695~GTPase regulator activity	6	2.33463	0.734331	5996, 5999, 94120, 7409, 29098, 27128	197	404	12983	0.978766	1	0.99966	100
GOTERM_MF_FAT	GO:0060589~nucleoside-triphosphatase regulator activity	6	2.33463	0.751698	5996, 5999, 94120, 7409, 29098, 27128	197	413	12983	0.957437	1	0.999695	100
GOTERM_MF_FAT	GO:0005083~small GTPase regulator activity	3	1.16732	0.921661	94120, 7409, 27128	197	274	12983	0.721572	1	0.999999	100
Annotation Cluster 96	Enrichment Score: 0.15504633015418703
Category	Term	Count	%	PValue	Genes	List Total	Pop Hits	Pop Total	Fold Enrichment	Bonferroni	Benjamini	FDR
GOTERM_CC_FAT	GO:0005792~microsome	5	1.94553	0.510482	811, 55379, 9536, 3998, 476	201	237	12782	1.3416	1	0.981172	99.9893
GOTERM_CC_FAT	GO:0042598~vesicular fraction	5	1.94553	0.532931	811, 55379, 9536, 3998, 476	201	244	12782	1.30312	1	0.982342	99.9941
GOTERM_CC_FAT	GO:0000267~cell fraction	15	5.83658	0.809195	3598, 811, 27090, 10970, 9536, 3998, 6505, 476, 16, 4247, 55379, 6404, 3067, 4828, 4067	201	1083	12782	0.880776	1	0.998341	100
GOTERM_CC_FAT	GO:0005626~insoluble fraction	11	4.28016	0.85331	811, 55379, 6404, 10970, 9536, 3998, 6505, 3067, 476, 4067, 4247	201	839	12782	0.833745	1	0.99914	100
GOTERM_CC_FAT	GO:0005624~membrane fraction	10	3.89105	0.893217	811, 55379, 6404, 10970, 9536, 3998, 6505, 476, 4067, 4247	201	809	12782	0.786057	1	0.999609	100
Annotation Cluster 97	Enrichment Score: 0.15453210206420917
Category	Term	Count	%	PValue	Genes	List Total	Pop Hits	Pop Total	Fold Enrichment	Bonferroni	Benjamini	FDR
GOTERM_MF_FAT	GO:0003779~actin binding	7	2.72374	0.369936	4478, 1234, 199, 9535, 53827, 10677, 7170	197	326	12983	1.41511	1	0.983006	99.8694
GOTERM_MF_FAT	GO:0008092~cytoskeletal protein binding	8	3.11284	0.64244	4478, 1234, 199, 9535, 84059, 53827, 10677, 7170	197	504	12983	1.04609	1	0.998637	100
SP_PIR_KEYWORDS	actin-binding	3	1.16732	0.83384	199, 10677, 7170	251	247	19235	0.930771	1	0.997308	100
SP_PIR_KEYWORDS	cytoskeleton	6	2.33463	0.919531	4478, 54518, 199, 3689, 10677, 7170	251	636	19235	0.722957	1	0.999662	100
GOTERM_CC_FAT	GO:0015629~actin cytoskeleton	3	1.16732	0.926255	199, 10677, 7170	201	269	12782	0.709205	1	0.999877	100
Annotation Cluster 98	Enrichment Score: 0.13654386995020706
Category	Term	Count	%	PValue	Genes	List Total	Pop Hits	Pop Total	Fold Enrichment	Bonferroni	Benjamini	FDR
GOTERM_CC_FAT	GO:0042470~melanosome	3	1.16732	0.407133	10130, 476, 3309	201	89	12782	2.14355	1	0.960104	99.876
GOTERM_CC_FAT	GO:0048770~pigment granule	3	1.16732	0.407133	10130, 476, 3309	201	89	12782	2.14355	1	0.960104	99.876
GOTERM_CC_FAT	GO:0016023~cytoplasmic membrane-bounded vesicle	5	1.94553	0.975148	22822, 10130, 7076, 476, 3309	201	550	12782	0.578109	1	0.999994	100
GOTERM_CC_FAT	GO:0031410~cytoplasmic vesicle	6	2.33463	0.975171	22822, 10130, 9510, 7076, 476, 3309	201	642	12782	0.594318	1	0.999993	100
GOTERM_CC_FAT	GO:0031988~membrane-bounded vesicle	5	1.94553	0.979805	22822, 10130, 7076, 476, 3309	201	568	12782	0.559789	1	0.999996	100
GOTERM_CC_FAT	GO:0031982~vesicle	6	2.33463	0.981688	22822, 10130, 9510, 7076, 476, 3309	201	670	12782	0.569481	1	0.999996	100
Annotation Cluster 99	Enrichment Score: 0.08511961973365144
Category	Term	Count	%	PValue	Genes	List Total	Pop Hits	Pop Total	Fold Enrichment	Bonferroni	Benjamini	FDR
GOTERM_BP_FAT	GO:0019953~sexual reproduction	7	2.72374	0.688878	22873, 6774, 9240, 5104, 4179, 9510, 330	204	458	13528	1.01353	1	0.994119	100
GOTERM_BP_FAT	GO:0048232~male gamete generation	4	1.55642	0.844884	22873, 9240, 5104, 330	204	308	13528	0.861217	1	0.999596	100
GOTERM_BP_FAT	GO:0007283~spermatogenesis	4	1.55642	0.844884	22873, 9240, 5104, 330	204	308	13528	0.861217	1	0.999596	100
GOTERM_BP_FAT	GO:0007276~gamete generation	5	1.94553	0.848207	22873, 9240, 5104, 9510, 330	204	395	13528	0.839414	1	0.999616	100
GOTERM_BP_FAT	GO:0032504~multicellular organism reproduction	6	2.33463	0.860047	22873, 9240, 5104, 9510, 330, 6347	204	487	13528	0.817007	1	0.999692	100
GOTERM_BP_FAT	GO:0048609~reproductive process in a multicellular organism	6	2.33463	0.860047	22873, 9240, 5104, 9510, 330, 6347	204	487	13528	0.817007	1	0.999692	100
Annotation Cluster 100	Enrichment Score: 0.08297893700288728
Category	Term	Count	%	PValue	Genes	List Total	Pop Hits	Pop Total	Fold Enrichment	Bonferroni	Benjamini	FDR
GOTERM_MF_FAT	GO:0005509~calcium ion binding	18	7.00389	0.225048	4360, 811, 6286, 6774, 956, 10677, 3309, 3954, 492, 5359, 199, 715, 81579, 84059, 1462, 4052, 25801, 30835	197	919	12983	1.29082	1	0.950151	97.4401
SP_PIR_KEYWORDS	metal-binding	29	11.284	0.978625	5251, 22873, 55214, 9510, 384, 330, 79689, 23576, 5464, 84172, 7048, 11096, 578, 9507, 26973, 811, 8566, 978, 7409, 476, 1678, 790, 492, 5471, 81579, 7076, 4005, 10783, 30835	251	2972	19235	0.747769	1	0.999994	100
SP_PIR_KEYWORDS	zinc	18	7.00389	0.994563	811, 8566, 22873, 5251, 978, 9510, 7409, 330, 23576, 1678, 790, 84172, 7076, 11096, 578, 4005, 9507, 26973	251	2189	19235	0.630152	1	1	100
GOTERM_MF_FAT	GO:0043167~ion binding	49	19.0661	0.995236	22873, 6774, 10797, 9510, 94120, 384, 330, 79689, 199, 84172, 11096, 578, 26973, 9507, 4360, 978, 7409, 476, 5172, 3309, 3954, 5359, 81894, 5251, 6286, 55214, 1075, 10677, 23576, 6947, 5464, 84059, 7048, 4052, 1462, 25801, 811, 8566, 956, 1116, 1678, 790, 492, 5471, 715, 81579, 10783, 4005, 30835	197	4241	12983	0.761442	1	1	100
GOTERM_MF_FAT	GO:0043169~cation binding	47	18.2879	0.99727	22873, 5251, 6286, 55214, 6774, 10797, 9510, 94120, 384, 330, 79689, 10677, 23576, 6947, 5464, 199, 84059, 84172, 7048, 4052, 1462, 11096, 25801, 578, 9507, 26973, 811, 4360, 8566, 978, 956, 7409, 476, 3309, 1116, 1678, 790, 3954, 492, 5359, 5471, 715, 81579, 81894, 4005, 10783, 30835	197	4179	12983	0.741198	1	1	100
GOTERM_MF_FAT	GO:0046872~metal ion binding	46	17.8988	0.997846	22873, 5251, 6286, 55214, 6774, 10797, 9510, 94120, 384, 330, 79689, 10677, 23576, 6947, 5464, 199, 84059, 84172, 7048, 4052, 1462, 11096, 25801, 578, 9507, 26973, 811, 4360, 8566, 978, 956, 7409, 476, 3309, 1678, 3954, 790, 492, 5359, 5471, 715, 81579, 81894, 4005, 10783, 30835	197	4140	12983	0.732262	1	1	100
GOTERM_MF_FAT	GO:0046914~transition metal ion binding	25	9.72763	0.999723	5251, 22873, 55214, 9510, 94120, 384, 330, 79689, 23576, 6947, 84172, 7048, 11096, 578, 26973, 9507, 811, 8566, 978, 7409, 790, 1678, 5471, 81894, 4005	197	2785	12983	0.591594	1	1	100
GOTERM_MF_FAT	GO:0008270~zinc ion binding	18	7.00389	0.999913	811, 8566, 22873, 5251, 978, 9510, 94120, 7409, 330, 23576, 1678, 790, 84172, 11096, 578, 4005, 9507, 26973	197	2311	12983	0.513312	1	1	100
Annotation Cluster 101	Enrichment Score: 0.0787342627926873
Category	Term	Count	%	PValue	Genes	List Total	Pop Hits	Pop Total	Fold Enrichment	Bonferroni	Benjamini	FDR
GOTERM_BP_FAT	GO:0030029~actin filament-based process	4	1.55642	0.70484	811, 199, 2919, 6401	204	241	13528	1.10064	1	0.995138	100
GOTERM_BP_FAT	GO:0030036~actin cytoskeleton organization	3	1.16732	0.856503	811, 199, 2919	204	226	13528	0.880271	1	0.999678	100
GOTERM_BP_FAT	GO:0007010~cytoskeleton organization	4	1.55642	0.961562	811, 199, 2919, 10677	204	436	13528	0.608383	1	0.999998	100
Annotation Cluster 102	Enrichment Score: 0.05933996183938978
Category	Term	Count	%	PValue	Genes	List Total	Pop Hits	Pop Total	Fold Enrichment	Bonferroni	Benjamini	FDR
SP_PIR_KEYWORDS	G protein-coupled receptor	3	1.16732	0.446349	1234, 2825, 136	251	116	19235	1.9819	1	0.925016	99.9673
SP_PIR_KEYWORDS	g-protein coupled receptor	5	1.94553	0.994386	1234, 2825, 10663, 136, 84059	251	816	19235	0.469568	1	1	100
SP_PIR_KEYWORDS	transducer	5	1.94553	0.996912	1234, 2825, 10663, 136, 84059	251	874	19235	0.438407	1	1	100
INTERPRO	IPR017452:GPCR, rhodopsin-like superfamily	4	1.55642	0.997848	1234, 2825, 10663, 136	232	726	16659	0.395626	1	1	100
INTERPRO	IPR000276:7TM GPCR, rhodopsin-like	4	1.55642	0.997873	1234, 2825, 10663, 136	232	727	16659	0.395081	1	1	100
PIR_SUPERFAMILY	PIRSF800006:rhodopsin-like G protein-coupled receptors	4	1.55642	0.999848	1234, 2825, 10663, 136	139	686	7396	0.310254	1	1	100
Annotation Cluster 103	Enrichment Score: 0.059307623922857995
Category	Term	Count	%	PValue	Genes	List Total	Pop Hits	Pop Total	Fold Enrichment	Bonferroni	Benjamini	FDR
GOTERM_BP_FAT	GO:0030030~cell projection organization	5	1.94553	0.806812	5803, 84059, 53827, 1462, 3569	204	368	13528	0.901002	1	0.999036	100
GOTERM_BP_FAT	GO:0048666~neuron development	4	1.55642	0.88743	5803, 84059, 1462, 3569	204	339	13528	0.782463	1	0.99986	100
GOTERM_BP_FAT	GO:0030182~neuron differentiation	5	1.94553	0.89865	5803, 6774, 84059, 1462, 3569	204	438	13528	0.757006	1	0.999906	100
GOTERM_BP_FAT	GO:0031175~neuron projection development	3	1.16732	0.900062	5803, 1462, 3569	204	256	13528	0.777114	1	0.99991	100
Annotation Cluster 104	Enrichment Score: 0.055435648037617635
Category	Term	Count	%	PValue	Genes	List Total	Pop Hits	Pop Total	Fold Enrichment	Bonferroni	Benjamini	FDR
GOTERM_BP_FAT	GO:0032989~cellular component morphogenesis	5	1.94553	0.850954	6351, 5803, 3182, 1462, 578	204	397	13528	0.835185	1	0.99963	100
GOTERM_BP_FAT	GO:0000904~cell morphogenesis involved in differentiation	3	1.16732	0.884356	5803, 3182, 1462	204	244	13528	0.815333	1	0.999847	100
GOTERM_BP_FAT	GO:0000902~cell morphogenesis	4	1.55642	0.906067	6351, 5803, 3182, 1462	204	356	13528	0.745098	1	0.999928	100
Annotation Cluster 105	Enrichment Score: 0.053765139922141714
Category	Term	Count	%	PValue	Genes	List Total	Pop Hits	Pop Total	Fold Enrichment	Bonferroni	Benjamini	FDR
SP_PIR_KEYWORDS	cell projection	3	1.16732	0.750882	4478, 54518, 199	251	206	19235	1.11602	1	0.99153	100
SP_PIR_KEYWORDS	cytoskeleton	6	2.33463	0.919531	4478, 54518, 199, 3689, 10677, 7170	251	636	19235	0.722957	1	0.999662	100
GOTERM_CC_FAT	GO:0042995~cell projection	4	1.55642	0.999002	4478, 54518, 199, 3067	201	697	12782	0.364947	1	1	100
Annotation Cluster 106	Enrichment Score: 0.051315236981568875
Category	Term	Count	%	PValue	Genes	List Total	Pop Hits	Pop Total	Fold Enrichment	Bonferroni	Benjamini	FDR
GOTERM_BP_FAT	GO:0006396~RNA processing	8	3.11284	0.718594	2091, 10885, 79084, 55131, 11157, 16, 4234, 27292	204	547	13528	0.969853	1	0.995996	100
GOTERM_BP_FAT	GO:0008380~RNA splicing	3	1.16732	0.929327	79084, 55131, 11157	204	284	13528	0.700497	1	0.999975	100
GOTERM_BP_FAT	GO:0006397~mRNA processing	3	1.16732	0.955783	79084, 55131, 11157	204	321	13528	0.619754	1	0.999996	100
GOTERM_BP_FAT	GO:0016071~mRNA metabolic process	3	1.16732	0.976624	79084, 55131, 11157	204	370	13528	0.537679	1	1	100
Annotation Cluster 107	Enrichment Score: 0.008595077812743275
Category	Term	Count	%	PValue	Genes	List Total	Pop Hits	Pop Total	Fold Enrichment	Bonferroni	Benjamini	FDR
GOTERM_BP_FAT	GO:0022402~cell cycle process	5	1.94553	0.972656	811, 199, 586, 10783, 5699	204	565	13528	0.586847	1	0.999999	100
GOTERM_BP_FAT	GO:0000278~mitotic cell cycle	3	1.16732	0.976624	586, 10783, 5699	204	370	13528	0.537679	1	1	100
GOTERM_BP_FAT	GO:0007049~cell cycle	6	2.33463	0.992038	811, 199, 1540, 586, 10783, 5699	204	776	13528	0.512735	1	1	100
Annotation Cluster 108	Enrichment Score: 0.008585129095478518
Category	Term	Count	%	PValue	Genes	List Total	Pop Hits	Pop Total	Fold Enrichment	Bonferroni	Benjamini	FDR
GOTERM_BP_FAT	GO:0006511~ubiquitin-dependent protein catabolic process	3	1.16732	0.881527	10952, 1540, 5699	204	242	13528	0.822071	1	0.999835	100
GOTERM_BP_FAT	GO:0043632~modification-dependent macromolecule catabolic process	4	1.55642	0.992743	10952, 1540, 9021, 5699	204	574	13528	0.462117	1	1	100
GOTERM_BP_FAT	GO:0019941~modification-dependent protein catabolic process	4	1.55642	0.992743	10952, 1540, 9021, 5699	204	574	13528	0.462117	1	1	100
GOTERM_BP_FAT	GO:0051603~proteolysis involved in cellular protein catabolic process	4	1.55642	0.994773	10952, 1540, 9021, 5699	204	600	13528	0.442092	1	1	100
GOTERM_BP_FAT	GO:0044257~cellular protein catabolic process	4	1.55642	0.994968	10952, 1540, 9021, 5699	204	603	13528	0.439892	1	1	100
GOTERM_BP_FAT	GO:0030163~protein catabolic process	4	1.55642	0.996052	10952, 1540, 9021, 5699	204	622	13528	0.426455	1	1	100
GOTERM_BP_FAT	GO:0009057~macromolecule catabolic process	5	1.94553	0.997797	10952, 1540, 9021, 1116, 5699	204	781	13528	0.424544	1	1	100
GOTERM_BP_FAT	GO:0044265~cellular macromolecule catabolic process	4	1.55642	0.998973	10952, 1540, 9021, 5699	204	725	13528	0.365869	1	1	100

## Sheet: David Cluster-2
The results of DAVID analysis of genes that were classified in Cluster 2 in the SOTA analysis: The annotation clusters with the highes enrichment score are shown first, the row "Term" shows the functional group where the genes were classified in, in the row F "Genes" gene Ids of the genes matching this category are listed.
Annotation Cluster 1	Enrichment Score: 2.8813197212798736
Category	Term	Count	%	PValue	Genes	List Total	Pop Hits	Pop Total	Fold Enrichment	Bonferroni	Benjamini	FDR
GOTERM_BP_FAT	GO:0008544~epidermis development	8	8.60215	1.80338e-05	113146, 5465, 8796, 11005, 51806, 10468, 3909, 3866	62	184	13528	9.48668	0.0110475	0.0110475	0.0267272
GOTERM_BP_FAT	GO:0007398~ectoderm development	8	8.60215	2.98764e-05	113146, 5465, 8796, 11005, 51806, 10468, 3909, 3866	62	199	13528	8.7716	0.0182358	0.00915987	0.044275
GOTERM_BP_FAT	GO:0030855~epithelial cell differentiation	5	5.37634	0.00336142	113146, 8796, 11005, 284217, 3909	62	137	13528	7.96327	0.874334	0.499113	4.86834
GOTERM_BP_FAT	GO:0009913~epidermal cell differentiation	4	4.30108	0.00417119	113146, 8796, 11005, 3909	62	72	13528	12.1219	0.923833	0.474658	6.00762
GOTERM_BP_FAT	GO:0060429~epithelium development	5	5.37634	0.0191227	113146, 8796, 11005, 284217, 3909	62	227	13528	4.80603	0.999993	0.862244	24.888
GOTERM_BP_FAT	GO:0030216~keratinocyte differentiation	3	3.22581	0.0356725	113146, 8796, 3909	62	66	13528	9.91789	1	0.821151	41.6327
Annotation Cluster 2	Enrichment Score: 2.4001419690719934
Category	Term	Count	%	PValue	Genes	List Total	Pop Hits	Pop Total	Fold Enrichment	Bonferroni	Benjamini	FDR
GOTERM_CC_FAT	GO:0043228~non-membrane-bounded organelle	21	22.5806	0.00255921	3801, 55074, 5784, 23522, 5783, 57658, 55205, 11259, 219539, 22994, 57662, 3866, 23492, 22924, 8796, 3983, 10307, 3248, 342184, 10579, 83719	54	2596	12782	1.91478	0.272214	0.272214	2.91567
GOTERM_CC_FAT	GO:0043232~intracellular non-membrane-bounded organelle	21	22.5806	0.00255921	3801, 55074, 5784, 23522, 5783, 57658, 55205, 11259, 219539, 22994, 57662, 3866, 23492, 22924, 8796, 3983, 10307, 3248, 342184, 10579, 83719	54	2596	12782	1.91478	0.272214	0.272214	2.91567
GOTERM_CC_FAT	GO:0005856~cytoskeleton	13	13.9785	0.00962418	3801, 5784, 5783, 11259, 22994, 57662, 3866, 8796, 22924, 3983, 10307, 342184, 10579	54	1381	12782	2.2282	0.698558	0.450963	10.5663
Annotation Cluster 3	Enrichment Score: 2.017674661840513
Category	Term	Count	%	PValue	Genes	List Total	Pop Hits	Pop Total	Fold Enrichment	Bonferroni	Benjamini	FDR
INTERPRO	IPR001478:PDZ/DHR/GLGF	5	5.37634	0.00574506	113146, 5783, 64798, 4008, 85415	81	149	16659	6.90157	0.657562	0.300382	6.88708
SMART	SM00228:PDZ	5	5.37634	0.00957877	113146, 5783, 64798, 4008, 85415	52	149	9079	5.85893	0.411025	0.232553	9.03263
UP_SEQ_FEATURE	domain:PDZ	4	4.30108	0.0160832	113146, 64798, 4008, 85415	93	110	19113	7.47331	0.998147	0.544507	20.1603
Annotation Cluster 4	Enrichment Score: 1.9028011710422013
Category	Term	Count	%	PValue	Genes	List Total	Pop Hits	Pop Total	Fold Enrichment	Bonferroni	Benjamini	FDR
UP_SEQ_FEATURE	domain:Laminin EGF-like 4	3	3.22581	0.001727	284217, 1955, 3909	93	13	19113	47.4268	0.488628	0.200327	2.37165
UP_SEQ_FEATURE	domain:Laminin EGF-like 3	3	3.22581	0.00497263	284217, 1955, 3909	93	22	19113	28.0249	0.855459	0.383408	6.68817
UP_SEQ_FEATURE	domain:Laminin EGF-like 1	3	3.22581	0.00690935	284217, 1955, 3909	93	26	19113	23.7134	0.932128	0.4161	9.17882
UP_SEQ_FEATURE	domain:Laminin EGF-like 2	3	3.22581	0.00743887	284217, 1955, 3909	93	27	19113	22.8351	0.944815	0.382975	9.84898
SP_PIR_KEYWORDS	laminin egf-like domain	3	3.22581	0.00902286	284217, 1955, 3909	93	30	19235	20.6828	0.72641	0.169029	10.1781
INTERPRO	IPR002049:EGF-like, laminin	3	3.22581	0.0165445	284217, 1955, 3909	81	41	16659	15.0488	0.955087	0.539644	18.6668
SMART	SM00180:EGF_Lam	3	3.22581	0.0220646	284217, 1955, 3909	52	41	9079	12.7753	0.706871	0.335717	19.7043
INTERPRO	IPR013032:EGF-like region, conserved site	3	3.22581	0.412166	284217, 1955, 3909	81	293	16659	2.1058	1	0.99914	99.8612
Annotation Cluster 5	Enrichment Score: 1.4837872281727489
Category	Term	Count	%	PValue	Genes	List Total	Pop Hits	Pop Total	Fold Enrichment	Bonferroni	Benjamini	FDR
SP_PIR_KEYWORDS	LIM domain	4	4.30108	0.00478535	8796, 22885, 3983, 4008	93	71	19235	11.6523	0.496387	0.157589	5.52249
INTERPRO	IPR001781:Zinc finger, LIM-type	4	4.30108	0.00520964	8796, 22885, 3983, 4008	81	73	16659	11.2694	0.621495	0.384772	6.26415
SMART	SM00132:LIM	4	4.30108	0.00787912	8796, 22885, 3983, 4008	52	73	9079	9.56691	0.352779	0.352779	7.48548
GOTERM_MF_FAT	GO:0003779~actin binding	5	5.37634	0.0605265	22885, 3983, 79983, 4008, 342184	60	326	12983	3.31876	0.999933	0.853835	52.7151
GOTERM_MF_FAT	GO:0008092~cytoskeletal protein binding	6	6.45161	0.0782247	22885, 22924, 3983, 79983, 4008, 342184	60	504	12983	2.57599	0.999996	0.876393	62.3606
GOTERM_BP_FAT	GO:0007010~cytoskeleton organization	5	5.37634	0.133323	22885, 3983, 4008, 342184, 10579	62	436	13528	2.50222	1	0.901682	88.008
SP_PIR_KEYWORDS	actin-binding	3	3.22581	0.331205	3983, 79983, 342184	93	247	19235	2.51208	1	0.951571	99.147
Annotation Cluster 6	Enrichment Score: 1.4472041325533742
Category	Term	Count	%	PValue	Genes	List Total	Pop Hits	Pop Total	Fold Enrichment	Bonferroni	Benjamini	FDR
UP_SEQ_FEATURE	domain:CH	3	3.22581	0.0174162	22924, 342527, 4008	93	42	19113	14.6797	0.998905	0.531139	21.6494
INTERPRO	IPR001715:Calponin-like actin-binding	3	3.22581	0.044578	22924, 342527, 4008	81	70	16659	8.81429	0.999793	0.65363	43.1514
SMART	SM00033:CH	3	3.22581	0.0586561	22924, 342527, 4008	52	70	9079	7.48269	0.964012	0.425408	44.8186
Annotation Cluster 7	Enrichment Score: 1.2652562888569623
Category	Term	Count	%	PValue	Genes	List Total	Pop Hits	Pop Total	Fold Enrichment	Bonferroni	Benjamini	FDR
INTERPRO	IPR013088:Zinc finger, NHR/GATA-type	4	4.30108	0.00188124	5465, 6095, 2625, 6097	81	51	16659	16.1307	0.295481	0.295481	2.30511
UP_SEQ_FEATURE	region of interest:Ligand-binding	3	3.22581	0.00913336	5465, 6095, 6097	93	30	19113	20.5516	0.971562	0.398648	11.9628
UP_SEQ_FEATURE	zinc finger region:NR C4-type	3	3.22581	0.0198404	5465, 6095, 6097	93	45	19113	13.7011	0.99958	0.540468	24.2914
UP_SEQ_FEATURE	DNA-binding region:Nuclear receptor	3	3.22581	0.0198404	5465, 6095, 6097	93	45	19113	13.7011	0.99958	0.540468	24.2914
INTERPRO	IPR001628:Zinc finger, nuclear hormone receptor-type	3	3.22581	0.0205631	5465, 6095, 6097	81	46	16659	13.413	0.979029	0.538338	22.6885
GOTERM_MF_FAT	GO:0003707~steroid hormone receptor activity	3	3.22581	0.0208239	5465, 6095, 6097	60	49	12983	13.248	0.960865	0.960865	22.3099
INTERPRO	IPR001723:Steroid hormone receptor	3	3.22581	0.021411	5465, 6095, 6097	81	47	16659	13.1277	0.982149	0.488778	23.5133
INTERPRO	IPR008946:Nuclear hormone receptor, ligand-binding	3	3.22581	0.0222733	5465, 6095, 6097	81	48	16659	12.8542	0.984849	0.450378	24.3439
INTERPRO	IPR000536:Nuclear hormone receptor, ligand-binding, core	3	3.22581	0.0222733	5465, 6095, 6097	81	48	16659	12.8542	0.984849	0.450378	24.3439
SMART	SM00399:ZnF_C4	3	3.22581	0.02736	5465, 6095, 6097	52	46	9079	11.3867	0.782546	0.317124	23.8799
GOTERM_MF_FAT	GO:0004879~ligand-dependent nuclear receptor activity	3	3.22581	0.0285204	5465, 6095, 6097	60	58	12983	11.1922	0.988391	0.892256	29.3268
SMART	SM00430:HOLI	3	3.22581	0.0296078	5465, 6095, 6097	52	48	9079	10.9123	0.80853	0.281511	25.5927
UP_SEQ_FEATURE	compositionally biased region:Poly-Gln	3	3.22581	0.164561	6095, 7161, 6097	93	151	19113	4.0831	1	0.987223	91.7645
SP_PIR_KEYWORDS	zinc finger	3	3.22581	0.166313	5465, 6095, 6097	93	153	19235	4.05545	1	0.906019	88.4002
GOTERM_MF_FAT	GO:0043565~sequence-specific DNA binding	5	5.37634	0.29734	5465, 6095, 2625, 6097, 153222	60	607	12983	1.7824	1	0.989205	98.5494
GOTERM_MF_FAT	GO:0003700~transcription factor activity	6	6.45161	0.45806	5465, 6095, 2625, 7161, 6097, 153222	60	975	12983	1.33159	1	0.99611	99.9357
SP_PIR_KEYWORDS	DNA binding	3	3.22581	0.485749	5465, 6095, 6097	93	340	19235	1.82495	1	0.980985	99.962
SP_PIR_KEYWORDS	dna-binding	8	8.60215	0.801701	5465, 6095, 55205, 2625, 4601, 55893, 7161, 6097	93	1868	19235	0.885773	1	0.999426	100
SP_PIR_KEYWORDS	receptor	6	6.45161	0.884233	145781, 5465, 5783, 6095, 6097, 53832	93	1583	19235	0.783934	1	0.999912	100
Annotation Cluster 8	Enrichment Score: 1.169948805167262
Category	Term	Count	%	PValue	Genes	List Total	Pop Hits	Pop Total	Fold Enrichment	Bonferroni	Benjamini	FDR
GOTERM_BP_FAT	GO:0008202~steroid metabolic process	4	4.30108	0.0628693	51302, 114876, 6817, 847	62	202	13528	4.32066	1	0.811112	61.8047
GOTERM_BP_FAT	GO:0008203~cholesterol metabolic process	3	3.22581	0.0646591	51302, 114876, 847	62	92	13528	7.11501	1	0.782387	62.8718
GOTERM_BP_FAT	GO:0016125~sterol metabolic process	3	3.22581	0.0760475	51302, 114876, 847	62	101	13528	6.481	1	0.78185	69.0369
Annotation Cluster 9	Enrichment Score: 1.098134422847369
Category	Term	Count	%	PValue	Genes	List Total	Pop Hits	Pop Total	Fold Enrichment	Bonferroni	Benjamini	FDR
GOTERM_BP_FAT	GO:0045935~positive regulation of nucleobase, nucleoside, nucleotide and nucleic acid metabolic process	8	8.60215	0.0216568	5465, 22885, 22924, 23522, 6095, 57658, 56034, 7161	62	624	13528	2.79735	0.999999	0.854378	27.7136
GOTERM_BP_FAT	GO:0051173~positive regulation of nitrogen compound metabolic process	8	8.60215	0.0252171	5465, 22885, 22924, 23522, 6095, 57658, 56034, 7161	62	644	13528	2.71048	1	0.860071	31.5162
GOTERM_BP_FAT	GO:0010557~positive regulation of macromolecule biosynthetic process	8	8.60215	0.0271413	5465, 22885, 22924, 23522, 6095, 57658, 56034, 7161	62	654	13528	2.66903	1	0.84792	33.4929
GOTERM_BP_FAT	GO:0031328~positive regulation of cellular biosynthetic process	8	8.60215	0.033744	5465, 22885, 22924, 23522, 6095, 57658, 56034, 7161	62	685	13528	2.54825	1	0.879307	39.8784
GOTERM_BP_FAT	GO:0009891~positive regulation of biosynthetic process	8	8.60215	0.0360863	5465, 22885, 22924, 23522, 6095, 57658, 56034, 7161	62	695	13528	2.51158	1	0.801538	42.0029
GOTERM_BP_FAT	GO:0010604~positive regulation of macromolecule metabolic process	9	9.67742	0.0376998	5465, 9821, 22885, 22924, 23522, 6095, 57658, 56034, 7161	62	857	13528	2.29141	1	0.793642	43.4253
GOTERM_BP_FAT	GO:0045941~positive regulation of transcription	7	7.52688	0.0409703	5465, 22885, 22924, 23522, 6095, 57658, 7161	62	564	13528	2.70808	1	0.800228	46.2093
GOTERM_BP_FAT	GO:0010628~positive regulation of gene expression	7	7.52688	0.0462217	5465, 22885, 22924, 23522, 6095, 57658, 7161	62	581	13528	2.62884	1	0.82	50.4138
GOTERM_BP_FAT	GO:0006355~regulation of transcription, DNA-dependent	14	15.0538	0.0499802	22885, 6095, 23522, 57658, 2625, 55893, 1027, 6097, 5465, 22924, 3400, 10468, 7161, 153222	62	1773	13528	1.7229	1	0.827034	53.2326
GOTERM_BP_FAT	GO:0051252~regulation of RNA metabolic process	14	15.0538	0.0580149	22885, 6095, 23522, 57658, 2625, 55893, 1027, 6097, 5465, 22924, 3400, 10468, 7161, 153222	62	1813	13528	1.68489	1	0.855961	58.7647
GOTERM_BP_FAT	GO:0045893~positive regulation of transcription, DNA-dependent	6	6.45161	0.0634051	5465, 22885, 22924, 6095, 57658, 7161	62	477	13528	2.74457	1	0.800916	62.1271
GOTERM_BP_FAT	GO:0051254~positive regulation of RNA metabolic process	6	6.45161	0.0652383	5465, 22885, 22924, 6095, 57658, 7161	62	481	13528	2.72175	1	0.773317	63.2112
GOTERM_BP_FAT	GO:0006357~regulation of transcription from RNA polymerase II promoter	6	6.45161	0.229397	5465, 22885, 6095, 57658, 3400, 10468	62	727	13528	1.80077	1	0.951619	97.8984
GOTERM_BP_FAT	GO:0045944~positive regulation of transcription from RNA polymerase II promoter	4	4.30108	0.234204	5465, 22885, 6095, 57658	62	371	13528	2.35249	1	0.946882	98.0845
SP_PIR_KEYWORDS	activator	5	5.37634	0.237873	5465, 23522, 6095, 2625, 7161	93	520	19235	1.98873	1	0.924954	95.9926
GOTERM_MF_FAT	GO:0030528~transcription regulator activity	10	10.7527	0.244525	5465, 23522, 6095, 57658, 2625, 4601, 3400, 7161, 6097, 153222	60	1512	12983	1.43111	1	0.980272	96.5396
GOTERM_MF_FAT	GO:0016563~transcription activator activity	3	3.22581	0.560266	5465, 23522, 57658	60	410	12983	1.58329	1	0.998211	99.9948
GOTERM_MF_FAT	GO:0003677~DNA binding	11	11.828	0.632785	5465, 23522, 6095, 55205, 2625, 54469, 4601, 55893, 7161, 6097, 153222	60	2331	12983	1.02111	1	0.998779	99.9994
Annotation Cluster 10	Enrichment Score: 1.0194951185924002
Category	Term	Count	%	PValue	Genes	List Total	Pop Hits	Pop Total	Fold Enrichment	Bonferroni	Benjamini	FDR
GOTERM_BP_FAT	GO:0021543~pallium development	3	3.22581	0.0182269	3400, 7161, 10579	62	46	13528	14.23	0.999988	0.896302	23.8648
GOTERM_BP_FAT	GO:0021537~telencephalon development	3	3.22581	0.0346904	3400, 7161, 10579	62	65	13528	10.0705	1	0.861538	40.7454
GOTERM_BP_FAT	GO:0007049~cell cycle	8	8.60215	0.0591159	9821, 22924, 3400, 27244, 7161, 1027, 9236, 10579	62	776	13528	2.24942	1	0.832611	59.4733
GOTERM_BP_FAT	GO:0007050~cell cycle arrest	3	3.22581	0.0786599	27244, 7161, 1027	62	103	13528	6.35515	1	0.78331	70.3095
GOTERM_BP_FAT	GO:0022402~cell cycle process	6	6.45161	0.110518	22924, 3400, 27244, 7161, 1027, 10579	62	565	13528	2.3171	1	0.880192	82.3766
GOTERM_BP_FAT	GO:0030900~forebrain development	3	3.22581	0.149867	3400, 7161, 10579	62	152	13528	4.30645	1	0.912786	90.9879
GOTERM_BP_FAT	GO:0022403~cell cycle phase	4	4.30108	0.286637	22924, 3400, 1027, 10579	62	414	13528	2.10815	1	0.966987	99.3306
GOTERM_BP_FAT	GO:0000278~mitotic cell cycle	3	3.22581	0.500253	22924, 3400, 1027	62	370	13528	1.76914	1	0.996383	99.9966
Annotation Cluster 11	Enrichment Score: 0.8865709887687532
Category	Term	Count	%	PValue	Genes	List Total	Pop Hits	Pop Total	Fold Enrichment	Bonferroni	Benjamini	FDR
INTERPRO	IPR013088:Zinc finger, NHR/GATA-type	4	4.30108	0.00188124	5465, 6095, 2625, 6097	81	51	16659	16.1307	0.295481	0.295481	2.30511
GOTERM_BP_FAT	GO:0045449~regulation of transcription	19	20.4301	0.034871	22885, 23522, 6095, 57658, 55205, 2625, 55893, 1027, 6097, 847, 23492, 9821, 5465, 22924, 4601, 3400, 10468, 7161, 153222	62	2601	13528	1.59388	1	0.838298	40.9095
GOTERM_MF_FAT	GO:0046914~transition metal ion binding	20	21.5054	0.0359614	22885, 23522, 6095, 55205, 2625, 54469, 55893, 6097, 847, 5465, 8796, 51302, 3983, 340351, 377677, 4008, 79443, 7161, 619279, 10826	60	2785	12983	1.55392	0.996447	0.847415	35.5539
GOTERM_MF_FAT	GO:0008270~zinc ion binding	17	18.2796	0.0494031	22885, 23522, 6095, 55205, 2625, 54469, 55893, 6097, 5465, 8796, 3983, 340351, 377677, 4008, 79443, 7161, 619279	60	2311	12983	1.59174	0.999591	0.857812	45.5441
GOTERM_BP_FAT	GO:0006355~regulation of transcription, DNA-dependent	14	15.0538	0.0499802	22885, 6095, 23522, 57658, 2625, 55893, 1027, 6097, 5465, 22924, 3400, 10468, 7161, 153222	62	1773	13528	1.7229	1	0.827034	53.2326
SP_PIR_KEYWORDS	zinc	17	18.2796	0.0550126	22885, 23522, 6095, 55205, 2625, 54469, 55893, 6097, 5465, 8796, 3983, 340351, 377677, 4008, 79443, 7161, 619279	93	2189	19235	1.60625	0.999694	0.593045	48.835
GOTERM_BP_FAT	GO:0051252~regulation of RNA metabolic process	14	15.0538	0.0580149	22885, 6095, 23522, 57658, 2625, 55893, 1027, 6097, 5465, 22924, 3400, 10468, 7161, 153222	62	1813	13528	1.68489	1	0.855961	58.7647
GOTERM_MF_FAT	GO:0046872~metal ion binding	25	26.8817	0.0964119	63941, 2625, 1955, 847, 5465, 8796, 7447, 3983, 51302, 51806, 377677, 7161, 84290, 10826, 22885, 6095, 23522, 55205, 54469, 55893, 6097, 340351, 79443, 4008, 619279	60	4140	12983	1.30666	1	0.892514	70.3639
GOTERM_MF_FAT	GO:0043169~cation binding	25	26.8817	0.105368	63941, 2625, 1955, 847, 5465, 8796, 7447, 3983, 51302, 51806, 377677, 7161, 84290, 10826, 22885, 6095, 23522, 55205, 54469, 55893, 6097, 340351, 79443, 4008, 619279	60	4179	12983	1.29447	1	0.882737	73.7016
GOTERM_MF_FAT	GO:0043167~ion binding	25	26.8817	0.120745	63941, 2625, 1955, 847, 5465, 8796, 7447, 3983, 51302, 51806, 377677, 7161, 84290, 10826, 22885, 6095, 23522, 55205, 54469, 55893, 6097, 340351, 79443, 4008, 619279	60	4241	12983	1.27554	1	0.889403	78.64
SP_PIR_KEYWORDS	metal-binding	19	20.4301	0.169956	22885, 23522, 6095, 55205, 2625, 54469, 55893, 6097, 847, 5465, 8796, 51302, 3983, 340351, 377677, 4008, 79443, 7161, 619279	93	2972	19235	1.32225	1	0.891369	88.9865
SP_PIR_KEYWORDS	nucleus	25	26.8817	0.221518	11259, 57658, 2625, 56034, 26260, 1027, 6792, 5465, 113146, 342184, 7161, 83719, 6095, 23522, 55205, 55893, 219539, 27244, 6097, 23492, 145781, 9821, 4601, 3400, 10579	93	4283	19235	1.20726	1	0.922522	94.8469
GOTERM_BP_FAT	GO:0006350~transcription	13	13.9785	0.230351	6095, 23522, 55205, 57658, 2625, 55893, 6097, 23492, 9821, 5465, 145781, 4601, 7161	62	2101	13528	1.35008	1	0.949546	97.9366
SP_PIR_KEYWORDS	activator	5	5.37634	0.237873	5465, 23522, 6095, 2625, 7161	93	520	19235	1.98873	1	0.924954	95.9926
GOTERM_MF_FAT	GO:0030528~transcription regulator activity	10	10.7527	0.244525	5465, 23522, 6095, 57658, 2625, 4601, 3400, 7161, 6097, 153222	60	1512	12983	1.43111	1	0.980272	96.5396
SP_PIR_KEYWORDS	Transcription	12	12.9032	0.404243	145781, 5465, 9821, 23522, 6095, 55205, 2625, 4601, 55893, 7161, 6097, 23492	93	2071	19235	1.19842	1	0.96549	99.7831
SP_PIR_KEYWORDS	zinc-finger	10	10.7527	0.439121	5465, 23522, 6095, 55205, 2625, 54469, 55893, 79443, 619279, 6097	93	1718	19235	1.20389	1	0.972545	99.8939
GOTERM_MF_FAT	GO:0003700~transcription factor activity	6	6.45161	0.45806	5465, 6095, 2625, 7161, 6097, 153222	60	975	12983	1.33159	1	0.99611	99.9357
SP_PIR_KEYWORDS	transcription regulation	11	11.828	0.507902	5465, 9821, 23522, 6095, 55205, 2625, 4601, 55893, 7161, 6097, 23492	93	2026	19235	1.12296	1	0.98268	99.9775
GOTERM_MF_FAT	GO:0003677~DNA binding	11	11.828	0.632785	5465, 23522, 6095, 55205, 2625, 54469, 4601, 55893, 7161, 6097, 153222	60	2331	12983	1.02111	1	0.998779	99.9994
SP_PIR_KEYWORDS	dna-binding	8	8.60215	0.801701	5465, 6095, 55205, 2625, 4601, 55893, 7161, 6097	93	1868	19235	0.885773	1	0.999426	100
Annotation Cluster 12	Enrichment Score: 0.8465628784007242
Category	Term	Count	%	PValue	Genes	List Total	Pop Hits	Pop Total	Fold Enrichment	Bonferroni	Benjamini	FDR
UP_SEQ_FEATURE	domain:EF-hand 4	3	3.22581	0.032839	7447, 51806, 84290	93	59	19113	10.45	0.999998	0.692034	37.1026
UP_SEQ_FEATURE	domain:EF-hand 3	3	3.22581	0.0753737	7447, 51806, 84290	93	94	19113	6.55903	1	0.920645	66.3179
INTERPRO	IPR018249:EF-HAND 2	4	4.30108	0.0847249	63941, 7447, 51806, 84290	81	215	16659	3.82636	1	0.839528	66.5943
INTERPRO	IPR018247:EF-HAND 1	4	4.30108	0.0865463	63941, 7447, 51806, 84290	81	217	16659	3.79109	1	0.814318	67.4084
INTERPRO	IPR011992:EF-Hand type	4	4.30108	0.104659	63941, 7447, 51806, 84290	81	236	16659	3.48588	1	0.845771	74.568
UP_SEQ_FEATURE	calcium-binding region:2	3	3.22581	0.106076	7447, 51806, 84290	93	115	19113	5.36129	1	0.955298	78.9259
UP_SEQ_FEATURE	calcium-binding region:1	3	3.22581	0.123292	7447, 51806, 84290	93	126	19113	4.89324	1	0.966746	83.9131
INTERPRO	IPR018248:EF hand	3	3.22581	0.129156	63941, 7447, 51806	81	130	16659	4.74615	1	0.882759	81.9628
UP_SEQ_FEATURE	domain:EF-hand 2	3	3.22581	0.218429	7447, 51806, 84290	93	182	19113	3.38763	1	0.99507	96.7361
UP_SEQ_FEATURE	domain:EF-hand 1	3	3.22581	0.218429	7447, 51806, 84290	93	182	19113	3.38763	1	0.99507	96.7361
GOTERM_MF_FAT	GO:0005509~calcium ion binding	5	5.37634	0.608755	63941, 7447, 51806, 1955, 84290	60	919	12983	1.17728	1	0.998597	99.9987
SP_PIR_KEYWORDS	calcium	4	4.30108	0.744508	63941, 7447, 51806, 84290	93	803	19235	1.03028	1	0.999059	100
Annotation Cluster 13	Enrichment Score: 0.8006179079153081
Category	Term	Count	%	PValue	Genes	List Total	Pop Hits	Pop Total	Fold Enrichment	Bonferroni	Benjamini	FDR
KEGG_PATHWAY	hsa05222:Small cell lung cancer	3	3.22581	0.0462223	284217, 1027, 3909	22	84	5085	8.25487	0.849378	0.849378	35.1423
GOTERM_BP_FAT	GO:0051270~regulation of cell motion	3	3.22581	0.21619	284217, 1027, 3909	62	193	13528	3.39161	1	0.950264	97.2964
KEGG_PATHWAY	hsa05200:Pathways in cancer	3	3.22581	0.396697	284217, 1027, 3909	22	328	5085	2.11405	1	0.998815	99.018
Annotation Cluster 14	Enrichment Score: 0.7299170717961605
Category	Term	Count	%	PValue	Genes	List Total	Pop Hits	Pop Total	Fold Enrichment	Bonferroni	Benjamini	FDR
GOTERM_BP_FAT	GO:0006469~negative regulation of protein kinase activity	3	3.22581	0.058609	64798, 7161, 1027	62	87	13528	7.52392	1	0.844362	59.1485
GOTERM_BP_FAT	GO:0033673~negative regulation of kinase activity	3	3.22581	0.0622143	64798, 7161, 1027	62	90	13528	7.27312	1	0.820996	61.4071
GOTERM_BP_FAT	GO:0044092~negative regulation of molecular function	5	5.37634	0.0636116	64798, 831, 7161, 1027, 847	62	334	13528	3.26637	1	0.78927	62.2507
GOTERM_BP_FAT	GO:0008361~regulation of cell size	4	4.30108	0.0658743	9821, 64798, 7161, 1027	62	206	13528	4.23677	1	0.764837	63.5804
GOTERM_BP_FAT	GO:0051348~negative regulation of transferase activity	3	3.22581	0.0696444	64798, 7161, 1027	62	96	13528	6.81855	1	0.772878	65.6994
GOTERM_BP_FAT	GO:0045792~negative regulation of cell size	3	3.22581	0.073464	64798, 7161, 1027	62	99	13528	6.61193	1	0.780456	67.7285
GOTERM_BP_FAT	GO:0032535~regulation of cellular component size	4	4.30108	0.123168	9821, 64798, 7161, 1027	62	271	13528	3.22057	1	0.894503	85.7477
GOTERM_BP_FAT	GO:0043086~negative regulation of catalytic activity	4	4.30108	0.129169	64798, 831, 7161, 1027	62	277	13528	3.15081	1	0.900005	87.1273
GOTERM_BP_FAT	GO:0042325~regulation of phosphorylation	5	5.37634	0.15817	9821, 64798, 56034, 7161, 1027	62	466	13528	2.34113	1	0.915122	92.2081
GOTERM_BP_FAT	GO:0019220~regulation of phosphate metabolic process	5	5.37634	0.174752	9821, 64798, 56034, 7161, 1027	62	485	13528	2.24942	1	0.932051	94.198
GOTERM_BP_FAT	GO:0051174~regulation of phosphorus metabolic process	5	5.37634	0.174752	9821, 64798, 56034, 7161, 1027	62	485	13528	2.24942	1	0.932051	94.198
SP_PIR_KEYWORDS	cell cycle	5	5.37634	0.179308	9821, 22924, 7161, 1027, 9236	93	461	19235	2.24325	1	0.886242	90.3695
GOTERM_BP_FAT	GO:0001932~regulation of protein amino acid phosphorylation	3	3.22581	0.183364	9821, 56034, 7161	62	173	13528	3.7837	1	0.937516	95.0335
GOTERM_BP_FAT	GO:0045859~regulation of protein kinase activity	4	4.30108	0.203482	64798, 56034, 7161, 1027	62	345	13528	2.52978	1	0.946048	96.5686
GOTERM_BP_FAT	GO:0043549~regulation of kinase activity	4	4.30108	0.217543	64798, 56034, 7161, 1027	62	357	13528	2.44475	1	0.948338	97.3647
GOTERM_BP_FAT	GO:0051338~regulation of transferase activity	4	4.30108	0.235404	64798, 56034, 7161, 1027	62	372	13528	2.34617	1	0.945014	98.1285
SP_PIR_KEYWORDS	ubl conjugation	5	5.37634	0.310025	6095, 56034, 7161, 1027, 83719	93	588	19235	1.75874	1	0.955914	98.766
GOTERM_BP_FAT	GO:0031399~regulation of protein modification process	3	3.22581	0.385363	9821, 56034, 7161	62	295	13528	2.21892	1	0.99206	99.9264
GOTERM_BP_FAT	GO:0042981~regulation of apoptosis	5	5.37634	0.494493	9821, 64798, 7161, 1027, 847	62	804	13528	1.35693	1	0.996314	99.9959
GOTERM_BP_FAT	GO:0043067~regulation of programmed cell death	5	5.37634	0.502369	9821, 64798, 7161, 1027, 847	62	812	13528	1.34356	1	0.996239	99.9968
GOTERM_BP_FAT	GO:0010941~regulation of cell death	5	5.37634	0.50531	9821, 64798, 7161, 1027, 847	62	815	13528	1.33861	1	0.996145	99.9971
GOTERM_BP_FAT	GO:0032268~regulation of cellular protein metabolic process	3	3.22581	0.635645	9821, 56034, 7161	62	474	13528	1.38097	1	0.999443	100
GOTERM_BP_FAT	GO:0007242~intracellular signaling cascade	5	5.37634	0.830214	9821, 64798, 57658, 10307, 7161	62	1256	13528	0.868605	1	0.999995	100
Annotation Cluster 15	Enrichment Score: 0.6089517108317157
Category	Term	Count	%	PValue	Genes	List Total	Pop Hits	Pop Total	Fold Enrichment	Bonferroni	Benjamini	FDR
GOTERM_CC_FAT	GO:0015630~microtubule cytoskeleton	5	5.37634	0.192269	3801, 22924, 22994, 57662, 10579	54	549	12782	2.15577	1	0.98788	91.5049
GOTERM_CC_FAT	GO:0044430~cytoskeletal part	7	7.52688	0.199863	3801, 22924, 11259, 22994, 57662, 10579, 3866	54	952	12782	1.74047	1	0.980741	92.3828
SP_PIR_KEYWORDS	microtubule	3	3.22581	0.30306	3801, 22924, 57662	93	231	19235	2.68608	1	0.960321	98.6101
GOTERM_CC_FAT	GO:0005874~microtubule	3	3.22581	0.314791	3801, 22924, 57662	54	274	12782	2.59165	1	0.985898	98.7289
Annotation Cluster 16	Enrichment Score: 0.5823025939071736
Category	Term	Count	%	PValue	Genes	List Total	Pop Hits	Pop Total	Fold Enrichment	Bonferroni	Benjamini	FDR
GOTERM_BP_FAT	GO:0016481~negative regulation of transcription	5	5.37634	0.152221	5465, 23522, 3400, 10468, 1027	62	459	13528	2.37684	1	0.911254	91.3508
GOTERM_BP_FAT	GO:0010629~negative regulation of gene expression	5	5.37634	0.191919	5465, 23522, 3400, 10468, 1027	62	504	13528	2.16462	1	0.942363	95.7513
GOTERM_BP_FAT	GO:0045934~negative regulation of nucleobase, nucleoside, nucleotide and nucleic acid metabolic process	5	5.37634	0.199308	5465, 23522, 3400, 10468, 1027	62	512	13528	2.1308	1	0.945702	96.2921
GOTERM_BP_FAT	GO:0051172~negative regulation of nitrogen compound metabolic process	5	5.37634	0.205846	5465, 23522, 3400, 10468, 1027	62	519	13528	2.10206	1	0.944835	96.7164
GOTERM_BP_FAT	GO:0006357~regulation of transcription from RNA polymerase II promoter	6	6.45161	0.229397	5465, 22885, 6095, 57658, 3400, 10468	62	727	13528	1.80077	1	0.951619	97.8984
GOTERM_BP_FAT	GO:0010558~negative regulation of macromolecule biosynthetic process	5	5.37634	0.232613	5465, 23522, 3400, 10468, 1027	62	547	13528	1.99446	1	0.948458	98.0247
GOTERM_BP_FAT	GO:0031327~negative regulation of cellular biosynthetic process	5	5.37634	0.246324	5465, 23522, 3400, 10468, 1027	62	561	13528	1.94468	1	0.950384	98.4879
GOTERM_BP_FAT	GO:0045596~negative regulation of cell differentiation	3	3.22581	0.254549	5465, 3400, 10468	62	216	13528	3.03047	1	0.953444	98.7149
GOTERM_BP_FAT	GO:0009890~negative regulation of biosynthetic process	5	5.37634	0.258223	5465, 23522, 3400, 10468, 1027	62	573	13528	1.90396	1	0.953427	98.8056
GOTERM_BP_FAT	GO:0010605~negative regulation of macromolecule metabolic process	5	5.37634	0.423821	5465, 23522, 3400, 10468, 1027	62	734	13528	1.48633	1	0.99462	99.9718
GOTERM_BP_FAT	GO:0045892~negative regulation of transcription, DNA-dependent	3	3.22581	0.479797	5465, 10468, 1027	62	356	13528	1.83871	1	0.996553	99.9938
GOTERM_BP_FAT	GO:0051253~negative regulation of RNA metabolic process	3	3.22581	0.488625	5465, 10468, 1027	62	362	13528	1.80823	1	0.996238	99.9952
Annotation Cluster 17	Enrichment Score: 0.4602129528565269
Category	Term	Count	%	PValue	Genes	List Total	Pop Hits	Pop Total	Fold Enrichment	Bonferroni	Benjamini	FDR
GOTERM_CC_FAT	GO:0005783~endoplasmic reticulum	7	7.52688	0.205095	63941, 23205, 51302, 11005, 158747, 847, 10826	54	960	12782	1.72596	1	0.957678	92.9385
GOTERM_CC_FAT	GO:0005789~endoplasmic reticulum membrane	3	3.22581	0.307115	63941, 51302, 11005	54	269	12782	2.63982	1	0.989427	98.5544
GOTERM_CC_FAT	GO:0042175~nuclear envelope-endoplasmic reticulum network	3	3.22581	0.330092	63941, 51302, 11005	54	284	12782	2.50039	1	0.9781	99.0207
GOTERM_CC_FAT	GO:0012505~endomembrane system	5	5.37634	0.408678	63941, 145781, 51302, 11005, 56034	54	782	12782	1.51345	1	0.97834	99.7682
GOTERM_CC_FAT	GO:0044432~endoplasmic reticulum part	3	3.22581	0.423847	63941, 51302, 11005	54	347	12782	2.04643	1	0.977594	99.8283
GOTERM_CC_FAT	GO:0031090~organelle membrane	6	6.45161	0.481105	63941, 51302, 11005, 9481, 56034, 847	54	1096	12782	1.29582	1	0.979222	99.9487
Annotation Cluster 18	Enrichment Score: 0.44361934450492074
Category	Term	Count	%	PValue	Genes	List Total	Pop Hits	Pop Total	Fold Enrichment	Bonferroni	Benjamini	FDR
GOTERM_CC_FAT	GO:0005783~endoplasmic reticulum	7	7.52688	0.205095	63941, 23205, 51302, 11005, 158747, 847, 10826	54	960	12782	1.72596	1	0.957678	92.9385
GOTERM_MF_FAT	GO:0005506~iron ion binding	3	3.22581	0.410008	51302, 847, 10826	60	308	12983	2.10763	1	0.996985	99.8217
GOTERM_BP_FAT	GO:0055114~oxidation reduction	4	4.30108	0.555129	51302, 3248, 847, 10826	62	639	13528	1.36584	1	0.997887	99.9994
Annotation Cluster 19	Enrichment Score: 0.4268142405598779
Category	Term	Count	%	PValue	Genes	List Total	Pop Hits	Pop Total	Fold Enrichment	Bonferroni	Benjamini	FDR
GOTERM_CC_FAT	GO:0005912~adherens junction	3	3.22581	0.135146	4008, 342184, 3909	54	155	12782	4.58136	1	0.997525	81.2997
GOTERM_CC_FAT	GO:0070161~anchoring junction	3	3.22581	0.159494	4008, 342184, 3909	54	172	12782	4.12855	1	0.986554	86.5526
SP_PIR_KEYWORDS	cell adhesion	4	4.30108	0.328347	284217, 214, 3909, 26999	93	422	19235	1.96045	1	0.957659	99.1028
GOTERM_CC_FAT	GO:0030054~cell junction	4	4.30108	0.364133	4008, 342184, 3909, 26999	54	518	12782	1.82783	1	0.970071	99.4637
GOTERM_BP_FAT	GO:0007155~cell adhesion	5	5.37634	0.388709	284217, 214, 4008, 3909, 26999	62	700	13528	1.55853	1	0.991872	99.9321
GOTERM_BP_FAT	GO:0022610~biological adhesion	5	5.37634	0.389746	284217, 214, 4008, 3909, 26999	62	701	13528	1.5563	1	0.991379	99.9338
GOTERM_CC_FAT	GO:0044459~plasma membrane part	5	5.37634	0.987596	214, 4008, 342184, 3909, 26999	54	2203	12782	0.53723	1	0.999999	100
GOTERM_CC_FAT	GO:0005886~plasma membrane	8	8.60215	0.998524	214, 4008, 342184, 158747, 84290, 847, 3909, 26999	54	3777	12782	0.501358	1	1	100
Annotation Cluster 20	Enrichment Score: 0.4193168230244837
Category	Term	Count	%	PValue	Genes	List Total	Pop Hits	Pop Total	Fold Enrichment	Bonferroni	Benjamini	FDR
GOTERM_CC_FAT	GO:0000785~chromatin	3	3.22581	0.201133	23522, 57658, 23492	54	200	12782	3.55056	1	0.969214	92.5213
GOTERM_CC_FAT	GO:0044427~chromosomal part	3	3.22581	0.478603	23522, 57658, 23492	54	386	12782	1.83967	1	0.982362	99.9458
GOTERM_CC_FAT	GO:0005694~chromosome	3	3.22581	0.573574	23522, 57658, 23492	54	460	12782	1.54372	1	0.991803	99.9947
Annotation Cluster 21	Enrichment Score: 0.31097361803580165
Category	Term	Count	%	PValue	Genes	List Total	Pop Hits	Pop Total	Fold Enrichment	Bonferroni	Benjamini	FDR
GOTERM_BP_FAT	GO:0033554~cellular response to stress	4	4.30108	0.472792	9821, 27244, 7161, 847	62	566	13528	1.542	1	0.996704	99.9924
GOTERM_BP_FAT	GO:0043066~negative regulation of apoptosis	3	3.22581	0.476835	9821, 7161, 847	62	354	13528	1.8491	1	0.996658	99.9932
GOTERM_BP_FAT	GO:0043069~negative regulation of programmed cell death	3	3.22581	0.484222	9821, 7161, 847	62	359	13528	1.82334	1	0.996533	99.9945
GOTERM_BP_FAT	GO:0060548~negative regulation of cell death	3	3.22581	0.485692	9821, 7161, 847	62	360	13528	1.81828	1	0.996342	99.9948
GOTERM_BP_FAT	GO:0042981~regulation of apoptosis	5	5.37634	0.494493	9821, 64798, 7161, 1027, 847	62	804	13528	1.35693	1	0.996314	99.9959
GOTERM_BP_FAT	GO:0043067~regulation of programmed cell death	5	5.37634	0.502369	9821, 64798, 7161, 1027, 847	62	812	13528	1.34356	1	0.996239	99.9968
GOTERM_BP_FAT	GO:0010941~regulation of cell death	5	5.37634	0.50531	9821, 64798, 7161, 1027, 847	62	815	13528	1.33861	1	0.996145	99.9971
Annotation Cluster 22	Enrichment Score: 0.24796270352652947
Category	Term	Count	%	PValue	Genes	List Total	Pop Hits	Pop Total	Fold Enrichment	Bonferroni	Benjamini	FDR
GOTERM_MF_FAT	GO:0042803~protein homodimerization activity	3	3.22581	0.450746	56034, 3248, 847	60	334	12983	1.94356	1	0.996872	99.9244
GOTERM_MF_FAT	GO:0042802~identical protein binding	4	4.30108	0.561752	149428, 56034, 3248, 847	60	640	12983	1.3524	1	0.997642	99.995
GOTERM_MF_FAT	GO:0046983~protein dimerization activity	3	3.22581	0.712255	56034, 3248, 847	60	542	12983	1.19769	1	0.999662	100
Annotation Cluster 23	Enrichment Score: 0.23165920616490537
Category	Term	Count	%	PValue	Genes	List Total	Pop Hits	Pop Total	Fold Enrichment	Bonferroni	Benjamini	FDR
GOTERM_BP_FAT	GO:0040008~regulation of growth	3	3.22581	0.457342	149428, 7161, 1027	62	341	13528	1.91959	1	0.996376	99.9884
GOTERM_BP_FAT	GO:0012501~programmed cell death	4	4.30108	0.524388	149428, 7161, 1027, 26999	62	611	13528	1.42844	1	0.996956	99.9984
SP_PIR_KEYWORDS	Apoptosis	3	3.22581	0.546763	149428, 7161, 26999	93	381	19235	1.62857	1	0.987124	99.9915
GOTERM_BP_FAT	GO:0008219~cell death	4	4.30108	0.63635	149428, 7161, 1027, 26999	62	719	13528	1.21387	1	0.9994	100
GOTERM_BP_FAT	GO:0016265~death	4	4.30108	0.641081	149428, 7161, 1027, 26999	62	724	13528	1.20549	1	0.999404	100
GOTERM_BP_FAT	GO:0006915~apoptosis	3	3.22581	0.761629	149428, 7161, 26999	62	602	13528	1.08734	1	0.999965	100
Annotation Cluster 24	Enrichment Score: 0.20320478736395284
Category	Term	Count	%	PValue	Genes	List Total	Pop Hits	Pop Total	Fold Enrichment	Bonferroni	Benjamini	FDR
GOTERM_CC_FAT	GO:0005730~nucleolus	5	5.37634	0.328274	55074, 55205, 3248, 219539, 83719	54	698	12782	1.69559	1	0.98362	98.9896
GOTERM_CC_FAT	GO:0031974~membrane-enclosed lumen	8	8.60215	0.666156	55074, 23522, 55205, 3248, 27333, 219539, 83719, 847	54	1856	12782	1.02027	1	0.997301	99.9997
GOTERM_CC_FAT	GO:0031981~nuclear lumen	6	6.45161	0.733281	55074, 23522, 55205, 3248, 219539, 83719	54	1450	12782	0.979464	1	0.998169	100
GOTERM_CC_FAT	GO:0070013~intracellular organelle lumen	7	7.52688	0.765549	55074, 23522, 55205, 3248, 27333, 219539, 83719	54	1779	12782	0.931381	1	0.99751	100
GOTERM_CC_FAT	GO:0043233~organelle lumen	7	7.52688	0.785092	55074, 23522, 55205, 3248, 27333, 219539, 83719	54	1820	12782	0.910399	1	0.997415	100
Annotation Cluster 25	Enrichment Score: 0.16658018303927163
Category	Term	Count	%	PValue	Genes	List Total	Pop Hits	Pop Total	Fold Enrichment	Bonferroni	Benjamini	FDR
KEGG_PATHWAY	hsa04510:Focal adhesion	3	3.22581	0.200589	284217, 56034, 3909	22	201	5085	3.4498	0.999871	0.98864	87.1045
SP_PIR_KEYWORDS	Secreted	6	6.45161	0.915282	11005, 284217, 56034, 196446, 10468, 3909	93	1689	19235	0.734735	1	0.999958	100
GOTERM_CC_FAT	GO:0044421~extracellular region part	3	3.22581	0.915819	284217, 56034, 3909	54	960	12782	0.739699	1	0.999844	100
GOTERM_BP_FAT	GO:0007166~cell surface receptor linked signal transduction	6	6.45161	0.934473	57658, 284217, 56034, 3248, 10468, 3909	62	1856	13528	0.705367	1	1	100
GOTERM_CC_FAT	GO:0005576~extracellular region	6	6.45161	0.935103	11005, 284217, 56034, 196446, 10468, 3909	54	2010	12782	0.706578	1	0.999919	100
Annotation Cluster 26	Enrichment Score: 0.1422367296920378
Category	Term	Count	%	PValue	Genes	List Total	Pop Hits	Pop Total	Fold Enrichment	Bonferroni	Benjamini	FDR
GOTERM_CC_FAT	GO:0016023~cytoplasmic membrane-bounded vesicle	3	3.22581	0.671802	23205, 11005, 27333	54	550	12782	1.29111	1	0.996837	99.9997
GOTERM_CC_FAT	GO:0031988~membrane-bounded vesicle	3	3.22581	0.689161	23205, 11005, 27333	54	568	12782	1.2502	1	0.996959	99.9999
GOTERM_CC_FAT	GO:0031410~cytoplasmic vesicle	3	3.22581	0.752914	23205, 11005, 27333	54	642	12782	1.10609	1	0.997465	100
GOTERM_CC_FAT	GO:0031982~vesicle	3	3.22581	0.774008	23205, 11005, 27333	54	670	12782	1.05987	1	0.997392	100
Annotation Cluster 27	Enrichment Score: 0.07928160583046287
Category	Term	Count	%	PValue	Genes	List Total	Pop Hits	Pop Total	Fold Enrichment	Bonferroni	Benjamini	FDR
GOTERM_BP_FAT	GO:0008104~protein localization	4	4.30108	0.768994	63941, 4601, 92421, 23086	62	882	13528	0.98954	1	0.999969	100
GOTERM_BP_FAT	GO:0015031~protein transport	3	3.22581	0.865475	63941, 92421, 23086	62	762	13528	0.85903	1	0.999999	100
GOTERM_BP_FAT	GO:0045184~establishment of protein localization	3	3.22581	0.868916	63941, 92421, 23086	62	769	13528	0.85121	1	0.999999	100
Annotation Cluster 28	Enrichment Score: 0.050237525253789814
Category	Term	Count	%	PValue	Genes	List Total	Pop Hits	Pop Total	Fold Enrichment	Bonferroni	Benjamini	FDR
GOTERM_CC_FAT	GO:0005624~membrane fraction	3	3.22581	0.857341	23205, 51302, 26999	54	809	12782	0.877764	1	0.999336	100
GOTERM_CC_FAT	GO:0005626~insoluble fraction	3	3.22581	0.87126	23205, 51302, 26999	54	839	12782	0.846378	1	0.999434	100
GOTERM_CC_FAT	GO:0000267~cell fraction	3	3.22581	0.946207	23205, 51302, 26999	54	1083	12782	0.655689	1	0.999944	100
Annotation Cluster 29	Enrichment Score: 0.04106088882176785
Category	Term	Count	%	PValue	Genes	List Total	Pop Hits	Pop Total	Fold Enrichment	Bonferroni	Benjamini	FDR
GOTERM_BP_FAT	GO:0007600~sensory perception	3	3.22581	0.887527	3801, 3983, 1027	62	810	13528	0.808124	1	0.999999	100
GOTERM_BP_FAT	GO:0050877~neurological system process	4	4.30108	0.919276	23205, 3801, 3983, 1027	62	1210	13528	0.721301	1	1	100
GOTERM_BP_FAT	GO:0050890~cognition	3	3.22581	0.922975	3801, 3983, 1027	62	909	13528	0.720111	1	1	100
Annotation Cluster 30	Enrichment Score: 0.03902551008104198
Category	Term	Count	%	PValue	Genes	List Total	Pop Hits	Pop Total	Fold Enrichment	Bonferroni	Benjamini	FDR
INTERPRO	IPR007087:Zinc finger, C2H2-type	3	3.22581	0.895885	55205, 55893, 619279	81	784	16659	0.78699	1	1	100
INTERPRO	IPR015880:Zinc finger, C2H2-like	3	3.22581	0.901149	55205, 55893, 619279	81	797	16659	0.774153	1	1	100
SMART	SM00355:ZnF_C2H2	3	3.22581	0.945964	55205, 55893, 619279	52	797	9079	0.6572	1	1	100
Annotation Cluster 31	Enrichment Score: 0.032803056635680665
Category	Term	Count	%	PValue	Genes	List Total	Pop Hits	Pop Total	Fold Enrichment	Bonferroni	Benjamini	FDR
SP_PIR_KEYWORDS	signal	14	15.0538	0.799764	284217, 214, 1955, 56034, 196446, 113791, 3909, 54621, 145781, 11005, 147495, 10468, 84189, 53832	93	3250	19235	0.890951	1	0.999532	100
UP_SEQ_FEATURE	signal peptide	14	15.0538	0.807242	284217, 214, 1955, 56034, 196446, 113791, 3909, 54621, 145781, 11005, 147495, 10468, 84189, 53832	93	3250	19113	0.8853	1	1	100
SP_PIR_KEYWORDS	Secreted	6	6.45161	0.915282	11005, 284217, 56034, 196446, 10468, 3909	93	1689	19235	0.734735	1	0.999958	100
GOTERM_CC_FAT	GO:0005576~extracellular region	6	6.45161	0.935103	11005, 284217, 56034, 196446, 10468, 3909	54	2010	12782	0.706578	1	0.999919	100
UP_SEQ_FEATURE	disulfide bond	10	10.7527	0.939225	11005, 284217, 1955, 214, 56034, 10468, 113791, 3909, 54621, 53832	93	2819	19113	0.729039	1	1	100
SP_PIR_KEYWORDS	disulfide bond	10	10.7527	0.951888	11005, 284217, 1955, 214, 56034, 10468, 113791, 3909, 54621, 53832	93	2924	19235	0.707346	1	0.999992	100
UP_SEQ_FEATURE	topological domain:Extracellular	8	8.60215	0.982583	147495, 1955, 214, 84189, 84641, 113791, 54621, 53832	93	2719	19113	0.604682	1	1	100
UP_SEQ_FEATURE	glycosylation site:N-linked (GlcNAc...)	13	13.9785	0.987319	284217, 214, 1955, 56034, 27333, 196446, 84641, 3909, 54621, 147495, 10468, 9796, 53832	93	4129	19113	0.64706	1	1	100
UP_SEQ_FEATURE	topological domain:Cytoplasmic	10	10.7527	0.988066	147495, 1955, 214, 27333, 9236, 84189, 84641, 113791, 54621, 53832	93	3374	19113	0.609117	1	1	100
SP_PIR_KEYWORDS	glycoprotein	13	13.9785	0.992251	284217, 214, 1955, 56034, 27333, 196446, 84641, 3909, 54621, 147495, 10468, 9796, 53832	93	4318	19235	0.622687	1	1	100
Annotation Cluster 32	Enrichment Score: 0.003561581696805537
Category	Term	Count	%	PValue	Genes	List Total	Pop Hits	Pop Total	Fold Enrichment	Bonferroni	Benjamini	FDR
UP_SEQ_FEATURE	nucleotide phosphate-binding region:ATP	3	3.22581	0.9496	23205, 3801, 6792	93	962	19113	0.640903	1	1	100
SP_PIR_KEYWORDS	atp-binding	3	3.22581	0.989192	23205, 3801, 6792	93	1326	19235	0.467937	1	1	100
GOTERM_MF_FAT	GO:0005524~ATP binding	3	3.22581	0.99319	23205, 3801, 6792	60	1477	12983	0.439506	1	1	100
GOTERM_MF_FAT	GO:0032559~adenyl ribonucleotide binding	3	3.22581	0.993773	23205, 3801, 6792	60	1497	12983	0.433634	1	1	100
GOTERM_MF_FAT	GO:0000166~nucleotide binding	5	5.37634	0.994813	23205, 3801, 3248, 847, 6792	60	2245	12983	0.481923	1	1	100
GOTERM_MF_FAT	GO:0030554~adenyl nucleotide binding	3	3.22581	0.995659	23205, 3801, 6792	60	1577	12983	0.411636	1	1	100
GOTERM_MF_FAT	GO:0001883~purine nucleoside binding	3	3.22581	0.996109	23205, 3801, 6792	60	1601	12983	0.405465	1	1	100
GOTERM_MF_FAT	GO:0001882~nucleoside binding	3	3.22581	0.996299	23205, 3801, 6792	60	1612	12983	0.402699	1	1	100
SP_PIR_KEYWORDS	nucleotide-binding	3	3.22581	0.997908	23205, 3801, 6792	93	1686	19235	0.368021	1	1	100
GOTERM_MF_FAT	GO:0032555~purine ribonucleotide binding	3	3.22581	0.998694	23205, 3801, 6792	60	1836	12983	0.353568	1	1	100
GOTERM_MF_FAT	GO:0032553~ribonucleotide binding	3	3.22581	0.998694	23205, 3801, 6792	60	1836	12983	0.353568	1	1	100
GOTERM_MF_FAT	GO:0017076~purine nucleotide binding	3	3.22581	0.999116	23205, 3801, 6792	60	1918	12983	0.338452	1	1	100
Annotation Cluster 33	Enrichment Score: 0.0021800838774009225
Category	Term	Count	%	PValue	Genes	List Total	Pop Hits	Pop Total	Fold Enrichment	Bonferroni	Benjamini	FDR
UP_SEQ_FEATURE	topological domain:Extracellular	8	8.60215	0.982583	147495, 1955, 214, 84189, 84641, 113791, 54621, 53832	93	2719	19113	0.604682	1	1	100
UP_SEQ_FEATURE	topological domain:Cytoplasmic	10	10.7527	0.988066	147495, 1955, 214, 27333, 9236, 84189, 84641, 113791, 54621, 53832	93	3374	19113	0.609117	1	1	100
SP_PIR_KEYWORDS	membrane	19	20.4301	0.998068	11259, 214, 1955, 27333, 158747, 9236, 84641, 113791, 54621, 8796, 51302, 9481, 147495, 342184, 92421, 84290, 84189, 10826, 53832	93	6256	19235	0.628154	1	1	100
GOTERM_CC_FAT	GO:0016021~integral to membrane	13	13.9785	0.99878	214, 1955, 27333, 158747, 9236, 84641, 113791, 54621, 147495, 9481, 84189, 10826, 53832	54	5297	12782	0.580923	1	1	100
UP_SEQ_FEATURE	transmembrane region	13	13.9785	0.999045	214, 1955, 27333, 158747, 9236, 84641, 113791, 54621, 147495, 9481, 84189, 10826, 53832	93	4911	19113	0.544026	1	1	100
SP_PIR_KEYWORDS	transmembrane	13	13.9785	0.999145	214, 1955, 27333, 158747, 9236, 84641, 113791, 54621, 147495, 9481, 84189, 10826, 53832	93	4973	19235	0.540672	1	1	100
GOTERM_CC_FAT	GO:0031224~intrinsic to membrane	13	13.9785	0.999404	214, 1955, 27333, 158747, 9236, 84641, 113791, 54621, 147495, 9481, 84189, 10826, 53832	54	5485	12782	0.561012	1	1	100

## Sheet: David Cluster-3
The results of the DAVID analysis of genes that were classified in Cluster 3 in the SOTA analysis: The annotation clusters with the highes enrichment score are shown first, the row "Term" shows the functional group where the genes were classified in, in the row F "Genes" gene Ids of the genes matching this category are listed.
Annotation Cluster 1	Enrichment Score: 1.8914505708869938
Category	Term	Count	%	PValue	Genes	List Total	Pop Hits	Pop Total	Fold Enrichment	Bonferroni	Benjamini	FDR
GOTERM_CC_FAT	GO:0030054~cell junction	6	20.6897	0.00159152	5493, 7402, 23362, 83543, 57530, 4950	23	518	12782	6.43713	0.145882	0.145882	1.74906
SP_PIR_KEYWORDS	cell junction	5	17.2414	0.0025176	5493, 7402, 23362, 57530, 4950	29	399	19235	8.31173	0.22867	0.22867	2.77425
GOTERM_CC_FAT	GO:0043296~apical junction complex	3	10.3448	0.012402	5493, 57530, 4950	23	99	12782	16.8406	0.709303	0.265723	12.9121
GOTERM_CC_FAT	GO:0016327~apicolateral plasma membrane	3	10.3448	0.0131281	5493, 57530, 4950	23	102	12782	16.3453	0.729718	0.230226	13.6188
GOTERM_CC_FAT	GO:0005911~cell-cell junction	3	10.3448	0.0417867	5493, 57530, 4950	23	190	12782	8.77483	0.985386	0.41035	37.6794
SP_PIR_KEYWORDS	coiled coil	6	20.6897	0.164349	5493, 374454, 23362, 57530, 4950, 148741	29	2019	19235	1.9711	1	0.87188	86.5193
Annotation Cluster 2	Enrichment Score: 1.7649152402206856
Category	Term	Count	%	PValue	Genes	List Total	Pop Hits	Pop Total	Fold Enrichment	Bonferroni	Benjamini	FDR
GOTERM_CC_FAT	GO:0030054~cell junction	6	20.6897	0.00159152	5493, 7402, 23362, 83543, 57530, 4950	23	518	12782	6.43713	0.145882	0.145882	1.74906
GOTERM_CC_FAT	GO:0005886~plasma membrane	12	41.3793	0.0346975	5493, 91653, 7402, 23362, 56172, 55512, 389208, 83543, 83850, 57530, 4950, 351	23	3777	12782	1.76565	0.969684	0.393128	32.3767
SP_PIR_KEYWORDS	cell membrane	7	24.1379	0.0918639	5493, 91653, 7402, 23362, 55512, 83543, 83850	29	2194	19235	2.11619	0.999951	0.808754	65.8871
Annotation Cluster 3	Enrichment Score: 1.6503180243756608
Category	Term	Count	%	PValue	Genes	List Total	Pop Hits	Pop Total	Fold Enrichment	Bonferroni	Benjamini	FDR
GOTERM_CC_FAT	GO:0030054~cell junction	6	20.6897	0.00159152	5493, 7402, 23362, 83543, 57530, 4950	23	518	12782	6.43713	0.145882	0.145882	1.74906
GOTERM_CC_FAT	GO:0044430~cytoskeletal part	7	24.1379	0.00444751	7402, 374454, 8139, 23362, 83543, 57530, 351	23	952	12782	4.08632	0.356791	0.197997	4.81815
GOTERM_CC_FAT	GO:0005856~cytoskeleton	8	27.5862	0.00668886	5493, 7402, 374454, 8139, 23362, 83543, 57530, 351	23	1381	12782	3.21934	0.485429	0.198663	7.16537
GOTERM_CC_FAT	GO:0044459~plasma membrane part	9	31.0345	0.025195	5493, 7402, 23362, 56172, 389208, 83543, 57530, 4950, 351	23	2203	12782	2.27038	0.920043	0.343639	24.6251
GOTERM_CC_FAT	GO:0043228~non-membrane-bounded organelle	9	31.0345	0.0605654	5493, 7402, 374454, 8139, 23362, 83543, 57530, 2737, 351	23	2596	12782	1.92668	0.99794	0.497041	49.9497
GOTERM_CC_FAT	GO:0043232~intracellular non-membrane-bounded organelle	9	31.0345	0.0605654	5493, 7402, 374454, 8139, 23362, 83543, 57530, 2737, 351	23	2596	12782	1.92668	0.99794	0.497041	49.9497
SP_PIR_KEYWORDS	cytoskeleton	4	13.7931	0.0639359	5493, 7402, 8139, 83543	29	636	19235	4.17155	0.998892	0.896527	52.1657
SP_PIR_KEYWORDS	phosphoprotein	14	48.2759	0.224217	374454, 388698, 448834, 57530, 2737, 351, 55859, 93100, 5493, 7402, 8139, 83394, 23362, 4950	29	7263	19235	1.27852	1	0.926831	94.1199
Annotation Cluster 4	Enrichment Score: 1.597241159461582
Category	Term	Count	%	PValue	Genes	List Total	Pop Hits	Pop Total	Fold Enrichment	Bonferroni	Benjamini	FDR
GOTERM_CC_FAT	GO:0030054~cell junction	6	20.6897	0.00159152	5493, 7402, 23362, 83543, 57530, 4950	23	518	12782	6.43713	0.145882	0.145882	1.74906
GOTERM_CC_FAT	GO:0044430~cytoskeletal part	7	24.1379	0.00444751	7402, 374454, 8139, 23362, 83543, 57530, 351	23	952	12782	4.08632	0.356791	0.197997	4.81815
GOTERM_CC_FAT	GO:0015629~actin cytoskeleton	3	10.3448	0.0773632	7402, 83543, 57530	23	269	12782	6.19783	0.999655	0.549386	59.0174
GOTERM_MF_FAT	GO:0003779~actin binding	3	10.3448	0.0965567	7402, 83543, 57530	22	326	12983	5.4307	0.999822	0.986641	66.461
GOTERM_MF_FAT	GO:0008092~cytoskeletal protein binding	3	10.3448	0.195231	7402, 83543, 57530	22	504	12983	3.51272	1	0.990103	90.3364
Annotation Cluster 5	Enrichment Score: 0.852292741447878
Category	Term	Count	%	PValue	Genes	List Total	Pop Hits	Pop Total	Fold Enrichment	Bonferroni	Benjamini	FDR
GOTERM_CC_FAT	GO:0044430~cytoskeletal part	7	24.1379	0.00444751	7402, 374454, 8139, 23362, 83543, 57530, 351	23	952	12782	4.08632	0.356791	0.197997	4.81815
GOTERM_CC_FAT	GO:0045202~synapse	3	10.3448	0.123557	7402, 23362, 351	23	355	12782	4.69639	0.999998	0.69485	76.8008
GOTERM_CC_FAT	GO:0005624~membrane fraction	3	10.3448	0.410061	7402, 23362, 351	23	809	12782	2.06084	1	0.982028	99.711
GOTERM_CC_FAT	GO:0005626~insoluble fraction	3	10.3448	0.42851	7402, 23362, 351	23	839	12782	1.98715	1	0.980871	99.7967
GOTERM_CC_FAT	GO:0000267~cell fraction	3	10.3448	0.567207	7402, 23362, 351	23	1083	12782	1.53944	1	0.992382	99.9907
Annotation Cluster 6	Enrichment Score: 0.7108333643399238
Category	Term	Count	%	PValue	Genes	List Total	Pop Hits	Pop Total	Fold Enrichment	Bonferroni	Benjamini	FDR
SP_PIR_KEYWORDS	Protease	3	10.3448	0.155959	389208, 151516, 351	29	484	19235	4.11121	1	0.887299	84.9293
UP_SEQ_FEATURE	topological domain:Extracellular	7	24.1379	0.199207	91653, 56172, 389208, 151516, 9528, 4950, 351	29	2719	19113	1.69676	1	0.999999	93.5682
GOTERM_MF_FAT	GO:0008233~peptidase activity	3	10.3448	0.237238	389208, 151516, 351	22	574	12983	3.08434	1	0.989986	94.5718
Annotation Cluster 7	Enrichment Score: 0.6484523943433796
Category	Term	Count	%	PValue	Genes	List Total	Pop Hits	Pop Total	Fold Enrichment	Bonferroni	Benjamini	FDR
SP_PIR_KEYWORDS	membrane	15	51.7241	0.0411053	91653, 56172, 389208, 129642, 351, 5493, 7402, 83394, 23362, 55512, 83543, 151516, 83850, 9528, 4950	29	6256	19235	1.59034	0.986744	0.884867	37.4045
UP_SEQ_FEATURE	topological domain:Extracellular	7	24.1379	0.199207	91653, 56172, 389208, 151516, 9528, 4950, 351	29	2719	19113	1.69676	1	0.999999	93.5682
UP_SEQ_FEATURE	topological domain:Cytoplasmic	8	27.5862	0.213359	91653, 56172, 55512, 389208, 151516, 9528, 4950, 351	29	3374	19113	1.5627	1	0.999983	94.8395
UP_SEQ_FEATURE	transmembrane region	10	34.4828	0.278216	91653, 56172, 55512, 389208, 151516, 9528, 83850, 129642, 4950, 351	29	4911	19113	1.34203	1	0.999993	98.2171
SP_PIR_KEYWORDS	transmembrane	10	34.4828	0.284919	91653, 56172, 55512, 389208, 151516, 9528, 83850, 129642, 4950, 351	29	4973	19235	1.33375	1	0.956725	97.6316
GOTERM_CC_FAT	GO:0016021~integral to membrane	11	37.931	0.429581	91653, 83394, 56172, 55512, 389208, 151516, 9528, 83850, 129642, 4950, 351	23	5297	12782	1.15407	1	0.975403	99.8009
GOTERM_CC_FAT	GO:0031224~intrinsic to membrane	11	37.931	0.485703	91653, 83394, 56172, 55512, 389208, 151516, 9528, 83850, 129642, 4950, 351	23	5485	12782	1.11452	1	0.983664	99.9368
Annotation Cluster 8	Enrichment Score: 0.6076424412843023
Category	Term	Count	%	PValue	Genes	List Total	Pop Hits	Pop Total	Fold Enrichment	Bonferroni	Benjamini	FDR
GOTERM_BP_FAT	GO:0045941~positive regulation of transcription	4	13.7931	0.042486	10725, 80237, 2737, 351	20	564	13528	4.79716	1	0.998733	46.1006
GOTERM_BP_FAT	GO:0010628~positive regulation of gene expression	4	13.7931	0.045759	10725, 80237, 2737, 351	20	581	13528	4.6568	1	0.995475	48.665
GOTERM_BP_FAT	GO:0045935~positive regulation of nucleobase, nucleoside, nucleotide and nucleic acid metabolic process	4	13.7931	0.0545949	10725, 80237, 2737, 351	20	624	13528	4.3359	1	0.994351	55.0325
GOTERM_BP_FAT	GO:0051173~positive regulation of nitrogen compound metabolic process	4	13.7931	0.0589723	10725, 80237, 2737, 351	20	644	13528	4.20124	1	0.990629	57.9074
GOTERM_BP_FAT	GO:0010557~positive regulation of macromolecule biosynthetic process	4	13.7931	0.0612237	10725, 80237, 2737, 351	20	654	13528	4.137	1	0.984404	59.3185
GOTERM_BP_FAT	GO:0031328~positive regulation of cellular biosynthetic process	4	13.7931	0.068464	10725, 80237, 2737, 351	20	685	13528	3.94978	1	0.983207	63.5642
GOTERM_BP_FAT	GO:0009891~positive regulation of biosynthetic process	4	13.7931	0.0708826	10725, 80237, 2737, 351	20	695	13528	3.89295	1	0.976852	64.888
GOTERM_BP_FAT	GO:0045944~positive regulation of transcription from RNA polymerase II promoter	3	10.3448	0.0944376	10725, 80237, 351	20	371	13528	5.46954	1	0.989674	75.6391
GOTERM_BP_FAT	GO:0010604~positive regulation of macromolecule metabolic process	4	13.7931	0.115317	10725, 80237, 2737, 351	20	857	13528	3.15706	1	0.994113	82.5226
GOTERM_BP_FAT	GO:0045893~positive regulation of transcription, DNA-dependent	3	10.3448	0.143234	10725, 80237, 351	20	477	13528	4.25409	1	0.997365	88.9279
GOTERM_BP_FAT	GO:0051254~positive regulation of RNA metabolic process	3	10.3448	0.145175	10725, 80237, 351	20	481	13528	4.21871	1	0.996161	89.2797
GOTERM_BP_FAT	GO:0006357~regulation of transcription from RNA polymerase II promoter	3	10.3448	0.272108	10725, 80237, 351	20	727	13528	2.7912	1	0.999971	98.9126
GOTERM_MF_FAT	GO:0030528~transcription regulator activity	3	10.3448	0.720428	10725, 80237, 2737	22	1512	12983	1.17091	1	0.999994	99.9999
GOTERM_BP_FAT	GO:0006355~regulation of transcription, DNA-dependent	3	10.3448	0.732274	10725, 80237, 351	20	1773	13528	1.1445	1	1	100
GOTERM_BP_FAT	GO:0045449~regulation of transcription	4	13.7931	0.73701	10725, 80237, 2737, 351	20	2601	13528	1.04022	1	1	100
GOTERM_BP_FAT	GO:0051252~regulation of RNA metabolic process	3	10.3448	0.744226	10725, 80237, 351	20	1813	13528	1.11925	1	1	100
SP_PIR_KEYWORDS	transcription regulation	3	10.3448	0.809805	10725, 80237, 2737	29	2026	19235	0.982146	1	0.999977	100
GOTERM_BP_FAT	GO:0006350~transcription	3	10.3448	0.818294	10725, 80237, 2737	20	2101	13528	0.965826	1	1	100
SP_PIR_KEYWORDS	Transcription	3	10.3448	0.819883	10725, 80237, 2737	29	2071	19235	0.960805	1	0.999969	100
GOTERM_CC_FAT	GO:0043233~organelle lumen	3	10.3448	0.841712	80237, 2737, 351	23	1820	12782	0.916054	1	0.999891	100
GOTERM_CC_FAT	GO:0031974~membrane-enclosed lumen	3	10.3448	0.850096	80237, 2737, 351	23	1856	12782	0.898285	1	0.99987	100
SP_PIR_KEYWORDS	nucleus	5	17.2414	0.898935	5493, 10725, 80237, 2737, 55859	29	4283	19235	0.774312	1	0.999996	100
GOTERM_MF_FAT	GO:0003677~DNA binding	3	10.3448	0.912472	10725, 2737, 351	22	2331	12983	0.759506	1	1	100
Annotation Cluster 9	Enrichment Score: 0.5261361437890694
Category	Term	Count	%	PValue	Genes	List Total	Pop Hits	Pop Total	Fold Enrichment	Bonferroni	Benjamini	FDR
INTERPRO	IPR011992:EF-Hand type	3	10.3448	0.0519784	7402, 388698, 83543	27	236	16659	7.84322	0.992633	0.91417	44.186
SP_PIR_KEYWORDS	calcium	4	13.7931	0.109865	7402, 83394, 388698, 83543	29	803	19235	3.30399	0.999994	0.819583	72.7184
GOTERM_MF_FAT	GO:0005509~calcium ion binding	4	13.7931	0.182703	7402, 83394, 388698, 83543	22	919	12983	2.5686	1	0.996708	88.5892
SP_PIR_KEYWORDS	metal-binding	6	20.6897	0.439745	7402, 83394, 59344, 55512, 2737, 351	29	2972	19235	1.33905	1	0.989851	99.8445
GOTERM_MF_FAT	GO:0046872~metal ion binding	8	27.5862	0.525094	7402, 83394, 388698, 59344, 55512, 83543, 2737, 351	22	4140	12983	1.14036	1	0.999974	99.9668
GOTERM_MF_FAT	GO:0043169~cation binding	8	27.5862	0.536961	7402, 83394, 388698, 59344, 55512, 83543, 2737, 351	22	4179	12983	1.12972	1	0.999913	99.9747
GOTERM_MF_FAT	GO:0043167~ion binding	8	27.5862	0.555675	7402, 83394, 388698, 59344, 55512, 83543, 2737, 351	22	4241	12983	1.1132	1	0.999819	99.9838
GOTERM_MF_FAT	GO:0046914~transition metal ion binding	4	13.7931	0.859566	7402, 59344, 2737, 351	22	2785	12983	0.847593	1	1	100
Annotation Cluster 10	Enrichment Score: 0.3691746869202262
Category	Term	Count	%	PValue	Genes	List Total	Pop Hits	Pop Total	Fold Enrichment	Bonferroni	Benjamini	FDR
UP_SEQ_FEATURE	topological domain:Extracellular	7	24.1379	0.199207	91653, 56172, 389208, 151516, 9528, 4950, 351	29	2719	19113	1.69676	1	0.999999	93.5682
GOTERM_CC_FAT	GO:0005887~integral to plasma membrane	3	10.3448	0.619677	56172, 389208, 351	23	1188	12782	1.40338	1	0.995093	99.9978
GOTERM_CC_FAT	GO:0031226~intrinsic to plasma membrane	3	10.3448	0.63242	56172, 389208, 351	23	1215	12782	1.3722	1	0.994564	99.9985
Annotation Cluster 11	Enrichment Score: 0.3535776774007716
Category	Term	Count	%	PValue	Genes	List Total	Pop Hits	Pop Total	Fold Enrichment	Bonferroni	Benjamini	FDR
SP_PIR_KEYWORDS	disease mutation	6	20.6897	0.0767658	8139, 83394, 59344, 56172, 2737, 351	29	1591	19235	2.50135	0.999733	0.807059	58.9945
GOTERM_CC_FAT	GO:0042995~cell projection	3	10.3448	0.339266	7402, 2737, 351	23	697	12782	2.39199	1	0.967249	98.9856
SP_PIR_KEYWORDS	metal-binding	6	20.6897	0.439745	7402, 83394, 59344, 55512, 2737, 351	29	2972	19235	1.33905	1	0.989851	99.8445
SP_PIR_KEYWORDS	zinc	3	10.3448	0.844174	7402, 2737, 351	29	2189	19235	0.909012	1	0.999976	100
GOTERM_MF_FAT	GO:0046914~transition metal ion binding	4	13.7931	0.859566	7402, 59344, 2737, 351	22	2785	12983	0.847593	1	1	100
GOTERM_MF_FAT	GO:0008270~zinc ion binding	3	10.3448	0.909733	7402, 2737, 351	22	2311	12983	0.766079	1	1	100
Annotation Cluster 12	Enrichment Score: 0.2524474317433658
Category	Term	Count	%	PValue	Genes	List Total	Pop Hits	Pop Total	Fold Enrichment	Bonferroni	Benjamini	FDR
UP_SEQ_FEATURE	topological domain:Extracellular	7	24.1379	0.199207	91653, 56172, 389208, 151516, 9528, 4950, 351	29	2719	19113	1.69676	1	0.999999	93.5682
UP_SEQ_FEATURE	disulfide bond	3	10.3448	0.933103	91653, 389208, 351	29	2819	19113	0.701386	1	1	100
SP_PIR_KEYWORDS	disulfide bond	3	10.3448	0.940639	91653, 389208, 351	29	2924	19235	0.680516	1	1	100
Annotation Cluster 13	Enrichment Score: 0.23949714605093333
Category	Term	Count	%	PValue	Genes	List Total	Pop Hits	Pop Total	Fold Enrichment	Bonferroni	Benjamini	FDR
UP_SEQ_FEATURE	topological domain:Extracellular	7	24.1379	0.199207	91653, 56172, 389208, 151516, 9528, 4950, 351	29	2719	19113	1.69676	1	0.999999	93.5682
UP_SEQ_FEATURE	topological domain:Cytoplasmic	8	27.5862	0.213359	91653, 56172, 55512, 389208, 151516, 9528, 4950, 351	29	3374	19113	1.5627	1	0.999983	94.8395
UP_SEQ_FEATURE	glycosylation site:N-linked (GlcNAc...)	4	13.7931	0.959041	91653, 151516, 9528, 351	29	4129	19113	0.638478	1	1	100
SP_PIR_KEYWORDS	signal	3	10.3448	0.962514	91653, 9528, 351	29	3250	19235	0.612255	1	1	100
UP_SEQ_FEATURE	signal peptide	3	10.3448	0.963618	91653, 9528, 351	29	3250	19113	0.608371	1	1	100
SP_PIR_KEYWORDS	glycoprotein	4	13.7931	0.967059	91653, 151516, 9528, 351	29	4318	19235	0.614429	1	1	100

## Sheet: David Cluster-4
The results of DAVID analysis of genes that were classified in Cluster 4 in the SOTA analysis: The annotation clusters with the highes enrichment score are shown first, the row "Term" shows the functional group where the genes were classified in, in the row F "Genes" gene Ids of the genes matching this category are listed.
Annotation Cluster 1	Enrichment Score: 1.9750529765054428
Category	Term	Count	%	PValue	Genes	List Total	Pop Hits	Pop Total	Fold Enrichment	Bonferroni	Benjamini	FDR
GOTERM_CC_FAT	GO:0005911~cell-cell junction	5	12.8205	0.000547349	7051, 23705, 1832, 56288, 1828	27	190	12782	12.4581	0.0773288	0.0773288	0.649401
GOTERM_CC_FAT	GO:0005913~cell-cell adherens junction	3	7.69231	0.00227165	7051, 1832, 56288	27	35	12782	40.5778	0.28417	0.153932	2.67002
GOTERM_CC_FAT	GO:0030054~cell junction	6	15.3846	0.00347831	7051, 23705, 1832, 2893, 56288, 1828	27	518	12782	5.48348	0.400825	0.156954	4.06158
GOTERM_CC_FAT	GO:0070161~anchoring junction	4	10.2564	0.00495864	7051, 1832, 56288, 1828	27	172	12782	11.0095	0.518444	0.166968	5.74385
GOTERM_CC_FAT	GO:0043296~apical junction complex	3	7.69231	0.0171026	1832, 56288, 1828	27	99	12782	14.3457	0.920804	0.271654	18.5581
GOTERM_CC_FAT	GO:0016327~apicolateral plasma membrane	3	7.69231	0.0180928	1832, 56288, 1828	27	102	12782	13.9237	0.931711	0.257864	19.5291
GOTERM_CC_FAT	GO:0005912~adherens junction	3	7.69231	0.0392623	7051, 1832, 56288	27	155	12782	9.16272	0.997227	0.414486	37.9133
SP_PIR_KEYWORDS	cell junction	4	10.2564	0.0437769	1832, 2893, 56288, 1828	39	399	19235	4.94441	0.994686	0.825494	40.0407
GOTERM_CC_FAT	GO:0044459~plasma membrane part	8	20.5128	0.147027	7051, 23705, 1832, 2893, 57127, 538, 56288, 1828	27	2203	12782	1.71914	1	0.768012	84.9293
Annotation Cluster 2	Enrichment Score: 1.4818953862978033
Category	Term	Count	%	PValue	Genes	List Total	Pop Hits	Pop Total	Fold Enrichment	Bonferroni	Benjamini	FDR
GOTERM_CC_FAT	GO:0005911~cell-cell junction	5	12.8205	0.000547349	7051, 23705, 1832, 56288, 1828	27	190	12782	12.4581	0.0773288	0.0773288	0.649401
GOTERM_CC_FAT	GO:0030054~cell junction	6	15.3846	0.00347831	7051, 23705, 1832, 2893, 56288, 1828	27	518	12782	5.48348	0.400825	0.156954	4.06158
GOTERM_BP_FAT	GO:0016337~cell-cell adhesion	3	7.69231	0.110928	23705, 56288, 1828	29	276	13528	5.07046	1	0.973876	81.2857
GOTERM_BP_FAT	GO:0007155~cell adhesion	3	7.69231	0.429098	23705, 56288, 1828	29	700	13528	1.99921	1	0.999956	99.9661
GOTERM_BP_FAT	GO:0022610~biological adhesion	3	7.69231	0.429825	23705, 56288, 1828	29	701	13528	1.99636	1	0.999937	99.9667
Annotation Cluster 3	Enrichment Score: 1.195573547405841
Category	Term	Count	%	PValue	Genes	List Total	Pop Hits	Pop Total	Fold Enrichment	Bonferroni	Benjamini	FDR
UP_SEQ_FEATURE	domain:SH3	3	7.69231	0.0482296	10458, 54869, 23623	39	177	19113	8.30639	0.999917	0.990868	45.9016
SP_PIR_KEYWORDS	sh3 domain	3	7.69231	0.0645337	10458, 54869, 23623	39	210	19235	7.04579	0.999592	0.790078	53.3397
SMART	SM00326:SH3	3	7.69231	0.0721368	10458, 54869, 23623	20	213	9079	6.39366	0.821297	0.821297	44.7584
INTERPRO	IPR001452:Src homology-3 domain	3	7.69231	0.0735272	10458, 54869, 23623	36	213	16659	6.51761	0.999792	0.999792	57.8651
Annotation Cluster 4	Enrichment Score: 1.1619309282558503
Category	Term	Count	%	PValue	Genes	List Total	Pop Hits	Pop Total	Fold Enrichment	Bonferroni	Benjamini	FDR
GOTERM_CC_FAT	GO:0042995~cell projection	6	15.3846	0.0120243	23705, 10458, 2893, 538, 147700, 56288	27	697	12782	4.07524	0.831072	0.22434	13.4074
GOTERM_BP_FAT	GO:0031175~neuron projection development	4	10.2564	0.0154756	4902, 10458, 538, 56288	29	256	13528	7.28879	0.999292	0.973383	19.9328
GOTERM_BP_FAT	GO:0048666~neuron development	4	10.2564	0.0321643	4902, 10458, 538, 56288	29	339	13528	5.50422	1	0.993701	37.2484
GOTERM_BP_FAT	GO:0030030~cell projection organization	4	10.2564	0.0395739	4902, 10458, 538, 56288	29	368	13528	5.07046	1	0.956252	43.7592
GOTERM_BP_FAT	GO:0030182~neuron differentiation	4	10.2564	0.0607321	4902, 10458, 538, 56288	29	438	13528	4.26012	1	0.945711	59.0592
GOTERM_BP_FAT	GO:0048812~neuron projection morphogenesis	3	7.69231	0.0713887	10458, 538, 56288	29	213	13528	6.57018	1	0.943302	65.2044
GOTERM_BP_FAT	GO:0048858~cell projection morphogenesis	3	7.69231	0.0908047	10458, 538, 56288	29	245	13528	5.71203	1	0.966795	74.2532
GOTERM_BP_FAT	GO:0032990~cell part morphogenesis	3	7.69231	0.0978094	10458, 538, 56288	29	256	13528	5.46659	1	0.967246	76.9406
GOTERM_BP_FAT	GO:0000902~cell morphogenesis	3	7.69231	0.167326	10458, 538, 56288	29	356	13528	3.93103	1	0.995116	92.6465
GOTERM_BP_FAT	GO:0032989~cellular component morphogenesis	3	7.69231	0.197951	10458, 538, 56288	29	397	13528	3.52506	1	0.997603	95.6895
GOTERM_BP_FAT	GO:0007166~cell surface receptor linked signal transduction	5	12.8205	0.547787	4902, 56998, 10458, 2893, 56288	29	1856	13528	1.25669	1	0.999997	99.9988
Annotation Cluster 5	Enrichment Score: 1.152027490897186
Category	Term	Count	%	PValue	Genes	List Total	Pop Hits	Pop Total	Fold Enrichment	Bonferroni	Benjamini	FDR
GOTERM_CC_FAT	GO:0005913~cell-cell adherens junction	3	7.69231	0.00227165	7051, 1832, 56288	27	35	12782	40.5778	0.28417	0.153932	2.67002
GOTERM_CC_FAT	GO:0030054~cell junction	6	15.3846	0.00347831	7051, 23705, 1832, 2893, 56288, 1828	27	518	12782	5.48348	0.400825	0.156954	4.06158
GOTERM_CC_FAT	GO:0070161~anchoring junction	4	10.2564	0.00495864	7051, 1832, 56288, 1828	27	172	12782	11.0095	0.518444	0.166968	5.74385
GOTERM_CC_FAT	GO:0005912~adherens junction	3	7.69231	0.0392623	7051, 1832, 56288	27	155	12782	9.16272	0.997227	0.414486	37.9133
GOTERM_CC_FAT	GO:0044463~cell projection part	3	7.69231	0.0813927	2893, 147700, 56288	27	234	12782	6.06933	0.999996	0.617101	63.5876
GOTERM_CC_FAT	GO:0005856~cytoskeleton	6	15.3846	0.14246	7051, 1832, 2893, 57127, 147700, 56288	27	1381	12782	2.0568	1	0.778236	83.9405
GOTERM_CC_FAT	GO:0044430~cytoskeletal part	3	7.69231	0.586906	2893, 147700, 56288	27	952	12782	1.49183	1	0.993252	99.9973
GOTERM_CC_FAT	GO:0043228~non-membrane-bounded organelle	6	15.3846	0.631752	7051, 1832, 2893, 57127, 147700, 56288	27	2596	12782	1.09416	1	0.993679	99.9993
GOTERM_CC_FAT	GO:0043232~intracellular non-membrane-bounded organelle	6	15.3846	0.631752	7051, 1832, 2893, 57127, 147700, 56288	27	2596	12782	1.09416	1	0.993679	99.9993
GOTERM_CC_FAT	GO:0031226~intrinsic to plasma membrane	3	7.69231	0.722331	2893, 57127, 56288	27	1215	12782	1.16891	1	0.997222	100
Annotation Cluster 6	Enrichment Score: 1.1291731916449081
Category	Term	Count	%	PValue	Genes	List Total	Pop Hits	Pop Total	Fold Enrichment	Bonferroni	Benjamini	FDR
GOTERM_CC_FAT	GO:0016323~basolateral plasma membrane	4	10.2564	0.00784068	23705, 1832, 57127, 538	27	203	12782	9.32822	0.68561	0.206597	8.94178
GOTERM_CC_FAT	GO:0042995~cell projection	6	15.3846	0.0120243	23705, 10458, 2893, 538, 147700, 56288	27	697	12782	4.07524	0.831072	0.22434	13.4074
GOTERM_CC_FAT	GO:0043005~neuron projection	4	10.2564	0.0313169	23705, 2893, 538, 147700	27	342	12782	5.53693	0.990695	0.373572	31.52
GOTERM_CC_FAT	GO:0031410~cytoplasmic vesicle	4	10.2564	0.139819	23705, 2893, 57127, 538	27	642	12782	2.94958	1	0.79432	83.342
GOTERM_CC_FAT	GO:0044459~plasma membrane part	8	20.5128	0.147027	7051, 23705, 1832, 2893, 57127, 538, 56288, 1828	27	2203	12782	1.71914	1	0.768012	84.9293
GOTERM_CC_FAT	GO:0031982~vesicle	4	10.2564	0.153222	23705, 2893, 57127, 538	27	670	12782	2.82631	1	0.762633	86.1814
GOTERM_CC_FAT	GO:0016023~cytoplasmic membrane-bounded vesicle	3	7.69231	0.308775	23705, 2893, 538	27	550	12782	2.58222	1	0.933747	98.7655
GOTERM_CC_FAT	GO:0031988~membrane-bounded vesicle	3	7.69231	0.322474	23705, 2893, 538	27	568	12782	2.50039	1	0.934464	99.0272
Annotation Cluster 7	Enrichment Score: 1.0027370617244529
Category	Term	Count	%	PValue	Genes	List Total	Pop Hits	Pop Total	Fold Enrichment	Bonferroni	Benjamini	FDR
GOTERM_BP_FAT	GO:0006915~apoptosis	5	12.8205	0.0340405	23705, 10276, 56624, 259230, 51747	29	602	13528	3.87444	1	0.982157	38.9602
GOTERM_BP_FAT	GO:0012501~programmed cell death	5	12.8205	0.0356706	23705, 10276, 56624, 259230, 51747	29	611	13528	3.81737	1	0.965884	40.4121
GOTERM_BP_FAT	GO:0008219~cell death	5	12.8205	0.0588091	23705, 10276, 56624, 259230, 51747	29	719	13528	3.24397	1	0.970487	57.8481
GOTERM_BP_FAT	GO:0016265~death	5	12.8205	0.0600406	23705, 10276, 56624, 259230, 51747	29	724	13528	3.22157	1	0.959202	58.6274
SP_PIR_KEYWORDS	Apoptosis	3	7.69231	0.17332	23705, 56624, 259230	39	381	19235	3.8835	1	0.93819	88.6384
GOTERM_BP_FAT	GO:0042981~regulation of apoptosis	4	10.2564	0.230384	23705, 10276, 538, 259230	29	804	13528	2.32081	1	0.998353	97.6066
GOTERM_BP_FAT	GO:0043067~regulation of programmed cell death	4	10.2564	0.234834	23705, 10276, 538, 259230	29	812	13528	2.29794	1	0.998017	97.7965
GOTERM_BP_FAT	GO:0010941~regulation of cell death	4	10.2564	0.236508	23705, 10276, 538, 259230	29	815	13528	2.28949	1	0.997459	97.8642
Annotation Cluster 8	Enrichment Score: 0.9564287521467223
Category	Term	Count	%	PValue	Genes	List Total	Pop Hits	Pop Total	Fold Enrichment	Bonferroni	Benjamini	FDR
GOTERM_BP_FAT	GO:0008544~epidermis development	3	7.69231	0.0552047	7051, 1832, 538	29	184	13528	7.6057	1	0.977	55.4879
GOTERM_BP_FAT	GO:0007398~ectoderm development	3	7.69231	0.0633942	7051, 1832, 538	29	199	13528	7.0324	1	0.937248	60.6823
SP_PIR_KEYWORDS	disease mutation	5	12.8205	0.386089	7051, 4902, 1832, 538, 56288	39	1591	19235	1.54998	1	0.971782	99.6209
Annotation Cluster 9	Enrichment Score: 0.6421039675122431
Category	Term	Count	%	PValue	Genes	List Total	Pop Hits	Pop Total	Fold Enrichment	Bonferroni	Benjamini	FDR
GOTERM_MF_FAT	GO:0022890~inorganic cation transmembrane transporter activity	3	7.69231	0.0472712	10632, 57127, 538	31	151	12983	8.32066	0.99945	0.99945	44.0971
GOTERM_BP_FAT	GO:0006811~ion transport	4	10.2564	0.210599	2893, 10632, 57127, 538	29	768	13528	2.4296	1	0.997777	96.5633
SP_PIR_KEYWORDS	ion transport	3	7.69231	0.317082	2893, 10632, 538	39	578	19235	2.55989	1	0.967692	98.7195
GOTERM_BP_FAT	GO:0006812~cation transport	3	7.69231	0.318364	10632, 57127, 538	29	553	13528	2.53065	1	0.999569	99.5758
GOTERM_BP_FAT	GO:0055085~transmembrane transport	3	7.69231	0.330704	10632, 57127, 538	29	569	13528	2.45949	1	0.999582	99.6731
SP_PIR_KEYWORDS	transport	5	12.8205	0.422462	2893, 10632, 51228, 57127, 538	39	1670	19235	1.47666	1	0.971798	99.8113
Annotation Cluster 10	Enrichment Score: 0.5016430482985801
Category	Term	Count	%	PValue	Genes	List Total	Pop Hits	Pop Total	Fold Enrichment	Bonferroni	Benjamini	FDR
GOTERM_CC_FAT	GO:0005886~plasma membrane	13	33.3333	0.0540885	80740, 23705, 9848, 7051, 1832, 2893, 10458, 57127, 538, 56288, 56624, 1828, 259230	27	3777	12782	1.62941	0.999718	0.493979	48.4032
SP_PIR_KEYWORDS	cell membrane	9	23.0769	0.0613662	23705, 80740, 2893, 57127, 538, 9848, 56288, 56624, 1828	39	2194	19235	2.02318	0.999395	0.84314	51.5021
SP_PIR_KEYWORDS	membrane	15	38.4615	0.340233	23705, 80740, 9848, 2327, 7051, 2893, 10458, 10632, 57127, 56895, 538, 56288, 56624, 259230, 1828	39	6256	19235	1.18256	1	0.969053	99.1366
SP_PIR_KEYWORDS	glycoprotein	11	28.2051	0.34187	23705, 765, 80740, 2893, 57127, 538, 9848, 56288, 93099, 56624, 1828	39	4318	19235	1.25643	1	0.961733	99.1607
UP_SEQ_FEATURE	topological domain:Cytoplasmic	9	23.0769	0.352911	23705, 2893, 57127, 538, 9848, 56288, 56624, 259230, 1828	39	3374	19113	1.30726	1	1	99.5528
UP_SEQ_FEATURE	glycosylation site:N-linked (GlcNAc...)	10	25.641	0.439721	23705, 765, 80740, 2893, 57127, 538, 9848, 56288, 56624, 1828	39	4129	19113	1.18691	1	1	99.9254
GOTERM_CC_FAT	GO:0031224~intrinsic to membrane	13	33.3333	0.442407	80740, 23705, 9848, 2327, 7051, 2893, 57127, 56895, 538, 56288, 56624, 1828, 259230	27	5485	12782	1.12202	1	0.972062	99.9042
UP_SEQ_FEATURE	topological domain:Extracellular	7	17.9487	0.460195	23705, 2893, 57127, 538, 9848, 56288, 1828	39	2719	19113	1.26169	1	1	99.953
SP_PIR_KEYWORDS	transmembrane	11	28.2051	0.535934	23705, 2893, 57127, 56895, 538, 9848, 56288, 56624, 2327, 259230, 1828	39	4973	19235	1.09094	1	0.986121	99.9845
UP_SEQ_FEATURE	transmembrane region	10	25.641	0.671746	23705, 2893, 57127, 56895, 538, 9848, 56288, 56624, 259230, 1828	39	4911	19113	0.997917	1	1	99.9999
GOTERM_CC_FAT	GO:0016021~integral to membrane	11	28.2051	0.690768	23705, 2893, 57127, 56895, 538, 9848, 56288, 56624, 2327, 259230, 1828	27	5297	12782	0.9831	1	0.996172	99.9999
Annotation Cluster 11	Enrichment Score: 0.43291721095642277
Category	Term	Count	%	PValue	Genes	List Total	Pop Hits	Pop Total	Fold Enrichment	Bonferroni	Benjamini	FDR
GOTERM_BP_FAT	GO:0006800~oxygen and reactive oxygen species metabolic process	3	7.69231	0.00840622	316, 538, 2327	29	67	13528	20.8873	0.980266	0.980266	11.3367
GOTERM_MF_FAT	GO:0030554~adenyl nucleotide binding	4	10.2564	0.723689	316, 538, 3416, 2327	31	1577	12983	1.06229	1	1	100
GOTERM_MF_FAT	GO:0001883~purine nucleoside binding	4	10.2564	0.733626	316, 538, 3416, 2327	31	1601	12983	1.04636	1	1	100
GOTERM_MF_FAT	GO:0001882~nucleoside binding	4	10.2564	0.738091	316, 538, 3416, 2327	31	1612	12983	1.03922	1	1	100
GOTERM_MF_FAT	GO:0017076~purine nucleotide binding	4	10.2564	0.841025	316, 538, 3416, 2327	31	1918	12983	0.873423	1	1	100
GOTERM_MF_FAT	GO:0000166~nucleotide binding	4	10.2564	0.911907	316, 538, 3416, 2327	31	2245	12983	0.746203	1	1	100
Annotation Cluster 12	Enrichment Score: 0.3316873203885752
Category	Term	Count	%	PValue	Genes	List Total	Pop Hits	Pop Total	Fold Enrichment	Bonferroni	Benjamini	FDR
SP_PIR_KEYWORDS	signal	9	23.0769	0.306944	4902, 23705, 765, 80740, 2893, 9848, 56288, 93099, 1828	39	3250	19235	1.3658	1	0.971978	98.4847
UP_SEQ_FEATURE	signal peptide	9	23.0769	0.3134	4902, 23705, 765, 80740, 2893, 9848, 56288, 93099, 1828	39	3250	19113	1.35714	1	1	99.0658
SP_PIR_KEYWORDS	glycoprotein	11	28.2051	0.34187	23705, 765, 80740, 2893, 57127, 538, 9848, 56288, 93099, 56624, 1828	39	4318	19235	1.25643	1	0.961733	99.1607
UP_SEQ_FEATURE	glycosylation site:N-linked (GlcNAc...)	10	25.641	0.439721	23705, 765, 80740, 2893, 57127, 538, 9848, 56288, 56624, 1828	39	4129	19113	1.18691	1	1	99.9254
UP_SEQ_FEATURE	disulfide bond	5	12.8205	0.832114	4902, 23705, 765, 80740, 9848	39	2819	19113	0.869239	1	1	100
SP_PIR_KEYWORDS	disulfide bond	5	12.8205	0.850153	4902, 23705, 765, 80740, 9848	39	2924	19235	0.843374	1	0.999861	100
Annotation Cluster 13	Enrichment Score: 0.1645732361908514
Category	Term	Count	%	PValue	Genes	List Total	Pop Hits	Pop Total	Fold Enrichment	Bonferroni	Benjamini	FDR
SP_PIR_KEYWORDS	metal-binding	7	17.9487	0.545655	7051, 765, 316, 283337, 538, 3416, 727800	39	2972	19235	1.16165	1	0.984937	99.9878
GOTERM_MF_FAT	GO:0046914~transition metal ion binding	7	17.9487	0.647668	765, 316, 79755, 283337, 538, 3416, 727800	31	2785	12983	1.05266	1	1	99.9996
GOTERM_MF_FAT	GO:0046872~metal ion binding	10	25.641	0.654378	7051, 765, 316, 79755, 283337, 538, 3416, 727800, 2327, 1828	31	4140	12983	1.01161	1	1	99.9997
GOTERM_MF_FAT	GO:0043169~cation binding	10	25.641	0.667282	7051, 765, 316, 79755, 283337, 538, 3416, 727800, 2327, 1828	31	4179	12983	1.00217	1	1	99.9998
GOTERM_MF_FAT	GO:0043167~ion binding	10	25.641	0.687309	7051, 765, 316, 79755, 283337, 538, 3416, 727800, 2327, 1828	31	4241	12983	0.987518	1	1	99.9999
GOTERM_MF_FAT	GO:0008270~zinc ion binding	5	12.8205	0.807233	765, 79755, 283337, 3416, 727800	31	2311	12983	0.906115	1	1	100
SP_PIR_KEYWORDS	zinc	4	10.2564	0.823052	765, 283337, 3416, 727800	39	2189	19235	0.901243	1	0.999785	100
